# Supplementary material for: North Sea spring bloom-associated Gammaproteobacteria fill diverse heterotrophic niches
Source: Environ Microbiome. 2021 Aug 17;16:15. doi: 10.1186/s40793-021-00385-y (PMC8371827; doi:10.1186/s40793-021-00385-y)
Supplement: Supplementary file 2 — Additional file 2.Table S1. Completeness and contamination, and GTDB taxonomy for the 120 representative Gammaproteobacteria MAGs. [file 40793_2021_385_MOESM2_ESM.xlsx]

## Sheet: Supplementary_Table_S1
Representative MAG	GTDB v89 taxonomy	Genome length (bp)	CheckM completeness	CheckM contamination	Anvi’o completeness	Anvi’o redundancy
20100303_Bin_45_2	d__Bacteria;p__Proteobacteria;c__Gammaproteobacteria;o__Burkholderiales;f__Methylophilaceae;g__BACL14;s__	1360870	60.4317	4.3165	57.63	12.84
20100303_Bin_46	d__Bacteria;p__Proteobacteria;c__Gammaproteobacteria;o__Pseudomonadales;f__HTCC2089;g__UBA9926;s__	2702889	78.4173	4.3165	81.56	2.19
20100303_Bin_58_1	d__Bacteria;p__Proteobacteria;c__Gammaproteobacteria;o__Ga0077536;f__Ga0077536;g__UBA981;s__UBA981 sp002292285	4862588	98.5612	2.8777	97.24	9.26
20100303_Bin_68_1	d__Bacteria;p__Proteobacteria;c__Gammaproteobacteria;o__UBA4486;f__UBA4486;g__UBA7359;s__	2504844	94.964	0.7194	92.37	2.16
20100303_Bin_105	d__Bacteria;p__Proteobacteria;c__Gammaproteobacteria;o__UBA4486;f__UBA4486;g__UBA7359;s__UBA7359 sp002292815	2532563	99.2806	0	98.59	1.58
20100303_Bin_108_1	d__Bacteria;p__Proteobacteria;c__Gammaproteobacteria;o__Methylococcales;f__Cycloclasticaceae;g__Cycloclasticus;s__Cycloclasticus sp002292375	2351264	99.2806	0	97.73	1.38
20100408_Bin_49_1	d__Bacteria;p__Proteobacteria;c__Gammaproteobacteria;o__Pseudomonadales;f__Porticoccaceae;g__HTCC2207;s__HTCC2207 sp000511875	1756030	58.9928	0.7194	81.43	0.37
20100413_Bin_15_1	d__Bacteria;p__Proteobacteria;c__Gammaproteobacteria;o__Pseudomonadales;f__UBA6940;g__UBA6940;s__	3181091	94.2446	0.7194	90.04	2.06
20100413_Bin_35_1	d__Bacteria;p__Proteobacteria;c__Gammaproteobacteria;o__Pseudomonadales;f__Porticoccaceae;g__HTCC2207;s__HTCC2207 sp001438605	895259	53.2374	0	39.99	0.37
20100413_Bin_38_1	d__Bacteria;p__Proteobacteria;c__Gammaproteobacteria;o__UBA10353;f__UBA7415;g__UBA7415;s__UBA7415 sp002470515	3550002	99.2806	0.7194	98.78	0.81
20100413_Bin_60_1	d__Bacteria;p__Proteobacteria;c__Gammaproteobacteria;o__Pseudomonadales;f__Nitrincolaceae;g__ASP10-02a;s__ASP10-02a sp002470565	2225610	97.8417	0	94.89	0.23
20100420_Bin_35_1	d__Bacteria;p__Proteobacteria;c__Gammaproteobacteria;o__Pseudomonadales;f__Saccharospirillaceae;g__Reinekea;s__Reinekea forsetii	3277412	99.2806	0	98.05	1.39
20100420_Bin_40_1	d__Bacteria;p__Proteobacteria;c__Gammaproteobacteria;o__Pseudomonadales;f__Porticoccaceae;g__HTCC2207;s__	2308911	92.8058	0	96.84	0
20100420_Bin_41_1	d__Bacteria;p__Proteobacteria;c__Gammaproteobacteria;o__Pseudomonadales;f__Porticoccaceae;g__HTCC2207;s__	2033054	87.0504	0.7194	90.94	1.67
20100423_Bin_12_1	d__Bacteria;p__Proteobacteria;c__Gammaproteobacteria;o__Pseudomonadales;f__UBA7434;g__UBA7434;s__	1959289	58.9928	1.4388	70.95	1.73
20100423_Bin_61_1	d__Bacteria;p__Proteobacteria;c__Gammaproteobacteria;o__Pseudomonadales;f__Porticoccaceae;g__HTCC2207;s__	1818214	82.0144	0	89.11	0
20100430_Bin_2_1	d__Bacteria;p__Proteobacteria;c__Gammaproteobacteria;o__Pseudomonadales;f__UBA6940;g__UBA6940;s__	2315882	74.8201	1.4388	71.73	0
20100430_Bin_20_1	d__Bacteria;p__Proteobacteria;c__Gammaproteobacteria;o__Pseudomonadales;f__Alcanivoracaceae;g__Alcanivorax;s__	3011031	97.1223	1.4388	94.18	0.38
20100504_Bin_6_2	d__Bacteria;p__Proteobacteria;c__Gammaproteobacteria;o__Pseudomonadales;f__Porticoccaceae;g__HTCC2207;s__	2309616	74.8201	2.1583	85.07	1.67
20100504_Bin_115_1	d__Bacteria;p__Proteobacteria;c__Gammaproteobacteria;o__SAR86;f__D2472;g__SCGC-AAA076-P13;s__	1155930	82.7338	0	63.81	0.37
20100511_Bin_19_1	d__Bacteria;p__Proteobacteria;c__Gammaproteobacteria;o__Pseudomonadales;f__HTCC2089;g__UBA9926;s__UBA9926 sp003451575	3235016	99.2806	3.5971	92.95	1.67
20100511_Bin_24_1	d__Bacteria;p__Proteobacteria;c__Gammaproteobacteria;o__Pseudomonadales;f__Pseudomonadaceae;g__Pseudomonas_E;s__	3969243	53.9568	0.7194	89.96	1.09
20100511_Bin_42	d__Bacteria;p__Proteobacteria;c__Gammaproteobacteria;o__Enterobacterales;f__Aeromonadaceae;g__Aeromonas;s__Aeromonas salmonicida	4462864	64.0288	1.4388	93.94	0.58
20100511_Bin_53	d__Bacteria;p__Proteobacteria;c__Gammaproteobacteria;o__Enterobacterales;f__Alteromonadaceae;g__Pararheinheimera;s__	4670666	79.1367	0	98.32	0.52
20100511_Bin_59	d__Bacteria;p__Proteobacteria;c__Gammaproteobacteria;o__Pseudomonadales;f__Pseudomonadaceae;g__Pseudomonas_E;s__Pseudomonas_E sp002840155	4250471	63.3094	0	92.53	1.19
20100518_Bin_10_2	d__Bacteria;p__Proteobacteria;c__Gammaproteobacteria;o__Pseudomonadales;f__HTCC2089;g__UBA4582;s__UBA4582 sp002386885	3249807	94.964	4.3165	90.65	3.2
20110321_Bin_11_6	d__Bacteria;p__Proteobacteria;c__Gammaproteobacteria;o__SAR86;f__D2472;g__D2472;s__	643585	61.1511	0.7194	41.91	1.76
20110321_Bin_26	d__Bacteria;p__Proteobacteria;c__Gammaproteobacteria;o__Nevskiales;f__Salinisphaeraceae;g__;s__	1629216	59.7122	2.1583	46.7	0.59
20110321_Bin_56_1	d__Bacteria;p__Proteobacteria;c__Gammaproteobacteria;o__Pseudomonadales;f__Saccharospirillaceae;g__Oleispira;s__Oleispira antarctica	3743838	94.964	0.7194	95.84	1.77
20110321_Bin_75_1	d__Bacteria;p__Proteobacteria;c__Gammaproteobacteria;o__Ga0077536;f__Ga0077536;g__UBA4457;s__UBA4457 sp002390205	2022954	97.1223	0	89.36	1.28
20110324_Bin_5_5	d__Bacteria;p__Proteobacteria;c__Gammaproteobacteria;o__GCA-002705445;f__GCA-002716945;g__GCA-2698665;s__	1128494	93.5252	0.7194	83	2.49
20110324_Bin_7_9	d__Bacteria;p__Proteobacteria;c__Gammaproteobacteria;o__SAR86;f__D2472;g__D2472;s__	481509	53.9568	2.1583	21.83	2.33
20110324_Bin_31_1	d__Bacteria;p__Proteobacteria;c__Gammaproteobacteria;o__Pseudomonadales;f__Pseudohongiellaceae;g__UBA5109;s__	2216661	92.0863	3.5971	85.56	4
20110324_Bin_71_1	d__Bacteria;p__Proteobacteria;c__Gammaproteobacteria;o__UBA4486;f__UBA4486;g__UBA7359;s__UBA7359 sp002470825	1851457	97.8417	0	93.54	0.47
20110324_Bin_93_1	d__Bacteria;p__Proteobacteria;c__Gammaproteobacteria;o__UBA7366;f__UBA7366;g__UBA7366;s__UBA7366 sp002469885	2094986	94.964	5.7554	98.37	2.52
20110328_Bin_54	d__Bacteria;p__Proteobacteria;c__Gammaproteobacteria;o__Enterobacterales;f__Alteromonadaceae;g__Glaciecola;s__Glaciecola nitratireducens	4324956	98.5612	0.7194	99.66	0.62
20110331_Bin_54_2	d__Bacteria;p__Proteobacteria;c__Gammaproteobacteria;o__Burkholderiales;f__Methylophilaceae;g__BACL14;s__BACL14 sp000168995	1203387	97.8417	0.7194	97.38	0.49
20110407_Bin_35	d__Bacteria;p__Proteobacteria;c__Gammaproteobacteria;o__Pseudomonadales;f__Pseudohongiellaceae;g__UBA9145;s__UBA9145 sp003483155	3207022	98.5612	0	93.77	1.48
20110428_Bin_34_1	d__Bacteria;p__Proteobacteria;c__Gammaproteobacteria;o__Pseudomonadales;f__Porticoccaceae;g__HTCC2207;s__HTCC2207 sp002334915	2539078	89.9281	0	97.16	0
20110428_Bin_93_1	d__Bacteria;p__Proteobacteria;c__Gammaproteobacteria;o__Thiomicrospirales;f__Thioglobaceae;g__Thioglobus;s__Thioglobus singularis	1253034	79.1367	1.4388	71.61	0
20110506_Bin_54_1	d__Bacteria;p__Proteobacteria;c__Gammaproteobacteria;o__Pseudomonadales;f__Porticoccaceae;g__HTCC2207;s__	2516209	92.8058	0	96.75	0.74
20110509_Bin_84_1	d__Bacteria;p__Proteobacteria;c__Gammaproteobacteria;o__Pseudomonadales;f__Porticoccaceae;g__HTCC2207;s__	1743860	68.3453	2.1583	87.54	0.49
20110512_Bin_4	d__Bacteria;p__Proteobacteria;c__Gammaproteobacteria;o__Burkholderiales;f__Burkholderiaceae;g__Acidovorax_D;s__Acidovorax_D temperans	3908029	84.8921	0	79.52	1.55
20110512_Bin_39	d__Bacteria;p__Proteobacteria;c__Gammaproteobacteria;o__Enterobacterales;f__Alteromonadaceae;g__Idiomarina;s__Idiomarina abyssalis	2437904	93.5252	1.4388	92.53	2.69
20110516_Bin_10_5	d__Bacteria;p__Proteobacteria;c__Gammaproteobacteria;o__Burkholderiales;f__Methylophilaceae;g__BACL14;s__	820337	69.7842	2.1583	59.75	0.9
20110516_Bin_47_1	d__Bacteria;p__Proteobacteria;c__Gammaproteobacteria;o__Pseudomonadales;f__HTCC2089;g__UBA4421;s__UBA4421 sp002390555	3056821	97.8417	0.7194	92.76	1.35
20110519_Bin_53_1	d__Bacteria;p__Proteobacteria;c__Gammaproteobacteria;o__Pseudomonadales;f__UBA7434;g__UBA7434;s__UBA7434 sp003492055	2184386	100	0	96.91	0
20110523_Bin_31_1	d__Bacteria;p__Proteobacteria;c__Gammaproteobacteria;o__Pseudomonadales;f__Porticoccaceae;g__HTCC2207;s__HTCC2207 sp002685195	2430205	97.8417	1.4388	94.88	0.56
20110523_Bin_59_2	d__Bacteria;p__Proteobacteria;c__Gammaproteobacteria;o__Enterobacterales;f__Alteromonadaceae;g__Paraglaciecola;s__	4614122	100	1.4388	98.94	1.54
20110526_Bin_19_1	d__Bacteria;p__Proteobacteria;c__Gammaproteobacteria;o__Pseudomonadales;f__Litoricolaceae;g__Litoricola;s__Litoricola sp002691485	1750043	93.5252	2.1583	89.09	3.48
20110526_Bin_79_1	d__Bacteria;p__Proteobacteria;c__Gammaproteobacteria;o__Pseudomonadales;f__Porticoccaceae;g__HTCC2207;s__	2451680	63.3094	1.4388	96.6	1.65
20110526_Bin_113_1	d__Bacteria;p__Proteobacteria;c__Gammaproteobacteria;o__Burkholderiales;f__SG8-40;g__UBA3031;s__UBA3031 sp003485335	1826754	95.6835	1.4388	92.99	0.34
20110530_Bin_15_1	d__Bacteria;p__Proteobacteria;c__Gammaproteobacteria;o__Pseudomonadales;f__HTCC2089;g__UBA4421;s__	2079390	85.6115	3.5971	70.93	1.89
20110530_Bin_39_1	d__Bacteria;p__Proteobacteria;c__Gammaproteobacteria;o__Enterobacterales;f__Alteromonadaceae;g__Glaciecola;s__	3832617	100	2.1583	98.09	1.02
20110530_Bin_99_1	d__Bacteria;p__Proteobacteria;c__Gammaproteobacteria;o__Pseudomonadales;f__Porticoccaceae;g__Porticoccus;s__Porticoccus sp002390525	1270787	97.1223	0	93.98	0.83
20120308_Bin_20_1	d__Bacteria;p__Proteobacteria;c__Gammaproteobacteria;o__Pseudomonadales;f__HTCC2089;g__UBA9926;s__	2041154	67.6259	3.5971	61.69	3
20120308_Bin_24_1	d__Bacteria;p__Proteobacteria;c__Gammaproteobacteria;o__SAR86;f__SAR86;g__GCA-2707915;s__	1306164	87.0504	1.4388	63.56	0.62
20120308_Bin_24_4	d__Bacteria;p__Proteobacteria;c__Gammaproteobacteria;o__SAR86;f__D2472;g__;s__	665903	64.0288	1.4388	36.77	1.36
20120308_Bin_111_1	d__Bacteria;p__Proteobacteria;c__Gammaproteobacteria;o__Pseudomonadales;f__Porticoccaceae;g__Porticoccus;s__Porticoccus sp002390285	2126234	100	0	99.63	1.11
20120308_Bin_133	d__Bacteria;p__Proteobacteria;c__Gammaproteobacteria;o__Thiomicrospirales;f__Thioglobaceae;g__Thioglobus_A;s__	1214174	97.1223	2.1583	96.03	0.79
20120405_Bin_6_1	d__Bacteria;p__Proteobacteria;c__Gammaproteobacteria;o__Burkholderiales;f__Methylophilaceae;g__BACL14;s__	1000038	79.1367	0	76.16	2.16
20120405_Bin_8_8	d__Bacteria;p__Proteobacteria;c__Gammaproteobacteria;o__SAR86;f__D2472;g__D2472;s__D2472 sp002358345	910734	52.518	2.1583	46.49	4.02
20120405_Bin_39_1	d__Bacteria;p__Proteobacteria;c__Gammaproteobacteria;o__Pseudomonadales;f__Pseudohongiellaceae;g__;s__	1949658	79.8561	0.7194	63.8	0.27
20120405_Bin_65_3	d__Bacteria;p__Proteobacteria;c__Gammaproteobacteria;o__SAR86;f__SAR86;g__;s__	1645105	96.4029	0.7194	74.76	2.1
20120405_Bin_95_1	d__Bacteria;p__Proteobacteria;c__Gammaproteobacteria;o__Burkholderiales;f__Burkholderiaceae;g__RS62;s__RS62 sp002340675	2499645	100	0.7194	98.05	1.2
20120405_Bin_113_1	d__Bacteria;p__Proteobacteria;c__Gammaproteobacteria;o__Thiomicrospirales;f__Thioglobaceae;g__Thioglobus;s__	810054	61.1511	0.7194	49.66	0.66
20120412_Bin_16_1	d__Bacteria;p__Proteobacteria;c__Gammaproteobacteria;o__Pseudomonadales;f__Halieaceae;g__;s__	4029534	79.1367	1.4388	81.26	2.61
20120412_Bin_29_2	d__Bacteria;p__Proteobacteria;c__Gammaproteobacteria;o__Enterobacterales;f__Alteromonadaceae;g__Glaciecola;s__	4140513	67.6259	0	89.81	2.77
20120412_Bin_75	d__Bacteria;p__Proteobacteria;c__Gammaproteobacteria;o__Enterobacterales;f__Alteromonadaceae;g__Paraglaciecola;s__	5015501	100	0.7194	96.64	1.41
20120412_Bin_87_1	d__Bacteria;p__Proteobacteria;c__Gammaproteobacteria;o__Enterobacterales;f__Alteromonadaceae;g__Glaciecola;s__	4336413	87.7698	1.4388	99.09	1.02
20120412_Bin_100_1	d__Bacteria;p__Proteobacteria;c__Gammaproteobacteria;o__Pseudomonadales;f__UBA6940;g__UBA6940;s__	3409405	98.5612	0	91.53	0.37
20120416_Bin_90_1	d__Bacteria;p__Proteobacteria;c__Gammaproteobacteria;o__Pseudomonadales;f__Halieaceae;g__Luminiphilus;s__Luminiphilus sp002389505	2835955	99.2806	0	96.09	0.14
20120510_Bin_79_1	d__Bacteria;p__Proteobacteria;c__Gammaproteobacteria;o__Pseudomonadales;f__Pseudohongiellaceae;g__UBA9145;s__	3658236	78.4173	0.7194	87.88	1.3
20120510_Bin_82_2	d__Bacteria;p__Proteobacteria;c__Gammaproteobacteria;o__GCA-002705445;f__GCA-002705445;g__GCA-2705445;s__	1116295	92.8058	1.4388	76.85	1.01
20120524_Bin_14_6	d__Bacteria;p__Proteobacteria;c__Gammaproteobacteria;o__SAR86;f__D2472;g__SCGC-AAA076-P13;s__	1191660	85.6115	0	67.2	0.56
20120524_Bin_25_2	d__Bacteria;p__Proteobacteria;c__Gammaproteobacteria;o__Pseudomonadales;f__Porticoccaceae;g__HTCC2207;s__	2940447	83.4532	0.7194	96.92	1.42
20120524_Bin_37_2	d__Bacteria;p__Proteobacteria;c__Gammaproteobacteria;o__Pseudomonadales;f__Porticoccaceae;g__HTCC2207;s__	1995416	92.0863	0.7194	88.85	0.63
20120524_Bin_43_2	d__Bacteria;p__Proteobacteria;c__Gammaproteobacteria;o__SAR86;f__D2472;g__D2472;s__D2472 sp002469975	1316766	93.5252	0	70.56	0.07
20120524_Bin_116	d__Bacteria;p__Proteobacteria;c__Gammaproteobacteria;o__Nitrosococcales;f__Methylophagaceae;g__;s__	1964761	99.2806	2.1583	98.24	0.37
20120531_Bin_63_1	d__Bacteria;p__Proteobacteria;c__Gammaproteobacteria;o__Pseudomonadales;f__Nitrincolaceae;g__ASP10-02a;s__ASP10-02a sp002335115	2643100	100	0	94.13	0.48
20120607_Bin_2_1	d__Bacteria;p__Proteobacteria;c__Gammaproteobacteria;o__Enterobacterales;f__Alteromonadaceae;g__Psychrosphaera;s__	1974534	84.8921	0	74.09	0.78
20160316_Bin_33_2	d__Bacteria;p__Proteobacteria;c__Gammaproteobacteria;o__Nevskiales;f__Salinisphaeraceae;g__Salinisphaera;s__	2668273	97.8417	3.5971	93.36	1.72
20160316_Bin_33_4	d__Bacteria;p__Proteobacteria;c__Gammaproteobacteria;o__Pseudomonadales;f__Alcanivoracaceae;g__Alcanivorax;s__	3558865	66.1871	0	82.07	0
20160316_Bin_35_1	d__Bacteria;p__Proteobacteria;c__Gammaproteobacteria;o__Thiomicrospirales;f__Thioglobaceae;g__Thioglobus;s__	1048146	74.1007	2.1583	64.06	0.22
20160316_Bin_35_5	d__Bacteria;p__Proteobacteria;c__Gammaproteobacteria;o__SAR86;f__D2472;g__D2472;s__	955408	81.295	0.7194	53.87	0.56
20160316_Bin_51	d__Bacteria;p__Proteobacteria;c__Gammaproteobacteria;o__Pseudomonadales;f__HTCC2089;g__UBA4582;s__	6304146	94.2446	3.5971	92.4	6.42
20160316_Bin_57	d__Bacteria;p__Proteobacteria;c__Gammaproteobacteria;o__Enterobacterales;f__Alteromonadaceae;g__Idiomarina;s__	2709945	95.6835	0.7194	92.32	2.48
20160321_Bin_8_7	d__Bacteria;p__Proteobacteria;c__Gammaproteobacteria;o__Burkholderiales;f__Methylophilaceae;g__BACL14;s__	1132853	98.5612	0.7194	95.63	0
20160321_Bin_21_2	d__Bacteria;p__Proteobacteria;c__Gammaproteobacteria;o__Pseudomonadales;f__Porticoccaceae;g__HTCC2207;s__	2295511	100	0	98.15	0
20160321_Bin_21_3	d__Bacteria;p__Proteobacteria;c__Gammaproteobacteria;o__Pseudomonadales;f__Halieaceae;g__Luminiphilus;s__	2674884	99.2806	1.4388	90.35	1.12
20160321_Bin_44_3	d__Bacteria;p__Proteobacteria;c__Gammaproteobacteria;o__Burkholderiales;f__Burkholderiaceae;g__RS62;s__	1026941	49.6403	0.7194	51.1	1.4
20160331_Bin_1_8	d__Bacteria;p__Proteobacteria;c__Gammaproteobacteria;o__Pseudomonadales;f__Halieaceae;g__Luminiphilus;s__Luminiphilus sp002390485	2673032	100	0	95.56	0.44
20160331_Bin_18_1	d__Bacteria;p__Proteobacteria;c__Gammaproteobacteria;o__Enterobacterales;f__Alteromonadaceae;g__P0211;s__	3259055	71.223	4.3165	73.34	2.98
20160412_Bin_5_6	d__Bacteria;p__Proteobacteria;c__Gammaproteobacteria;o__Pseudomonadales;f__Pseudohongiellaceae;g__OM182;s__OM182 sp001438145	2732602	100	0	95.93	0.12
20160412_Bin_28_4	d__Bacteria;p__Proteobacteria;c__Gammaproteobacteria;o__Pseudomonadales;f__Spongiibacteraceae;g__Oceanicoccus;s__Oceanicoccus sp000169075	3429401	90.6475	0	87.72	2
20160412_Bin_46_3	d__Bacteria;p__Proteobacteria;c__Gammaproteobacteria;o__Pseudomonadales;f__Porticoccaceae;g__HTCC2207;s__	2121181	57.554	0	89.39	1.42
20160412_Bin_52_2	d__Bacteria;p__Proteobacteria;c__Gammaproteobacteria;o__Pseudomonadales;f__Porticoccaceae;g__HTCC2207;s__	1705981	99.2806	0	97.84	0
20160412_Bin_76_1	d__Bacteria;p__Proteobacteria;c__Gammaproteobacteria;o__Enterobacterales;f__Alteromonadaceae;g__Glaciecola;s__Glaciecola sp002292215	2850463	99.2806	0	96.3	0.87
20160419_Bin_15	d__Bacteria;p__Proteobacteria;c__Gammaproteobacteria;o__Pseudomonadales;f__Pseudomonadaceae;g__Pseudomonas_E;s__Pseudomonas_E veronii	3849549	44.6043	0.7194	54.97	0.81
20160419_Bin_31_1	d__Bacteria;p__Proteobacteria;c__Gammaproteobacteria;o__Pseudomonadales;f__Porticoccaceae;g__HTCC2207;s__HTCC2207 sp002378645	2257892	99.2806	0	96.42	0.19
20160419_Bin_63_1	d__Bacteria;p__Proteobacteria;c__Gammaproteobacteria;o__Pseudomonadales;f__Porticoccaceae;g__HTCC2207;s__	1574456	99.2806	0.7194	95.68	0.56
20160426_Bin_8_3	d__Bacteria;p__Proteobacteria;c__Gammaproteobacteria;o__SAR86;f__D2472;g__;s__	1205779	86.3309	0	65.89	0.93
20160426_Bin_20_1	d__Bacteria;p__Proteobacteria;c__Gammaproteobacteria;o__Pseudomonadales;f__HTCC2089;g__UBA4582;s__UBA4582 sp002389265	3755249	100	5.036	94.63	3.3
20160502_Bin_20_4	d__Bacteria;p__Proteobacteria;c__Gammaproteobacteria;o__Pseudomonadales;f__Pseudomonadaceae;g__Pseudomonas_E;s__Pseudomonas_E lactis	5159253	63.3094	1.4388	84.36	1.04
20160502_Bin_27_3	d__Bacteria;p__Proteobacteria;c__Gammaproteobacteria;o__Pseudomonadales;f__Porticoccaceae;g__HTCC2207;s__	2122423	78.4173	2.1583	82.69	0.81
20160502_Bin_30_6	d__Bacteria;p__Proteobacteria;c__Gammaproteobacteria;o__Nitrosococcales;f__Methylophagaceae;g__;s__	2257904	100	0.7194	98.94	0.53
20160502_Bin_32_9	d__Bacteria;p__Proteobacteria;c__Gammaproteobacteria;o__SAR86;f__D2472;g__D2472;s__	1408876	93.5252	0.7194	70.21	1.12
20160502_Bin_37_5	d__Bacteria;p__Proteobacteria;c__Gammaproteobacteria;o__Pseudomonadales;f__Halieaceae;g__Luminiphilus;s__	2546446	92.0863	2.1583	93.7	1.03
20160502_Bin_40_5	d__Bacteria;p__Proteobacteria;c__Gammaproteobacteria;o__UBA4575;f__UBA4575;g__UBA4575;s__UBA4575 sp002386945	1522005	99.2806	0	91.34	0.35
20160512_Bin_14_2	d__Bacteria;p__Proteobacteria;c__Gammaproteobacteria;o__Pseudomonadales;f__Porticoccaceae;g__HTCC2207;s__HTCC2207 sp002335945	2483033	100	0	97.59	0.12
20160512_Bin_19_1	d__Bacteria;p__Proteobacteria;c__Gammaproteobacteria;o__Burkholderiales;f__SG8-40;g__;s__	1717666	76.9784	2.8777	62.61	2.18
20160512_Bin_22_6	d__Bacteria;p__Proteobacteria;c__Gammaproteobacteria;o__Pseudomonadales;f__Porticoccaceae;g__HTCC2207;s__	2629243	100	0	97.53	0.37
20160512_Bin_30_2	d__Bacteria;p__Proteobacteria;c__Gammaproteobacteria;o__SAR86;f__D2472;g__SCGC-AAA076-P13;s__SCGC-AAA076-P13 sp000385055	607863	57.554	0	39.66	0.31
20160512_Bin_30_3	d__Bacteria;p__Proteobacteria;c__Gammaproteobacteria;o__SAR86;f__D2472;g__SCGC-AAA076-P13;s__	1184624	84.8921	0.7194	65.14	1.69
20160512_Bin_33_2	d__Bacteria;p__Proteobacteria;c__Gammaproteobacteria;o__Pseudomonadales;f__Porticoccaceae;g__HTCC2207;s__HTCC2207 sp000153445	2034276	55.3957	0.7194	66.38	0
20160512_Bin_34_3	d__Bacteria;p__Proteobacteria;c__Gammaproteobacteria;o__Pseudomonadales;f__UBA7434;g__UBA7434;s__UBA7434 sp002480045	3253435	100	0.7194	98.09	1.9
20160517_Bin_21_4	d__Bacteria;p__Proteobacteria;c__Gammaproteobacteria;o__Pseudomonadales;f__HTCC2089;g__UBA4421;s__UBA4421 sp002389675	3622255	99.2806	0.7194	92.28	1.48
20160517_Bin_29_1	d__Bacteria;p__Proteobacteria;c__Gammaproteobacteria;o__Pseudomonadales;f__Halieaceae;g__Luminiphilus;s__	3084812	97.1223	0	94.36	1.28
20160517_Bin_40_1	d__Bacteria;p__Proteobacteria;c__Gammaproteobacteria;o__Pseudomonadales;f__HTCC2089;g__UBA9659;s__	4434576	98.5612	4.3165	93.27	3.7
20160517_Bin_69_5	d__Bacteria;p__Proteobacteria;c__Gammaproteobacteria;o__Nitrosococcales;f__Methylophagaceae;g__;s__	1932768	93.5252	0	93.86	1.6
