# Supplementary material for: North Sea spring bloom-associated Gammaproteobacteria fill diverse heterotrophic niches
Source: Environ Microbiome. 2021 Aug 17;16:15. doi: 10.1186/s40793-021-00385-y (PMC8371827; doi:10.1186/s40793-021-00385-y)
Supplement: Supplementary file 3 — Additional file 3. Table S2. Metaproteome data from 20 samples from the years 2009-12 and 2016. [file 40793_2021_385_MOESM3_ESM.xlsx]

## Sheet: ALL-METAPROTEOME-2009-2016
Supplementary Table S2. Collated protein abundances and functional and taxonomic annotation (expressed as % normalised spectrla abundance factor (%NSAF)) across the 20 samples from five sampling campaigns at Helgoland.
accession	pfam	prokka	mag	domain	phylum	class	order	family	genus	species	2009-03-31	2009-04-07	2009-04-14	2009-04-21	2010-03-03	2010-04-08	2010-05-04	2010-05-18	2011-03-24	2011-04-28	2011-05-26	2012-03-08	2012-04-16	2012-05-10	2016-03-17	2016-03-31	2016-04-19	2016-05-03	2016-05-12	2016-05-17
0303_648083	hypothetical protein	not annotated	not annotated	unassigned	unassigned	unassigned	unassigned	unassigned	unassigned	unassigned	0.42	0.44	0	0.52	0	1.27	0	1.03	7.19	0	0	0	0	0.65	0	0	0	0	0	0
Ga0206125_100032634	Phycobilisome protein	C-phycoerythrin class 2 subunit beta	20160512_Bin_17_11	Bacteria	Bacteroidota	Bacteroidia	Flavobacteriales	Flavobacteriaceae	unassigned	unassigned	0.29	0.11	0.1	0.06	2.62	0.49	0.43	0.42	2.02	0.38	0.83	2.03	0.33	0.06	0.349846	0.157359	0.116539	0.11473	0.118846	0.291546
0324_700195	hypothetical protein	not annotated	not annotated	unassigned	unassigned	unassigned	unassigned	unassigned	unassigned	unassigned	0.04	0.04	0.05	0.03	0.23	0.12	0.06	0.07	1.74	0	0.15	0.19	0.42	0.2	0	0	0	0	0	0
0324_546993	Tubulin/FtsZ family	GTPase domain|Tubulin C-terminal domain	not annotated	not annotated	unassigned	unassigned	unassigned	unassigned	unassigned	unassigned	unassigned	0.54	0.28	0.43	0.43	1.14	1.05	0.44	0.35	1.41	0.71	0.6	0.21	0.49	0.31	0	0	0	0	0	0
Ga0206125_1000011211	Ribulose bisphosphate carboxylase	small chain	Ribulose bisphosphate carboxylase small chain	chromosomal|Stage V sporulation protein K|Vitamin B12 transporter BtuB	20120412_Bin_107_5|20110324_Bin_64_3|20120412_Bin_1_20|20160512_Bin_17_11	Bacteria|Bacteria|Bacteria|Bacteria	Cyanobacteria|Cyanobacteria|Bacteroidota|Bacteroidota	Cyanobacteriia|unassigned|Bacteroidia|Bacteroidia	unassigned|unassigned|Flavobacteriales|Flavobacteriales	unassigned|unassigned|Flavobacteriaceae|Flavobacteriaceae	unassigned|unassigned|SCGC-AAA160-P02|unassigned	unassigned|unassigned|unassigned|unassigned	0.07	0.05	0.03	0.01	0.51	0.26	0.12	0.09	1.2	0.25	0.28	1.35	0.32	0	0.0853173	0.0553078	0.0402248	0.0302247	0.0418909	0.0600354
Ga0206125_1000097916	ATP synthase alpha/beta family	beta-barrel domain|ATP synthase alpha/beta family	nucleotide-binding domain	not annotated	not annotated	unassigned	unassigned	unassigned	unassigned	unassigned	unassigned	unassigned	0.05	0	0.09	0	1.37	0	0	0	1.02	0.25	0.21	0.29	0.26	0.09	0.144565	0.0532518	0.0177276	0.0302967	0.0268843	0.171205
Ga0206125_100001785	Bacterial DNA-binding protein	DNA-binding protein HU-beta	20100420_Bin_31_1	Bacteria	Bacteroidota	Bacteroidia	Flavobacteriales	Cryomorphaceae	UBA10364	UBA10364 sp003045825	0.11	0.17	0.1	0.13	0.73	1.24	0.5	0.53	0.96	0.39	0.74	0.67	0.32	0.08	0.00410205	0.00731109	0.0323977	0.0392324	0.0495498	0.0443943
0324_627385	hypothetical protein	not annotated	not annotated	unassigned	unassigned	unassigned	unassigned	unassigned	unassigned	unassigned	0.05	0.01	0	0.03	0	0.06	0.06	0	0.89	0	0.05	0	0.15	0.11	0	0	0	0	0	0
Ga0206131_100384852	hypothetical protein	hypothetical protein	20160517_Bin_12	Archaea	Crenarchaeota	Korarchaeia	unassigned	unassigned	unassigned	unassigned	0	0	0	0	0.52	0	0	0	0.89	0.02	0	0.35	0.09	0.06	0.0734388	0	0	0.00194924	0	0.051762
Ga0206131_105171491	Phycoerythrin	alpha/beta chain	not annotated	not annotated	unassigned	unassigned	unassigned	unassigned	unassigned	unassigned	unassigned	0	0	0	0.03	0.36	0	0	0	0.86	0	0	0.31	1.39	0	0	0	0	0	0	0.0145533
Ga0206131_105249001	hypothetical protein	not annotated	not annotated	unassigned	unassigned	unassigned	unassigned	unassigned	unassigned	unassigned	0.07	0.03	0.05	0.03	1.29	0.15	0.23	0.14	0.79	0.33	0.27	0.21	0.68	0.05	0.138243	0.0387083	0.0188975	0.0348807	0.0476135	0.0918526
Ga0206129_101802711	hypothetical protein	not annotated	not annotated	unassigned	unassigned	unassigned	unassigned	unassigned	unassigned	unassigned	0.04	0.01	0.02	0.02	0.07	0.02	0.01	0	0.7	0	0.02	0	0.06	0.09	0.0036871	0.0170282	0.00452051	0.0360073	0.0280553	0.0604896
0324_510664	Centromere kinetochore component CENP-T histone fold	not annotated	not annotated	unassigned	unassigned	unassigned	unassigned	unassigned	unassigned	unassigned	0	0	0	0	0	0	0	0	0.65	0	0	0	0.52	0	0	0	0	0	0	0
Ga0206125_100075003	Bacterial DNA-binding protein	DNA-binding protein HU-beta	20110523_Bin_120_1	Bacteria	Bacteroidota	Bacteroidia	Flavobacteriales	Flavobacteriaceae	MAG-120531	MAG-120531 sp000173115	0.13	0.13	0.18	0.23	0.06	0.15	0.06	0.07	0.61	0.17	0.21	0.36	0.3	0.06	0.0107464	0.00397843	0.00986302	0.01258	0.0240961	0.0240319
Ga0206126_100979192	Actin	not annotated	not annotated	unassigned	unassigned	unassigned	unassigned	unassigned	unassigned	unassigned	0.07	0.03	0.02	0	0.18	0.14	0	0	0.61	0.1	0	0.06	0.16	0.4	0.00307654	0.0275776	0.0107954	0.0146916	0.0115182	0.022135
Ga0206125_1000011259	ATP synthase alpha/beta family	beta-barrel domain|ATP synthase alpha/beta family	nucleotide-binding domain	ATP synthase subunit beta	20160512_Bin_17_11|20120412_Bin_107_5|20110324_Bin_64_3|20120412_Bin_1_20	Bacteria|Bacteria|Bacteria|Bacteria	Bacteroidota|Cyanobacteria|Cyanobacteria|Bacteroidota	Bacteroidia|Cyanobacteriia|unassigned|Bacteroidia	Flavobacteriales|unassigned|unassigned|Flavobacteriales	Flavobacteriaceae|unassigned|unassigned|Flavobacteriaceae	unassigned|unassigned|unassigned|SCGC-AAA160-P02	unassigned|unassigned|unassigned|unassigned	0.05	0	0.07	0	0.66	0.18	0.14	0.1	0.61	0.29	0.22	0.08	0.21	0.06	0.274359	0.136927	0.158404	0.105231	0.0798572	0.203606
Ga0206128_10180254	Bacterial extracellular solute-binding protein	family 7	Alpha-keto acid-binding periplasmic protein TakP	20160316_Bin_14_5	Bacteria	Proteobacteria	Alphaproteobacteria	Pelagibacterales	Pelagibacteraceae	Pelagibacter	Pelagibacter ubique_R	0.15	0.13	0.08	0.14	0.4	0.29	0.24	0.34	0.57	0.6	0.35	0.25	0.58	0.57	0.0337314	0.00531783	0.00132473	0.0187248	0.0123873	0.0498457
Ga0206125_100400622	Bacterial extracellular solute-binding protein	family 7	Monocarboxylate 2-oxoacid-binding periplasmic protein|hypothetical protein	20120531_Bin_19_5	Bacteria	Proteobacteria	Alphaproteobacteria	Pelagibacterales	Pelagibacteraceae	Pelagibacter	unassigned	0.01	0	0	0.04	0	0	0	0	0.54	0.02	0	0.12	0.07	0.23	0.063131	0.0178206	0.00861143	0.0215003	0.0241053	0.0376713
Ga0206129_1000281210	Bacterial extracellular solute-binding proteins	family 3	Putative amino-acid ABC transporter-binding protein YhdW	20120416_Bin_61_1	Bacteria	Actinobacteriota	Acidimicrobiia	TMED189	TMED189	TMED189	TMED189 sp002683085	0	0	0	0	0.07	0	0	0	0.54	0.07	0	0.29	0.16	0.09	0.131028	0.00422223	0	0.00611659	0.00783936	0.0318566
Ga0206125_1000011262	Apocytochrome F	N-terminal|Apocytochrome F	C-terminal	Cytochrome f	20160512_Bin_17_11|20120412_Bin_107_5|20110324_Bin_64_3|20120412_Bin_1_20	Bacteria|Bacteria|Bacteria|Bacteria	Bacteroidota|Cyanobacteria|Cyanobacteria|Bacteroidota	Bacteroidia|Cyanobacteriia|unassigned|Bacteroidia	Flavobacteriales|unassigned|unassigned|Flavobacteriales	Flavobacteriaceae|unassigned|unassigned|Flavobacteriaceae	unassigned|unassigned|unassigned|SCGC-AAA160-P02	unassigned|unassigned|unassigned|unassigned	0.02	0	0.01	0	0.45	0.12	0.13	0.09	0.54	0.17	0.16	0.17	0.19	0.04	0.0367872	0.0148244	0.0142535	0.00714011	0.00589482	0.0190327
Ga0206125_1000011245	ATP synthase B/B' CF(0)	ATP synthase subunit b|ATP synthase subunit b'|ATP synthase subunit delta	20120412_Bin_107_5|20160512_Bin_17_11|20110324_Bin_64_3|20120412_Bin_1_20	Bacteria|Bacteria|Bacteria|Bacteria	Cyanobacteria|Bacteroidota|Cyanobacteria|Bacteroidota	Cyanobacteriia|Bacteroidia|unassigned|Bacteroidia	unassigned|Flavobacteriales|unassigned|Flavobacteriales	unassigned|Flavobacteriaceae|unassigned|Flavobacteriaceae	unassigned|unassigned|unassigned|SCGC-AAA160-P02	unassigned|unassigned|unassigned|unassigned	0.04	0.01	0.02	0.01	0.38	0.12	0.08	0.09	0.53	0.11	0.13	0.09	0.09	0.01	0.0633758	0.0229347	0.0205318	0.0156	0.0119276	0.037087
Ga0206128_100114129	Bacterial extracellular solute-binding proteins	family 3	Putative amino-acid ABC transporter-binding protein YhdW	20160316_Bin_14_5	Bacteria	Proteobacteria	Alphaproteobacteria	Pelagibacterales	Pelagibacteraceae	Pelagibacter	Pelagibacter ubique_R	0.22	0.13	0.11	0.16	0.67	0.06	0.13	0.14	0.53	0.44	0.18	0.08	0.4	0.34	0.24391	0.0568458	0.0296327	0.0808437	0.0774808	0.186482
0324_806623	Ribulose bisphosphate carboxylase	small chain	not annotated	not annotated	unassigned	unassigned	unassigned	unassigned	unassigned	unassigned	unassigned	0	0	0	0	0	0	0	0	0.51	0	0	0	0	0	0	0	0	0	0	0
0211_174693	Tubulin C-terminal domain	not annotated	not annotated	unassigned	unassigned	unassigned	unassigned	unassigned	unassigned	unassigned	0	0	0	0.38	0	0	0	0	0.48	0.09	0	0	0.24	0	0	0	0	0	0	0
0428_279302	ATP synthase alpha/beta family	beta-barrel domain|ATP synthase alpha/beta family	nucleotide-binding domain	ATP synthase subunit beta	20120503_Bin_1_6	Bacteria	Proteobacteria	Alphaproteobacteria	Pelagibacterales	Pelagibacteraceae	Pelagibacter	unassigned	0	0	0	0	0.35	0	0	0	0.48	0	0	0	0	0.09	0	0	0	0	0	0
Ga0206125_100348392	Bacterial extracellular solute-binding proteins	family 3	Putative amino-acid ABC transporter-binding protein YhdW	20110428_Bin_93_1	Bacteria	Proteobacteria	Gammaproteobacteria	Thiomicrospirales	Thioglobaceae	Thioglobus	Thioglobus singularis	0.04	0.01	0	0	0.07	0	0	0	0.48	0.05	0.01	0.02	0.04	0.1	0.0367506	0.0108925	0.00917967	0.00329882	0.0030012	0.00252447
Ga0206124_100616551	Tubulin/FtsZ family	GTPase domain|Tubulin C-terminal domain	hypothetical protein	20120607_Bin_3	Bacteria	AB1-6	AB1-6	unassigned	unassigned	unassigned	unassigned	0.1	0.04	0.05	0.05	0.29	0.29	0.08	0.05	0.47	0.27	0.16	0.08	0	0.13	0.0844703	0.0716707	0.0547417	0.03516	0.0389588	0.0476689
0526_744525	hypothetical protein	not annotated	not annotated	unassigned	unassigned	unassigned	unassigned	unassigned	unassigned	unassigned	0	0	0	0	0.03	0	0	0	0.46	0.07	0.04	0.16	0.16	0.19	0	0	0	0	0	0
Ga0206131_100351413	Manganese-stabilising protein / photosystem II polypeptide	Photosystem II manganese-stabilizing polypeptide	20160517_Bin_12	Archaea	Crenarchaeota	Korarchaeia	unassigned	unassigned	unassigned	unassigned	0	0	0	0	0.24	0	0	0	0.46	0	0	0.22	0.05	0.05	0.0215413	0	0	0.000307198	0	0.0221247
0303_535398	Bacterial DNA-binding protein	DNA-binding protein HU 1	20160316_Bin_14_5	Bacteria	Proteobacteria	Alphaproteobacteria	Pelagibacterales	Pelagibacteraceae	Pelagibacter	Pelagibacter ubique_R	0.07	0.07	0.05	0.1	0.38	0.08	0.13	0.23	0.46	0.24	0.2	0.29	0.7	0.14	0	0	0	0	0	0
Ga0206125_1000060830	ATP synthase alpha/beta family	beta-barrel domain|ATP synthase alpha/beta family	nucleotide-binding domain	not annotated	not annotated	unassigned	unassigned	unassigned	unassigned	unassigned	unassigned	unassigned	0.06	0.09	0	0.03	0.55	0.15	0	0.07	0.45	0.31	0.13	0.14	0.35	0.28	0.0127813	0	0	0.000307198	0	0.0201301
Ga0206131_100212625	Glyceraldehyde 3-phosphate dehydrogenase	NAD binding domain|Glyceraldehyde 3-phosphate dehydrogenase	C-terminal domain	Glyceraldehyde-3-phosphate dehydrogenase 2	20160517_Bin_12	Archaea	Crenarchaeota	Korarchaeia	unassigned	unassigned	unassigned	unassigned	0	0	0.01	0	0.31	0	0	0	0.45	0.05	0	0.07	0.04	0	0.0149542	0	0	0	0	0.012851
0324_730446	hypothetical protein	not annotated	not annotated	unassigned	unassigned	unassigned	unassigned	unassigned	unassigned	unassigned	0	0	0	0	0	0	0	0	0.44	0	0.02	0.05	0	0.09	0	0	0	0	0	0
Ga0206125_1000011210	Ribulose bisphosphate carboxylase large chain	N-terminal domain|Ribulose bisphosphate carboxylase large chain	catalytic domain	Ribulose bisphosphate carboxylase large chain	20120412_Bin_107_5|20110324_Bin_64_3|20120412_Bin_1_20|20110530_Bin_99_1	Bacteria|Bacteria|Bacteria|Bacteria	Cyanobacteria|Cyanobacteria|Bacteroidota|Proteobacteria	Cyanobacteriia|unassigned|Bacteroidia|Gammaproteobacteria	unassigned|unassigned|Flavobacteriales|Pseudomonadales	unassigned|unassigned|Flavobacteriaceae|Porticoccaceae	unassigned|unassigned|SCGC-AAA160-P02|Porticoccus	unassigned|unassigned|unassigned|Porticoccus sp002390525	0.07	0.04	0.02	0	0.32	0.23	0.04	0.04	0.43	0.11	0.09	0.24	0.1	0.01	0.159108	0.113125	0.0978076	0.0565984	0.0743911	0.106902
Ga0206125_1000060834	Ribulose bisphosphate carboxylase large chain	N-terminal domain|Ribulose bisphosphate carboxylase large chain	catalytic domain	not annotated	not annotated	unassigned	unassigned	unassigned	unassigned	unassigned	unassigned	unassigned	0.01	0	0.01	0	0.47	0	0	0	0.43	0.15	0.05	0.47	0.14	0.1	0.257883	0.0163712	0	0.00900248	0.0118752	0.192499
Ga0206123_100749671	Ubiquitin family|Actin	not annotated	not annotated	unassigned	unassigned	unassigned	unassigned	unassigned	unassigned	unassigned	0.15	0.04	0.04	0	0.28	0	0.11	0	0.43	0	0.1	0.09	0	0	0.271455	0.265082	0.212553	0.176301	0.171601	0.239362
Ga0206128_100195331	Bacterial extracellular solute-binding proteins	family 3	Putative amino-acid ABC transporter-binding protein YhdW	20100511_Bin_77	Bacteria	Proteobacteria	Alphaproteobacteria	Rhodobacterales	Rhodobacteraceae	Planktomarina	Planktomarina temperata	0.11	0.03	0.05	0.02	0.59	0.11	0.15	0.19	0.43	0.16	0.45	0.31	0.33	0.61	0.210754	0.0877719	0.130598	0.0798109	0.0731096	0.0914465
Ga0206125_100249174	Bacterial DNA-binding protein	DNA-binding protein HU-beta	20110428_Bin_93_1	Bacteria	Proteobacteria	Gammaproteobacteria	Thiomicrospirales	Thioglobaceae	Thioglobus	Thioglobus singularis	0.04	0.02	0	0	0.19	0	0	0	0.4	0.09	0.02	0.19	0.08	0.04	0.0301927	0.00989884	0.00589742	0.00467257	0.00373706	0.00433007
0526_559215	ATP synthase alpha/beta family	beta-barrel domain|ATP synthase alpha/beta family	nucleotide-binding domain	ATP synthase subunit beta	20160321_Bin_13_2	Bacteria	Proteobacteria	Alphaproteobacteria	Defluviicoccales	UBA830	GCA-2689465	unassigned	0.06	0.03	0.06	0.06	0.21	0	0	0	0.4	0.33	0.18	0.04	0.23	0.2	0	0	0	0	0	0
0416_649052	Bacterial DNA-binding protein	DNA-binding protein HU 1	20120531_Bin_19_5	Bacteria	Proteobacteria	Alphaproteobacteria	Pelagibacterales	Pelagibacteraceae	Pelagibacter	unassigned	0.02	0	0.01	0	0	0	0	0	0.39	0.06	0	0.48	0	0.08	0	0	0	0	0	0
Ga0206125_100154974	Bacterial extracellular solute-binding protein	hypothetical protein	20160316_Bin_14_5	Bacteria	Proteobacteria	Alphaproteobacteria	Pelagibacterales	Pelagibacteraceae	Pelagibacter	Pelagibacter ubique_R	0.11	0.12	0.08	0.13	0.16	0.07	0.04	0.18	0.38	0.33	0.17	0.04	0.11	0.09	0.139627	0.031781	0.0104686	0.0563992	0.0607401	0.124043
Ga0206125_100084382	NMT1/THI5 like	Taurine-binding periplasmic protein	20160316_Bin_14_5	Bacteria	Proteobacteria	Alphaproteobacteria	Pelagibacterales	Pelagibacteraceae	Pelagibacter	Pelagibacter ubique_R	0	0	0	0.01	0	0	0.03	0.06	0.37	0.16	0.09	0	0.15	0.03	0.093786	0.00900343	0.00354781	0.0135314	0.0150963	0.0436433
Ga0206125_1000011243	ATP synthase alpha/beta family	beta-barrel domain|ATP synthase alpha/beta family	nucleotide-binding domain|ATP synthase alpha/beta chain	C terminal domain	ATP synthase subunit alpha|ATP synthase subunit delta|hypothetical protein|putative ATP-dependent transporter SufC	20160512_Bin_17_11|20120412_Bin_107_5|20110324_Bin_64_3|20120412_Bin_1_20	Bacteria|Bacteria|Bacteria|Bacteria	Bacteroidota|Cyanobacteria|Cyanobacteria|Bacteroidota	Bacteroidia|Cyanobacteriia|unassigned|Bacteroidia	Flavobacteriales|unassigned|unassigned|Flavobacteriales	Flavobacteriaceae|unassigned|unassigned|Flavobacteriaceae	unassigned|unassigned|unassigned|SCGC-AAA160-P02	unassigned|unassigned|unassigned|unassigned	0.02	0	0	0	0.33	0.09	0.06	0.06	0.37	0.23	0.28	0.15	0.18	0.02	0.141587	0.0794997	0.0520073	0.0396553	0.0312602	0.087548
0324_504394	Bacterial DNA-binding protein	DNA-binding protein HU-beta	20120607_Bin_121_1	Bacteria	Bacteroidota	Bacteroidia	Flavobacteriales	Flavobacteriaceae	MS024-2A	MS024-2A sp002292265	0	0	0	0	0.28	0	0	0	0.37	0	0	0.05	0.04	0	0	0	0	0	0	0
Ga0206125_100896171	Ribosomal protein L7/L12 dimerisation domain|Ribosomal protein L7/L12 C-terminal domain	50S ribosomal protein L7/L12	20100511_Bin_77	Bacteria	Proteobacteria	Alphaproteobacteria	Rhodobacterales	Rhodobacteraceae	Planktomarina	Planktomarina temperata	0.15	0.11	0.09	0.11	0.22	0.17	0.13	0.13	0.35	0.44	0.41	0.05	0	0.08	0.0304638	0.019515	0.0270553	0.0160744	0.0232085	0.0178662
Ga0206128_10005716	Bacterial DNA-binding protein	DNA-binding protein HU-beta	20110530_Bin_91_1	Bacteria	Bacteroidota	Bacteroidia	Flavobacteriales	1G12	UBA6770	UBA6770 sp002707155	0	0	0	0	0.07	0.13	0.22	0.47	0.35	0.41	0.33	0.32	0.21	0.06	0	0	0.00354925	0.0273316	0.0289134	0.0162517
Ga0206125_1000011270	PsaD	Photosystem I reaction center subunit II	20160512_Bin_17_11|20120412_Bin_107_5|20110324_Bin_64_3|20120412_Bin_1_20	Bacteria|Bacteria|Bacteria|Bacteria	Bacteroidota|Cyanobacteria|Cyanobacteria|Bacteroidota	Bacteroidia|Cyanobacteriia|unassigned|Bacteroidia	Flavobacteriales|unassigned|unassigned|Flavobacteriales	Flavobacteriaceae|unassigned|unassigned|Flavobacteriaceae	unassigned|unassigned|unassigned|SCGC-AAA160-P02	unassigned|unassigned|unassigned|unassigned	0.03	0	0.03	0	0.39	0	0	0.1	0.35	0	0.13	0.14	0.18	0	0.0405703	0.0126437	0.0146	0.0151063	0.0121358	0.0358668
Ga0206129_101217172	Ribulose bisphosphate carboxylase	small chain	not annotated	not annotated	unassigned	unassigned	unassigned	unassigned	unassigned	unassigned	unassigned	0.04	0.01	0.07	0	0	0	0	0.05	0.35	0.23	0.26	0.22	0.66	0.06	0	0	0	0.000779685	0.00178534	0.0131579
Ga0206128_10031786	NMT1/THI5 like	Taurine-binding periplasmic protein	20100511_Bin_77	Bacteria	Proteobacteria	Alphaproteobacteria	Rhodobacterales	Rhodobacteraceae	Planktomarina	Planktomarina temperata	0.06	0.09	0.03	0.06	0.27	0.11	0.12	0.11	0.35	0.22	0.28	0.14	0.15	0.42	0.0601921	0.0199529	0.0424653	0.0317719	0.0285464	0.0251682
0211_92316	Bacterial extracellular solute-binding protein	hypothetical protein	20110328_Bin_1_11	Bacteria	Proteobacteria	Alphaproteobacteria	Pelagibacterales	Pelagibacteraceae	Pelagibacter	unassigned	0.07	0	0	0.06	0.1	0	0	0	0.35	0.54	0.13	0.1	0	0	0	0	0	0	0	0
Ga0206125_100071224	Bacterial DNA-binding protein	DNA-binding protein HU-beta	20160321_Bin_8_7	Bacteria	Proteobacteria	Gammaproteobacteria	Burkholderiales	Methylophilaceae	BACL14	unassigned	0.04	0.02	0	0	0.42	0.04	0.14	0.19	0.34	0.1	0.22	0.54	0.14	0.04	0.0523398	0.0233944	0.0317277	0.0240328	0.0348181	0.0274041
Ga0206125_1000186018	ATP synthase alpha/beta family	beta-barrel domain|ATP synthase alpha/beta family	nucleotide-binding domain|ATP synthase alpha/beta chain	C terminal domain	not annotated	not annotated	unassigned	unassigned	unassigned	unassigned	unassigned	unassigned	unassigned	0.02	0.01	0.02	0.01	0.46	0.03	0.02	0.01	0.34	0.07	0.04	0.32	0.22	0.1	0.0954733	0.0156013	0	0.014985	0.00831142	0.0894959
Ga0206125_100032632	Photosynthetic reaction centre protein	Photosystem II protein D1 2|hypothetical protein|30S ribosomal protein S6|Photosystem II protein D1 1	20120412_Bin_107_5|20110530_Bin_99_1|20120531_Bin_70_1|20110324_Bin_64_3|20160512_Bin_17_11	Bacteria|Bacteria|Bacteria|Bacteria|Bacteria	Cyanobacteria|Proteobacteria|Bacteroidota|Cyanobacteria|Bacteroidota	Cyanobacteriia|Gammaproteobacteria|Bacteroidia|unassigned|Bacteroidia	unassigned|Pseudomonadales|Flavobacteriales|unassigned|Flavobacteriales	unassigned|Porticoccaceae|Cryomorphaceae|unassigned|Flavobacteriaceae	unassigned|Porticoccus|UBA10364|unassigned|unassigned	unassigned|Porticoccus sp002390525|UBA10364 sp002387615|unassigned|unassigned	0.08	0.03	0.04	0.03	0.59	0.15	0.1	0.05	0.33	0.27	0.17	0.14	0.2	0.07	0.0961228	0.0705717	0.0542474	0.0327336	0.0312427	0.0465969
0416_685108	ATP synthase	not annotated	not annotated	unassigned	unassigned	unassigned	unassigned	unassigned	unassigned	unassigned	0.02	0	0.02	0	0.12	0	0	0.01	0.33	0.22	0.14	0.09	0.45	0.07	0	0	0	0	0	0
0308_273263	BMC domain	Major carboxysome shell protein 1A	20120308_Bin_133	Bacteria	Proteobacteria	Gammaproteobacteria	Thiomicrospirales	Thioglobaceae	Thioglobus_A	unassigned	0.02	0.01	0.01	0	0.34	0	0	0	0.33	0	0.1	0.43	0.07	0.03	0	0	0	0	0	0
Ga0206125_101091991	PQQ-like domain	Methanol dehydrogenase [cytochrome c] subunit 1	20160321_Bin_8_7	Bacteria	Proteobacteria	Gammaproteobacteria	Burkholderiales	Methylophilaceae	BACL14	unassigned	0.1	0.06	0.01	0.02	0.71	0.07	0.25	0.24	0.43	0.12	0.22	0.76	0.15	0.25	0.125683	0.0349173	0.0248911	0.041181	0.0402884	0.0693666
Ga0206125_1000011246	ATP synthase B/B' CF(0)	ATP synthase subunit b'|ATP synthase subunit c|ATP synthase subunit b	20120412_Bin_107_5|20160512_Bin_17_11|20110324_Bin_64_3|20120412_Bin_1_20	Bacteria|Bacteria|Bacteria|Bacteria	Cyanobacteria|Bacteroidota|Cyanobacteria|Bacteroidota	Cyanobacteriia|Bacteroidia|unassigned|Bacteroidia	unassigned|Flavobacteriales|unassigned|Flavobacteriales	unassigned|Flavobacteriaceae|unassigned|Flavobacteriaceae	unassigned|unassigned|unassigned|SCGC-AAA160-P02	unassigned|unassigned|unassigned|unassigned	0.02	0	0	0	0.15	0.01	0.01	0.05	0.32	0.11	0.14	0.09	0.13	0.01	0.0192932	0.00515128	0.00527555	0.00341242	0.0027175	0.016054
0526_705700	Tubulin/FtsZ family	GTPase domain|Tubulin C-terminal domain	not annotated	not annotated	unassigned	unassigned	unassigned	unassigned	unassigned	unassigned	unassigned	0.07	0.07	0.08	0.01	0.12	0.09	0.16	0.09	0.32	0.14	0.13	0.02	0.12	0.1	0	0	0	0	0	0
0303_617509	Manganese-stabilising protein / photosystem II polypeptide	not annotated	not annotated	unassigned	unassigned	unassigned	unassigned	unassigned	unassigned	unassigned	0	0	0	0	0.42	0	0	0	0.31	0.04	0.02	0.09	0.06	0.04	0	0	0	0	0	0
0308_244113	Ribulose bisphosphate carboxylase	small chain	not annotated	not annotated	unassigned	unassigned	unassigned	unassigned	unassigned	unassigned	unassigned	0	0	0	0	0	0	0	0	0.31	0	0	0.11	0	0.05	0	0	0	0	0	0
0211_118127	Bacterial DNA-binding protein	not annotated	not annotated	unassigned	unassigned	unassigned	unassigned	unassigned	unassigned	unassigned	0.02	0	0	0	0.23	0	0	0	0.3	0.08	0.09	0.31	0.13	0.07	0	0	0	0	0	0
0526_489283	Substrate binding domain of ABC-type glycine betaine transport system	not annotated	not annotated	unassigned	unassigned	unassigned	unassigned	unassigned	unassigned	unassigned	0	0	0	0	0	0	0	0	0.3	0.16	0.02	0.15	0.12	0.18	0	0	0	0	0	0
0416_378376	NMT1/THI5 like	Putative aliphatic sulfonates-binding protein|hypothetical protein	20120416_Bin_7_16|20160316_Bin_27_2	Bacteria|Bacteria	Proteobacteria|Bacteroidota	Alphaproteobacteria|Bacteroidia	Pelagibacterales|Flavobacteriales	Pelagibacteraceae|Flavobacteriaceae	Pelagibacter|MED-G11	unassigned|unassigned	0.09	0.06	0	0.01	0.12	0.03	0	0	0.3	0.06	0.09	0	0	0	0	0	0	0	0	0
0416_664392	Ribosomal protein S2	not annotated	not annotated	unassigned	unassigned	unassigned	unassigned	unassigned	unassigned	unassigned	0.07	0.03	0.06	0	0.12	0.04	0.05	0.03	0.29	0.18	0	0.11	0.2	0.04	0	0	0	0	0	0
Ga0206124_100093612	Bacterial extracellular solute-binding proteins	family 3	Putative amino-acid ABC transporter-binding protein YhdW	20110324_Bin_75_1	Bacteria	Proteobacteria	Alphaproteobacteria	Rhodobacterales	Rhodobacteraceae	GCA-2697345	GCA-2697345 sp002697345	0.01	0	0	0	0.23	0	0	0	0.29	0.02	0	0.18	0.05	0.06	0.0271235	0.00240512	0.000465405	0	0	0.000519373
Ga0206125_100023059	Bacterial extracellular solute-binding protein	family 7	Monocarboxylate 2-oxoacid-binding periplasmic protein|Alpha-keto acid-binding periplasmic protein TakP	20100511_Bin_77	Bacteria	Proteobacteria	Alphaproteobacteria	Rhodobacterales	Rhodobacteraceae	Planktomarina	Planktomarina temperata	0.08	0.13	0.02	0.07	0.36	0.38	0.2	0.25	0.29	0.3	0.38	0.28	0.22	0.31	0.156383	0.0465466	0.0776793	0.0707032	0.0610812	0.0614615
0504_475726	Periplasmic binding protein domain	hypothetical protein	20110331_Bin_57_1	Bacteria	Proteobacteria	Alphaproteobacteria	Pelagibacterales	Pelagibacteraceae	IMCC9063	unassigned	0.02	0.01	0	0	0	0	0	0.01	0.29	0.09	0.04	0.07	0.11	0.15	0	0	0	0	0	0
0303_228521	Ribulose bisphosphate carboxylase	small chain	not annotated	not annotated	unassigned	unassigned	unassigned	unassigned	unassigned	unassigned	unassigned	0	0	0	0	0.03	0	0	0	0.28	0.22	0	0.01	0.01	0	0	0	0	0	0	0
0303_279119	ATP synthase alpha/beta family	beta-barrel domain|ATP synthase alpha/beta family	nucleotide-binding domain	ATP synthase subunit beta	20110526_Bin_21_1	Bacteria	Proteobacteria	Alphaproteobacteria	Puniceispirillales	AAA536-G10	AAA536-G10	unassigned	0	0.05	0	0	0	0.11	0.16	0.12	0.28	0	0	0	0	0	0	0	0	0	0	0
Ga0206125_1000186015	Apocytochrome F	N-terminal|Apocytochrome F	C-terminal	not annotated	not annotated	unassigned	unassigned	unassigned	unassigned	unassigned	unassigned	unassigned	0	0	0	0	0.45	0	0	0	0.28	0.05	0.02	0.11	0.1	0.08	0.0321782	0.00280149	0.000429651	0.0031985	0.00166536	0.0318631
Ga0206125_1000205912	Periplasmic binding protein domain	D-xylose-binding periplasmic protein	20100511_Bin_77	Bacteria	Proteobacteria	Alphaproteobacteria	Rhodobacterales	Rhodobacteraceae	Planktomarina	Planktomarina temperata	0.12	0.11	0.04	0.07	0.4	0.43	0.18	0.29	0.28	0.5	0.47	0.11	0.12	0.38	0.108842	0.0465097	0.0594817	0.0358441	0.0321195	0.0256698
Ga0206125_1000011244	ATP synthase delta (OSCP) subunit	ATP synthase subunit delta|ATP synthase subunit b|ATP synthase subunit alpha	20120412_Bin_107_5|20160512_Bin_17_11|20110324_Bin_64_3|20120412_Bin_1_20	Bacteria|Bacteria|Bacteria|Bacteria	Cyanobacteria|Bacteroidota|Cyanobacteria|Bacteroidota	Cyanobacteriia|Bacteroidia|unassigned|Bacteroidia	unassigned|Flavobacteriales|unassigned|Flavobacteriales	unassigned|Flavobacteriaceae|unassigned|Flavobacteriaceae	unassigned|unassigned|unassigned|SCGC-AAA160-P02	unassigned|unassigned|unassigned|unassigned	0	0	0	0	0.09	0.03	0.02	0.05	0.28	0.14	0.15	0.14	0.14	0.01	0.0255857	0.0139996	0.0143461	0.00601089	0.00578239	0.0234176
Ga0206123_105429481	ATP synthase delta (OSCP) subunit	not annotated	not annotated	unassigned	unassigned	unassigned	unassigned	unassigned	unassigned	unassigned	0	0	0	0	0.11	0	0	0	0.28	0	0	0.05	0	0.05	0	0	0	0	0	0.00199007
0428_568763	Bacterial extracellular solute-binding protein	family 7	not annotated	not annotated	unassigned	unassigned	unassigned	unassigned	unassigned	unassigned	unassigned	0.12	0.07	0	0	0.4	0	0	0	0.28	0	0	0	0	0	0	0	0	0	0	0
Ga0206125_100343932	Bacterial extracellular solute-binding proteins	family 3	hypothetical protein|L-cystine-binding protein FliY	20160316_Bin_14_5	Bacteria	Proteobacteria	Alphaproteobacteria	Pelagibacterales	Pelagibacteraceae	Pelagibacter	Pelagibacter ubique_R	0.04	0.03	0.02	0.05	0.04	0	0.05	0.06	0.27	0.18	0.07	0.02	0.12	0.14	0.00660289	0	0	0.00630636	0.0049052	0.017502
0416_255524	Bacterial DNA-binding protein	DNA-binding protein HU-beta	20110426_Bin_56_1	Bacteria	Bacteroidota	Bacteroidia	Flavobacteriales	Crocinitomicaceae	UBA4466	UBA4466 sp002389415	0	0	0	0	0	0	0	0	0.26	0.05	0	0	0.32	0.03	0	0	0	0	0	0
0324_451220	ATP synthase alpha/beta family	beta-barrel domain|ATP synthase alpha/beta family	nucleotide-binding domain	not annotated	not annotated	unassigned	unassigned	unassigned	unassigned	unassigned	unassigned	unassigned	0.05	0.04	0.06	0.05	0.14	0.07	0.13	0.12	0.26	0.28	0.15	0	0	0	0	0	0	0	0	0
Ga0206125_100109615	Bacterial DNA-binding protein	DNA-binding protein HRm	20160331_Bin_41_3	Bacteria	Bacteroidota	Bacteroidia	Flavobacteriales	Crocinitomicaceae	UBA952	unassigned	0.07	0.01	0.02	0.01	0	0	0	0.07	0.26	0.3	0.08	0.02	0.2	0.37	0.00350098	0.00168654	0.000429651	0.00704371	0.00808995	0.0191855
Ga0206129_1001219713	Bacterial DNA-binding protein	DNA-binding protein HRm	20160512_Bin_27_5|20110407_Bin_15	Bacteria|Bacteria	Proteobacteria|Proteobacteria	Alphaproteobacteria|Alphaproteobacteria	Puniceispirillales|Puniceispirillales	Puniceispirillaceae|Puniceispirillaceae	Puniceispirillum|Puniceispirillum	Puniceispirillum sp002378605|unassigned	0	0	0	0	0.32	0	0	0.1	0.26	0.2	0.21	0.38	0.13	0.11	0.0111733	0.000901915	0.00200499	0.00682465	0.00603016	0.00791688
0324_457336	Bacterial extracellular solute-binding protein	hypothetical protein	20120503_Bin_1_6|20120510_Bin_2_5	Bacteria|Bacteria	Proteobacteria|Proteobacteria	Alphaproteobacteria|Alphaproteobacteria	Pelagibacterales|Pelagibacterales	Pelagibacteraceae|Pelagibacteraceae	Pelagibacter|Pelagibacter	unassigned|unassigned	0	0	0.03	0	0	0	0	0	0.26	0	0	0	0	0	0	0	0	0	0	0
0324_662442	hypothetical protein	not annotated	not annotated	unassigned	unassigned	unassigned	unassigned	unassigned	unassigned	unassigned	0	0	0	0	0	0	0	0	0.26	0	0	0	0	0	0	0	0	0	0	0
0510_714880	Actin	not annotated	not annotated	unassigned	unassigned	unassigned	unassigned	unassigned	unassigned	unassigned	0.06	0.04	0.05	0	0.07	0.04	0.06	0.05	0.25	0.04	0.04	0.03	0.11	0.21	0	0	0	0	0	0
Ga0206124_100036497	Fructose-1-6-bisphosphatase	N-terminal domain|Fructose-1-6-bisphosphatase	C-terminal domain	Fructose-1	6-bisphosphatase class 1	20160517_Bin_12	Archaea	Crenarchaeota	Korarchaeia	unassigned	unassigned	unassigned	unassigned	0	0	0	0	0.17	0	0	0	0.25	0.01	0	0.07	0.03	0.01	0	0	0	0	0.003216	0.00270326
0324_678003	hypothetical protein	not annotated	not annotated	unassigned	unassigned	unassigned	unassigned	unassigned	unassigned	unassigned	0	0	0	0	0	0	0	0	0.25	0	0	0	0.06	0	0	0	0	0	0	0
Ga0206125_1000060841	Apocytochrome F	N-terminal|Apocytochrome F	C-terminal	not annotated	not annotated	unassigned	unassigned	unassigned	unassigned	unassigned	unassigned	unassigned	0	0	0	0	0.09	0	0	0	0.25	0	0	0.12	0.04	0.03	0.0245603	0	0	0.000307198	0	0.0272667
Ga0206129_102401151	Oxygen evolving enhancer protein 3 (PsbQ)	hypothetical protein	20160517_Bin_12	Archaea	Crenarchaeota	Korarchaeia	unassigned	unassigned	unassigned	unassigned	0	0	0	0	0.08	0	0	0	0.24	0	0	0.09	0.05	0	0.0109578	0	0	0.000307198	0	0.00949457
Ga0206123_100744051	Photosystem II protein	Photosystem II CP43 reaction center protein	20120412_Bin_107_5|20160512_Bin_17_11|20110324_Bin_64_3|20120412_Bin_1_20	Bacteria|Bacteria|Bacteria|Bacteria	Cyanobacteria|Bacteroidota|Cyanobacteria|Bacteroidota	Cyanobacteriia|Bacteroidia|unassigned|Bacteroidia	unassigned|Flavobacteriales|unassigned|Flavobacteriales	unassigned|Flavobacteriaceae|unassigned|Flavobacteriaceae	unassigned|unassigned|unassigned|SCGC-AAA160-P02	unassigned|unassigned|unassigned|unassigned	0.07	0	0	0.02	0.39	0.11	0.09	0.08	0.23	0.24	0	0.11	0.18	0.05	0.215703	0.116049	0.0958397	0.0632611	0.0563717	0.109181
0324_687881	hypothetical protein	not annotated	not annotated	unassigned	unassigned	unassigned	unassigned	unassigned	unassigned	unassigned	0	0	0	0	0	0	0	0	0.23	0	0	0	0.08	0	0	0	0	0	0	0
Ga0206125_100337244	Bacterial DNA-binding protein	DNA-binding protein HU	20110526_Bin_57_2	Bacteria	Bacteroidota	Bacteroidia	Flavobacteriales	UA16	UA16	UA16 sp002390405	0.01	0	0	0	1.35	0	0	0	0.23	0.2	0.08	0.46	0.31	0.09	0.0116502	0.00218847	0	0.000472487	0	0.00241722
Ga0206127_12467741	hypothetical protein	not annotated	not annotated	unassigned	unassigned	unassigned	unassigned	unassigned	unassigned	unassigned	0.02	0.04	0.09	0	0	0.02	0	0	0.23	0	0	0.04	0.23	0.07	0.0385901	0.00867714	0.00132473	0.0137588	0.0151601	0.0164389
Ga0206128_10510972	Bacterial DNA-binding protein	not annotated	not annotated	unassigned	unassigned	unassigned	unassigned	unassigned	unassigned	unassigned	0.01	0	0	0	0.8	0	0	0	0.23	0	0.08	0.27	0.06	0.01	0.00442796	0	0	0.00154849	0.00268623	0.00430186
Ga0206126_100706392	Tubulin/FtsZ family	GTPase domain|Tubulin C-terminal domain	not annotated	not annotated	unassigned	unassigned	unassigned	unassigned	unassigned	unassigned	unassigned	0.14	0.08	0.13	0.07	0.21	0.16	0.18	0.17	0.23	0.24	0.2	0.04	0.1	0.11	0.0523011	0.0668441	0.0449348	0.0385234	0.0335689	0.060418
Ga0206131_100018919	Mitochondrial carrier protein	Signal recognition particle protein	20160517_Bin_12	Archaea	Crenarchaeota	Korarchaeia	unassigned	unassigned	unassigned	unassigned	0	0	0	0	0.12	0	0	0	0.22	0	0	0.12	0.05	0.02	0.00201204	0	0	0	0	0.00841282
0308_267901	Copper binding proteins	plastocyanin/azurin family	not annotated	not annotated	unassigned	unassigned	unassigned	unassigned	unassigned	unassigned	unassigned	0	0	0	0	0.13	0	0	0	0.22	0.03	0	0.14	0.06	0.03	0	0	0	0	0	0
Ga0206124_1000007111	PQQ-like domain|PQQ enzyme repeat	Methanol dehydrogenase [cytochrome c] subunit 1	20110331_Bin_54_2	Bacteria	Proteobacteria	Gammaproteobacteria	Burkholderiales	Methylophilaceae	BACL14	BACL14 sp000168995	0	0	0	0	0	0.05	0	0	0.22	0	0	0.07	0.04	0	0.0607722	0.00159895	0.00479085	0.0181085	0.0125733	0.0364794
0416_593973	hypothetical protein	hypothetical protein	20110331_Bin_57_1	Bacteria	Proteobacteria	Alphaproteobacteria	Pelagibacterales	Pelagibacteraceae	IMCC9063	unassigned	0	0	0	0	0	0	0	0	0.22	0.14	0.15	0	0.06	0.1	0	0	0	0	0	0
0324_667533	hypothetical protein	not annotated	not annotated	unassigned	unassigned	unassigned	unassigned	unassigned	unassigned	unassigned	0	0	0	0	0	0	0	0	0.22	0	0	0	0.02	0	0	0	0	0	0	0
0416_647529	hypothetical protein	not annotated	not annotated	unassigned	unassigned	unassigned	unassigned	unassigned	unassigned	unassigned	0.04	0.02	0.02	0.02	0.59	0.04	0.14	0.09	0.22	0.08	0.11	0.07	0.14	0	0	0	0	0	0	0
Ga0206125_100138494	Bacterial extracellular solute-binding protein	hypothetical protein	20160419_Bin_4_9	Bacteria	Proteobacteria	Alphaproteobacteria	Pelagibacterales	Pelagibacteraceae	Pelagibacter	unassigned	0.06	0	0.05	0	0	0	0	0.07	0.21	0.18	0	0.06	0	0.07	0.0163518	0.00362504	0	0.00126918	0.000335471	0.00708138
Ga0206128_10212351	Phasin protein	hypothetical protein	20120405_Bin_95_1	Bacteria	Proteobacteria	Gammaproteobacteria	Burkholderiales	Burkholderiaceae	RS62	RS62 sp002340675	0.06	0.05	0.21	0.09	0.02	0.02	0.09	0.11	0.21	0.08	0.2	0.07	0.18	0.16	0	0	0.00419518	0.0170383	0.0155558	0.0099775
Ga0206128_17807761	'Cold-shock' DNA-binding domain	Cold shock protein CspA	20100511_Bin_77	Bacteria	Proteobacteria	Alphaproteobacteria	Rhodobacterales	Rhodobacteraceae	Planktomarina	Planktomarina temperata	0.04	0.03	0.05	0.03	0.29	0.18	0.06	0.09	0.21	0.16	0.19	0.21	0.2	0.14	0.00922311	0.00768188	0.0097912	0.00590567	0.00528964	0.00595222
0308_551361	Chlorophyll A-B binding protein	not annotated	not annotated	unassigned	unassigned	unassigned	unassigned	unassigned	unassigned	unassigned	0	0	0	0	0.14	0	0	0	0.21	0.03	0	0.06	0.03	0.02	0	0	0	0	0	0
0324_685846	hypothetical protein	not annotated	not annotated	unassigned	unassigned	unassigned	unassigned	unassigned	unassigned	unassigned	0.01	0	0.01	0.01	0	0	0	0	0.2	0	0	0	0	0.01	0	0	0	0	0	0
0428_288281	Bacterial extracellular solute-binding proteins	family 3	hypothetical protein	20110428_Bin_93_1	Bacteria	Proteobacteria	Gammaproteobacteria	Thiomicrospirales	Thioglobaceae	Thioglobus	Thioglobus singularis	0	0	0	0	0.02	0	0	0	0.2	0.02	0	0.03	0.02	0.03	0	0	0	0	0	0
0303_257091	Major capsid protein N-terminus|Large eukaryotic DNA virus major capsid protein	not annotated	not annotated	unassigned	unassigned	unassigned	unassigned	unassigned	unassigned	unassigned	0	0	0	0.01	0.13	0	0	0	0.2	0.01	0	0	0.03	0.01	0	0	0	0	0	0
0504_544454	Core histone H2A/H2B/H3/H4	not annotated	not annotated	unassigned	unassigned	unassigned	unassigned	unassigned	unassigned	unassigned	0	0	0.01	0	0.24	0.1	0.19	0.09	0.2	0.05	0.11	0.04	0.16	0.04	0	0	0	0	0	0
0408_298456	Bacterial extracellular solute-binding proteins	family 3	Putative amino-acid ABC transporter-binding protein YhdW	20100511_Bin_77	Bacteria	Proteobacteria	Alphaproteobacteria	Rhodobacterales	Rhodobacteraceae	Planktomarina	Planktomarina temperata	0	0	0	0	0	0	0	0	0.2	0.42	0.33	0.15	0.07	0.41	0	0	0	0	0	0
Ga0206126_100337261	Bacterial extracellular solute-binding protein	family 7	Monocarboxylate 2-oxoacid-binding periplasmic protein|Alpha-keto acid-binding periplasmic protein TakP	20120503_Bin_1_6|20160316_Bin_14_5	Bacteria|Bacteria	Proteobacteria|Proteobacteria	Alphaproteobacteria|Alphaproteobacteria	Pelagibacterales|Pelagibacterales	Pelagibacteraceae|Pelagibacteraceae	Pelagibacter|Pelagibacter	unassigned|Pelagibacter ubique_R	0.01	0.01	0	0	0.07	0.12	0.38	0.36	0.31	0.04	0.15	0	0.05	0.05	0	0	0	0	0	0.00031804
0324_600417	Tripartite tricarboxylate transporter family receptor	hypothetical protein	20110428_Bin_1_24|20110328_Bin_1_11|20120531_Bin_19_5	Bacteria|Bacteria|Bacteria	Proteobacteria|Proteobacteria|Proteobacteria	Alphaproteobacteria|Alphaproteobacteria|Alphaproteobacteria	Pelagibacterales|Pelagibacterales|Pelagibacterales	Pelagibacteraceae|Pelagibacteraceae|Pelagibacteraceae	Pelagibacter|Pelagibacter|Pelagibacter	unassigned|unassigned|unassigned	0.03	0.01	0.01	0.03	0	0	0	0	0.2	0.1	0.07	0.12	0.1	0.24	0	0	0	0	0	0
0416_458827	Preprotein translocase subunit	hypothetical protein	20120531_Bin_19_5	Bacteria	Proteobacteria	Alphaproteobacteria	Pelagibacterales	Pelagibacteraceae	Pelagibacter	unassigned	0.01	0	0.01	0.01	0	0	0	0	0.2	0.05	0.02	0.03	0.06	0.03	0	0	0	0	0	0
0526_570642	hypothetical protein	not annotated	not annotated	unassigned	unassigned	unassigned	unassigned	unassigned	unassigned	unassigned	0	0	0	0	0.02	0.03	0	0.01	0.2	0	0	0.02	0	0.01	0	0	0	0	0	0
Ga0206125_100018935	Bacterial extracellular solute-binding protein	family 7	Lactate-binding periplasmic protein	20120503_Bin_5_4	Bacteria	Proteobacteria	Alphaproteobacteria	Rhodobacterales	Rhodobacteraceae	Planktomarina	unassigned	0.04	0	0	0	0	0	0	0	0.2	0.01	0.02	0	0	0.04	0.0339955	0.0169169	0.0465834	0.0351824	0.0295845	0.0260399
Ga0206131_100143081	Elongation factor Tu GTP binding domain|Elongation factor Tu domain 2|Elongation factor Tu C-terminal domain	Elongation factor Tu	20160517_Bin_12	Archaea	Crenarchaeota	Korarchaeia	unassigned	unassigned	unassigned	unassigned	0.03	0.01	0.03	0.02	0.26	0.01	0.05	0.09	0.2	0.11	0.2	0.23	0.18	0.07	0.0473805	0.016452	0.0109579	0.0137677	0.0130452	0.0384824
Ga0206123_1000038619	ATP synthase alpha/beta family	beta-barrel domain|ATP synthase alpha/beta family	nucleotide-binding domain	not annotated	not annotated	unassigned	unassigned	unassigned	unassigned	unassigned	unassigned	unassigned	0	0	0	0	0.17	0	0	0	0.19	0.22	0.14	0.05	0.17	0	0.00102549	0	0	0	0	0
0504_334786	4Fe-4S dicluster domain	Photosystem I iron-sulfur center	20110331_Bin_57_1	Bacteria	Proteobacteria	Alphaproteobacteria	Pelagibacterales	Pelagibacteraceae	IMCC9063	unassigned	0	0.01	0.02	0	0.1	0	0	0.02	0.19	0.02	0	0	0.14	0	0	0	0	0	0	0
0428_376069	OmpA family	Peptidoglycan-associated lipoprotein	20120531_Bin_19_5	Bacteria	Proteobacteria	Alphaproteobacteria	Pelagibacterales	Pelagibacteraceae	Pelagibacter	unassigned	0	0	0	0.01	0.06	0.01	0	0.03	0.19	0.03	0.01	0.04	0.05	0.03	0	0	0	0	0	0
0303_259417	hypothetical protein	not annotated	not annotated	unassigned	unassigned	unassigned	unassigned	unassigned	unassigned	unassigned	0.01	0	0	0.21	0.07	0	0.02	0.1	0.19	0.03	0.1	0.07	0	0	0	0	0	0	0	0
0324_876982	hypothetical protein	not annotated	not annotated	unassigned	unassigned	unassigned	unassigned	unassigned	unassigned	unassigned	0	0	0	0	0	0	0	0	0.19	0	0	0	0.08	0	0	0	0	0	0	0
0526_328128	Bacterial DNA-binding protein	DNA-binding protein HU-beta	20110526_Bin_44_1	Bacteria	Bacteroidota	Bacteroidia	Flavobacteriales	Flavobacteriaceae	MED-G11	unassigned	0	0	0	0	0.19	0	0	0	0.19	0	0.03	0.42	0.15	0.03	0	0	0	0	0	0
Ga0206131_100369484	Ribosomal protein L11	N-terminal domain|Ribosomal protein L11	RNA binding domain	50S ribosomal protein L11	20160517_Bin_12	Archaea	Crenarchaeota	Korarchaeia	unassigned	unassigned	unassigned	unassigned	0.01	0	0.01	0	0.28	0	0	0	0.19	0	0	0.04	0.05	0.02	0.0253707	0.0181176	0	0.00689174	0.00335471	0.0145964
Ga0206131_100181541	ATPase family associated with various cellular activities (AAA)	hypothetical protein	20160517_Bin_12	Archaea	Crenarchaeota	Korarchaeia	unassigned	unassigned	unassigned	unassigned	0	0	0	0	0.17	0	0	0	0.19	0.01	0	0.1	0.02	0	0.0382458	0	0	0.00122881	0.000584742	0.0603674
Ga0206123_101088342	Periplasmic binding protein domain	Ribose import binding protein RbsB|Galactose/methyl galactoside import ATP-binding protein MglA	20110328_Bin_1_11|20160419_Bin_4_9|20110428_Bin_1_24	Bacteria|Bacteria|Bacteria	Proteobacteria|Proteobacteria|Proteobacteria	Alphaproteobacteria|Alphaproteobacteria|Alphaproteobacteria	Pelagibacterales|Pelagibacterales|Pelagibacterales	Pelagibacteraceae|Pelagibacteraceae|Pelagibacteraceae	Pelagibacter|Pelagibacter|Pelagibacter	unassigned|unassigned|unassigned	0.01	0	0	0	0	0	0	0	0.19	0.05	0.01	0.06	0.09	0.1	0.000885572	0	0	0	0	0
Ga0206125_100102973	Bacterial extracellular solute-binding proteins	family 3	Putative amino-acid ABC transporter-binding protein YhdW	20120503_Bin_71_1	Bacteria	Proteobacteria	Alphaproteobacteria	Puniceispirillales	AAA536-G10	AAA536-G10	unassigned	0.03	0.01	0.01	0.01	0.23	0	0	0	0.19	0.08	0.08	0.14	0.08	0.16	0.0893165	0.0243977	0.00732477	0.0104991	0.0135605	0.0186366
Ga0206131_103441671	Tubulin C-terminal domain	not annotated	not annotated	unassigned	unassigned	unassigned	unassigned	unassigned	unassigned	unassigned	0.07	0.04	0.05	0.04	0.12	0.11	0.1	0.05	0.19	0.14	0.11	0.03	0.08	0.04	0.0206569	0.00662417	0	0.00184321	0	0.0241193
0416_378270	ATP synthase alpha/beta family	beta-barrel domain|ATP synthase alpha/beta family	nucleotide-binding domain	ATP synthase subunit beta	20160502_Bin_3_5	Bacteria	Proteobacteria	Alphaproteobacteria	Caulobacterales	Maricaulaceae	Hellea	unassigned	0.05	0.04	0.07	0.03	0	0.13	0.12	0.07	0.19	0.19	0.14	0.03	0.18	0.06	0	0	0	0	0	0
0428_349554	Bacterial extracellular solute-binding protein	family 7	Solute-binding protein	20110331_Bin_57_1|20160419_Bin_4_9|20110428_Bin_1_24	Bacteria|Bacteria|Bacteria	Proteobacteria|Proteobacteria|Proteobacteria	Alphaproteobacteria|Alphaproteobacteria|Alphaproteobacteria	Pelagibacterales|Pelagibacterales|Pelagibacterales	Pelagibacteraceae|Pelagibacteraceae|Pelagibacteraceae	IMCC9063|Pelagibacter|Pelagibacter	unassigned|unassigned|unassigned	0	0	0	0	0	0	0	0	0.18	0	0	0	0	0.07	0	0	0	0	0	0
0308_358032	Chaperonin 10 Kd subunit	not annotated	not annotated	unassigned	unassigned	unassigned	unassigned	unassigned	unassigned	unassigned	0	0	0	0	0	0	0	0	0.18	0	0.03	0	0	0	0	0	0	0	0	0
0308_343157	Fasciclin domain	hypothetical protein	20160517_Bin_12	Archaea	Crenarchaeota	Korarchaeia	unassigned	unassigned	unassigned	unassigned	0	0	0	0	0	0	0	0	0.18	0	0	0.16	0	0	0	0	0	0	0	0
Ga0206125_101645711	hypothetical protein	not annotated	not annotated	unassigned	unassigned	unassigned	unassigned	unassigned	unassigned	unassigned	0	0	0	0.01	0	0	0	0	0.18	0	0	0.03	0.03	0	0	0.0037654	0	0	0	0
Ga0206131_10000034127	Major capsid protein N-terminus|Large eukaryotic DNA virus major capsid protein	not annotated	not annotated	unassigned	unassigned	unassigned	unassigned	unassigned	unassigned	unassigned	0	0	0	0	0	0	0	0	0.18	0	0	0	0	0	0.000885572	0.00835685	0.00941682	0.046707	0.0977422	0.036781
Ga0206125_100044972	Substrate binding domain of ABC-type glycine betaine transport system	hypothetical protein	20160316_Bin_14_5	Bacteria	Proteobacteria	Alphaproteobacteria	Pelagibacterales	Pelagibacteraceae	Pelagibacter	Pelagibacter ubique_R	0.01	0.02	0.02	0.01	0.06	0	0.05	0.11	0.18	0.05	0.14	0.07	0.07	0.06	0.00940207	0	0	0.00533359	0.00517822	0.0183696
Ga0206125_100407702	Preprotein translocase subunit	hypothetical protein	20160316_Bin_14_5	Bacteria	Proteobacteria	Alphaproteobacteria	Pelagibacterales	Pelagibacteraceae	Pelagibacter	Pelagibacter ubique_R	0.04	0.02	0.03	0.03	0.05	0	0.06	0.06	0.18	0.07	0.03	0.07	0.13	0.07	0.00535492	0	0	0.00316524	0.00297143	0.0068048
Ga0206124_100468962	ATPase family associated with various cellular activities (AAA)	hypothetical protein	20120607_Bin_3	Bacteria	AB1-6	AB1-6	unassigned	unassigned	unassigned	unassigned	0	0	0	0	0.49	0	0	0	0.18	0.03	0.03	0.16	0.06	0.03	0.0173313	0.000456838	0	0	0	0.0209411
Ga0206128_16489371	Bacterial DNA-binding protein	DNA-binding protein HU	20120416_Bin_61_1	Bacteria	Actinobacteriota	Acidimicrobiia	TMED189	TMED189	TMED189	TMED189 sp002683085	0	0	0	0	0	0	0	0	0.17	0	0	0.17	0.09	0	0.00471259	0	0	0	0	0.000519373
Ga0206124_106671541	Bacterial DNA-binding protein	DNA-binding protein HU-beta	20110530_Bin_95_1	Bacteria	Bacteroidota	Bacteroidia	Flavobacteriales	1G12	UBA4419	UBA4419 sp002336245	0	0	0	0	0.04	0	0.03	0.05	0.17	0.2	0.15	0.09	0.19	0.07	0	0	0	0.00437973	0.00555344	0.00296103
0303_580929	Bacterial DNA-binding protein	not annotated	not annotated	unassigned	unassigned	unassigned	unassigned	unassigned	unassigned	unassigned	0	0	0	0	0	0	0	0	0.17	0	0	0.12	0.03	0	0	0	0	0	0	0
0510_797309	hypothetical protein	not annotated	not annotated	unassigned	unassigned	unassigned	unassigned	unassigned	unassigned	unassigned	0	0	0	0	0	0	0	0	0.17	0	0	0.02	0.06	0	0	0	0	0	0	0
Ga0206126_100561602	Orotidine 5'-phosphate decarboxylase / HUMPS family	3-hexulose-6-phosphate synthase	20110331_Bin_54_2	Bacteria	Proteobacteria	Gammaproteobacteria	Burkholderiales	Methylophilaceae	BACL14	BACL14 sp000168995	0	0.01	0	0.02	0	0	0.08	0	0.17	0.04	0	0.09	0.09	0.04	0.0303292	0.00401735	0.00920393	0.0169473	0.0172402	0.0179293
0407_70537	TCP-1/cpn60 chaperonin family	60 kDa chaperonin 1	20160316_Bin_14_5	Bacteria	Proteobacteria	Alphaproteobacteria	Pelagibacterales	Pelagibacteraceae	Pelagibacter	Pelagibacter ubique_R	0.11	0.06	0.06	0.07	0.07	0.01	0.02	0.03	0.17	0.21	0.06	0	0.04	0.01	0	0	0	0	0	0
Ga0206128_14629851	Core histone H2A/H2B/H3/H4	hypothetical protein	20160517_Bin_12	Archaea	Crenarchaeota	Korarchaeia	unassigned	unassigned	unassigned	unassigned	0.01	0	0.01	0	0.14	0	0	0	0.17	0.02	0.03	0	0	0	0.0158992	0	0	0	0.00129394	0.0227916
Ga0206125_100127555	Substrate binding domain of ABC-type glycine betaine transport system	Glycine betaine/proline betaine-binding periplasmic protein	20160316_Bin_14_5	Bacteria	Proteobacteria	Alphaproteobacteria	Pelagibacterales	Pelagibacteraceae	Pelagibacter	Pelagibacter ubique_R	0.01	0.01	0.01	0.03	0.03	0	0.06	0.07	0.17	0.15	0.09	0.03	0.11	0.11	0.00938387	0	0	0.00498254	0.00442114	0.0176346
Ga0206128_10554882	Bacterial extracellular solute-binding proteins	family 3	Octopine-binding periplasmic protein	20160419_Bin_4_9|20160316_Bin_14_5	Bacteria|Bacteria	Proteobacteria|Proteobacteria	Alphaproteobacteria|Alphaproteobacteria	Pelagibacterales|Pelagibacterales	Pelagibacteraceae|Pelagibacteraceae	Pelagibacter|Pelagibacter	unassigned|Pelagibacter ubique_R	0.04	0.03	0.02	0.06	0.05	0	0	0.07	0.17	0.25	0.11	0.06	0.15	0.11	0.0148557	0.00225452	0.000429651	0.00565157	0.00631775	0.0178964
0526_715004	Tripartite tricarboxylate transporter family receptor	not annotated	not annotated	unassigned	unassigned	unassigned	unassigned	unassigned	unassigned	unassigned	0	0	0	0	0.22	0	0.01	0	0.17	0	0	0.02	0	0.04	0	0	0	0	0	0
Ga0206131_100358765	Actin	Bacterial actin-related protein	20160517_Bin_12	Archaea	Crenarchaeota	Korarchaeia	unassigned	unassigned	unassigned	unassigned	0.06	0.03	0.06	0.02	0.1	0.02	0.08	0.03	0.17	0.04	0.07	0.05	0.12	0.26	0.0941842	0.0778719	0.0476756	0.0482273	0.0445586	0.05657
0428_450865	Bacterial extracellular solute-binding proteins	family 3	Putative amino-acid ABC transporter-binding protein YhdW	20160316_Bin_26_1	Bacteria	Proteobacteria	Alphaproteobacteria	Rhodobacterales	Rhodobacteraceae	Amylibacter_A	Amylibacter_A sp900197625	0.02	0.02	0	0	0.11	0.17	0.04	0.02	0.17	0.02	0.03	0.04	0.04	0.26	0	0	0	0	0	0
0308_514685	ATP synthase alpha/beta family	nucleotide-binding domain	not annotated	not annotated	unassigned	unassigned	unassigned	unassigned	unassigned	unassigned	unassigned	0.03	0	0	0.08	0.04	0.05	0	0	0.17	0	0.05	0.01	0.13	0.06	0	0	0	0	0	0
Ga0206131_100709572	hypothetical protein	not annotated	not annotated	unassigned	unassigned	unassigned	unassigned	unassigned	unassigned	unassigned	0	0	0	0	0.17	0	0	0	0.16	0	0.02	0.1	0.06	0.03	0	0	0	0	0	0.00225053
Ga0206131_1000010659	ATP synthase alpha/beta family	beta-barrel domain|ATP synthase alpha/beta family	nucleotide-binding domain	not annotated	not annotated	unassigned	unassigned	unassigned	unassigned	unassigned	unassigned	unassigned	0.06	0.05	0.07	0.05	0	0.32	0.27	0.15	0.16	1.14	0.65	0.1	1.15	0.09	0	0	0	0.00144882	0.00108794	0.00958312
0510_708074	hypothetical protein	hypothetical protein	20110530_Bin_22_1	Bacteria	Proteobacteria	Alphaproteobacteria	Rhodobacterales	Rhodobacteraceae	HIMB11	HIMB11 sp002684375	0.01	0	0.01	0.02	0.09	0	0	0	0.16	0.03	0.09	0.1	0.02	0.16	0	0	0	0	0	0
Ga0206128_10031876	Ribosomal protein L10	50S ribosomal protein L10	20160316_Bin_14_5	Bacteria	Proteobacteria	Alphaproteobacteria	Pelagibacterales	Pelagibacteraceae	Pelagibacter	Pelagibacter ubique_R	0	0.06	0.03	0.07	0.06	0	0.04	0.09	0.16	0	0.09	0.04	0.21	0.1	0	0	0	0.00108688	0	0.00251037
0416_514282	Bacterial DNA-binding protein	not annotated	not annotated	unassigned	unassigned	unassigned	unassigned	unassigned	unassigned	unassigned	0	0	0	0	0	0	0	0	0.16	0.03	0	0.1	0.05	0	0	0	0	0	0	0
0324_451007	Photosynthetic reaction centre protein	not annotated	not annotated	unassigned	unassigned	unassigned	unassigned	unassigned	unassigned	unassigned	0.09	0.02	0.03	0	0.06	0.03	0	0.07	0.16	0.05	0.07	0.01	0.05	0	0	0	0	0	0	0
0324_884746	hypothetical protein	not annotated	not annotated	unassigned	unassigned	unassigned	unassigned	unassigned	unassigned	unassigned	0	0	0	0	0	0	0	0	0.16	0	0	0	0.04	0	0	0	0	0	0	0
0308_289318	Phosphopantetheine attachment site	Acyl carrier protein	20160517_Bin_12	Archaea	Crenarchaeota	Korarchaeia	unassigned	unassigned	unassigned	unassigned	0	0	0	0	0	0	0	0	0.16	0	0	0	0	0	0	0	0	0	0	0
Ga0206125_1000230624	Periplasmic binding protein domain	Ribose import binding protein RbsB	20160419_Bin_4_9	Bacteria	Proteobacteria	Alphaproteobacteria	Pelagibacterales	Pelagibacteraceae	Pelagibacter	unassigned	0.03	0.02	0.02	0.04	0.06	0.01	0.04	0.07	0.16	0.2	0.1	0.01	0.11	0.19	0.0150209	0.000913677	0	0.0061376	0.00447732	0.0224981
Ga0206125_1000011219	Cytochrome c-550 domain	Cytochrome c-550|Photosystem II reaction center X protein|Ribonuclease E	20120412_Bin_107_5|20160512_Bin_17_11|20110324_Bin_64_3|20120412_Bin_1_20	Bacteria|Bacteria|Bacteria|Bacteria	Cyanobacteria|Bacteroidota|Cyanobacteria|Bacteroidota	Cyanobacteriia|Bacteroidia|unassigned|Bacteroidia	unassigned|Flavobacteriales|unassigned|Flavobacteriales	unassigned|Flavobacteriaceae|unassigned|Flavobacteriaceae	unassigned|unassigned|unassigned|SCGC-AAA160-P02	unassigned|unassigned|unassigned|unassigned	0	0	0	0	0.12	0	0	0.03	0.16	0.06	0.05	0.13	0.07	0	0.00247794	0.0015032	0	0	0.00116948	0.0109505
Ga0206125_100168695	NMT1/THI5 like	Taurine-binding periplasmic protein|hypothetical protein	20110407_Bin_15	Bacteria	Proteobacteria	Alphaproteobacteria	Puniceispirillales	Puniceispirillaceae	Puniceispirillum	unassigned	0	0	0	0	0.1	0	0.01	0	0.16	0.08	0.17	0.12	0.12	0.16	0.0133691	0.000901915	0.000429651	0.00671866	0.00593066	0.00722511
0308_449401	hypothetical protein	hypothetical protein	20160517_Bin_12	Archaea	Crenarchaeota	Korarchaeia	unassigned	unassigned	unassigned	unassigned	0	0	0	0	0.05	0	0	0	0.16	0	0	0.06	0	0	0	0	0	0	0	0
Ga0206125_1000006953	Bacterial DNA-binding protein	DNA-binding protein HU-alpha	20120531_Bin_70_1	Bacteria	Bacteroidota	Bacteroidia	Flavobacteriales	Cryomorphaceae	UBA10364	UBA10364 sp002387615	0	0	0	0	0.15	0	0.07	0.04	0.15	0	0	0.28	0	0	0.0547862	0.039027	0.0848372	0.0318185	0.0343732	0.0212184
Ga0206128_10169713	Bacterial extracellular solute-binding protein	family 7	Alpha-keto acid-binding periplasmic protein TakP	20100511_Bin_77	Bacteria	Proteobacteria	Alphaproteobacteria	Rhodobacterales	Rhodobacteraceae	Planktomarina	Planktomarina temperata	0.21	0.12	0.03	0.15	0.47	0.37	0.24	0.19	0.15	0.5	0.47	0.06	0.08	0.2	0.0451247	0.0275465	0.0434145	0.035503	0.0249043	0.0203126
Ga0206125_100153851	ATP synthase alpha/beta family	beta-barrel domain|ATP synthase alpha/beta family	nucleotide-binding domain	not annotated	not annotated	unassigned	unassigned	unassigned	unassigned	unassigned	unassigned	unassigned	0.05	0	0	0	0.19	0.14	0.14	0.09	0.15	0.2	0.13	0.04	0.17	0	0.00354234	0.00159895	0.00758332	0.00303613	0	0
Ga0206125_103466521	Ubiquitin family	not annotated	not annotated	unassigned	unassigned	unassigned	unassigned	unassigned	unassigned	unassigned	0.09	0.06	0.07	0	0	0.17	0.07	0.04	0.15	0.02	0.03	0.07	0.05	0.01	0.00102549	0	0	0	0	0
Ga0206125_100272733	Bacterial extracellular solute-binding protein	family 7	Solute-binding protein	20120503_Bin_71_1	Bacteria	Proteobacteria	Alphaproteobacteria	Puniceispirillales	AAA536-G10	AAA536-G10	unassigned	0.02	0	0	0	0.27	0	0	0	0.15	0.03	0.06	0.15	0.06	0.11	0.0353143	0.0030299	0.000429651	0	0	0.00063608
Ga0206129_100088256	Bacterial extracellular solute-binding protein	family 7	Monocarboxylate 2-oxoacid-binding periplasmic protein	20160419_Bin_4_9	Bacteria	Proteobacteria	Alphaproteobacteria	Pelagibacterales	Pelagibacteraceae	Pelagibacter	unassigned	0.01	0.01	0.01	0.01	0	0	0.01	0.07	0.15	0.15	0.09	0.02	0.11	0.35	0	0	0	0	0	0.00148759
0324_621394	Major capsid protein N-terminus|Large eukaryotic DNA virus major capsid protein	not annotated	not annotated	unassigned	unassigned	unassigned	unassigned	unassigned	unassigned	unassigned	0	0	0	0	0.03	0	0	0	0.15	0.03	0	0	0	0	0	0	0	0	0	0
0324_369872	Ras family	hypothetical protein	20160517_Bin_12	Archaea	Crenarchaeota	Korarchaeia	unassigned	unassigned	unassigned	unassigned	0	0	0	0	0.01	0	0	0	0.15	0	0	0.04	0.1	0.06	0	0	0	0	0	0
Ga0206123_107831981	Bacterial DNA-binding protein	DNA-binding protein HU-beta	20110530_Bin_43_1|20120412_Bin_1_20	Bacteria|Bacteria	Bacteroidota|Bacteroidota	Bacteroidia|Bacteroidia	Flavobacteriales|Flavobacteriales	Flavobacteriaceae|Flavobacteriaceae	SCGC-AAA160-P02|SCGC-AAA160-P02	unassigned|unassigned	0.1	0.03	0	0	0.58	0.22	0.25	0.09	0.15	0.27	0.42	0.33	0.27	0	0.0574239	0.0328493	0.0471669	0.0175805	0.0237027	0.0188671
0324_321144	Periplasmic binding protein	not annotated	not annotated	unassigned	unassigned	unassigned	unassigned	unassigned	unassigned	unassigned	0	0	0	0	0	0	0	0	0.15	0	0	0.01	0	0.01	0	0	0	0	0	0
0428_353551	ATP synthase alpha/beta family	beta-barrel domain|ATP synthase alpha/beta family	nucleotide-binding domain	ATP synthase subunit beta	sodium ion specific	20100504_Bin_77	Bacteria	Bacteroidota	Bacteroidia	Cytophagales	Cyclobacteriaceae	Fabibacter	Fabibacter sp002477595	0.05	0.04	0.05	0.04	0	0	0	0.03	0.15	0.07	0.02	0	0.04	0	0	0	0	0	0	0
0308_322696	Bacterial extracellular solute-binding protein	family 7	not annotated	not annotated	unassigned	unassigned	unassigned	unassigned	unassigned	unassigned	unassigned	0	0	0	0	0.02	0	0	0	0.15	0	0	0	0	0	0	0	0	0	0	0
0303_244757	Periplasmic binding protein	hypothetical protein	20120416_Bin_61_1	Bacteria	Actinobacteriota	Acidimicrobiia	TMED189	TMED189	TMED189	TMED189 sp002683085	0	0	0	0	0	0	0	0	0.15	0	0	0.08	0.05	0.03	0	0	0	0	0	0
0428_315488	Major capsid protein N-terminus|Large eukaryotic DNA virus major capsid protein	not annotated	not annotated	unassigned	unassigned	unassigned	unassigned	unassigned	unassigned	unassigned	0	0	0	0	0.02	0	0	0	0.15	0.02	0	0.02	0.04	0.01	0	0	0	0	0	0
Ga0206131_100147753	hypothetical protein	hypothetical protein	20160517_Bin_12	Archaea	Crenarchaeota	Korarchaeia	unassigned	unassigned	unassigned	unassigned	0	0	0	0	0.05	0	0	0	0.14	0	0	0.04	0.01	0	0.00303752	0	0	0	0	0.00302972
Ga0206123_102044242	hypothetical protein	hypothetical protein	20110324_Bin_70_1	Bacteria	Proteobacteria	Alphaproteobacteria	TMED109	TMED109	GCA-2684605	GCA-2684605 sp002684605	0	0	0	0	0.05	0	0	0	0.14	0	0	0.05	0	0	0.000885572	0	0	0	0	0
0324_686714	hypothetical protein	not annotated	not annotated	unassigned	unassigned	unassigned	unassigned	unassigned	unassigned	unassigned	0	0	0	0	0	0	0	0	0.14	0	0	0	0	0.03	0	0	0	0	0	0
Ga0206125_100058594	TCP-1/cpn60 chaperonin family	not annotated	not annotated	unassigned	unassigned	unassigned	unassigned	unassigned	unassigned	unassigned	0.2	0.17	0.13	0.22	0.39	0.02	0.08	0.13	0.14	0.52	0.38	0	0.06	0.13	0.379187	0.39397	0.463537	0.434803	0.459877	0.376616
0303_228433	Photosynthetic reaction centre protein	not annotated	not annotated	unassigned	unassigned	unassigned	unassigned	unassigned	unassigned	unassigned	0.15	0.05	0.05	0.02	0	0.39	0	0.05	0.14	0.11	0.06	0.05	0.1	0.14	0	0	0	0	0	0
0303_448331	DAHP synthetase I family	not annotated	not annotated	unassigned	unassigned	unassigned	unassigned	unassigned	unassigned	unassigned	0	0	0	0	0.07	0	0	0	0.14	0	0	0.04	0	0	0	0	0	0	0	0
Ga0206124_102065621	Phycobilisome protein	not annotated	not annotated	unassigned	unassigned	unassigned	unassigned	unassigned	unassigned	unassigned	0.16	0.09	0.13	0.03	0.06	0.11	0.37	0.09	0.14	0.43	0.02	0.07	0.51	0.05	0.0468523	0.0227634	0.0117474	0.0150417	0.0120836	0.0133028
Ga0206125_100242793	Tripartite tricarboxylate transporter family receptor	hypothetical protein	20110407_Bin_15|20160512_Bin_27_5	Bacteria|Bacteria	Proteobacteria|Proteobacteria	Alphaproteobacteria|Alphaproteobacteria	Puniceispirillales|Puniceispirillales	Puniceispirillaceae|Puniceispirillaceae	Puniceispirillum|Puniceispirillum	unassigned|Puniceispirillum sp002378605	0	0	0	0	0.01	0	0	0	0.14	0.03	0.17	0.06	0.04	0.04	0.0075714	0	0	0.00288253	0.00113219	0.000795089
Ga0206125_100164422	NMT1/THI5 like	Taurine-binding periplasmic protein	20160419_Bin_4_9	Bacteria	Proteobacteria	Alphaproteobacteria	Pelagibacterales	Pelagibacteraceae	Pelagibacter	unassigned	0.03	0.01	0.01	0.01	0.07	0	0.02	0.03	0.14	0.04	0	0.06	0.06	0.14	0.0263112	0.00234465	0	0.000768017	0.000323496	0.00290745
0510_244730	Bacterial DNA-binding protein	DNA-binding protein HU-beta	20120510_Bin_116	Bacteria	Bacteroidota	Bacteroidia	Flavobacteriales	1G12	SHAN690	SHAN690 sp002336485	0	0	0	0	0	0	0	0.32	0.14	0.1	0.07	0.06	0.38	0.38	0	0	0	0	0	0
0303_383294	hypothetical protein	hypothetical protein	20110530_Bin_99_1	Bacteria	Proteobacteria	Gammaproteobacteria	Pseudomonadales	Porticoccaceae	Porticoccus	Porticoccus sp002390525	0	0	0	0	0.19	0	0	0	0.13	0	0	0	0	0	0	0	0	0	0	0
0416_274261	ABC transporter substrate-binding protein PnrA-like	Membrane lipoprotein TmpC	20100511_Bin_77	Bacteria	Proteobacteria	Alphaproteobacteria	Rhodobacterales	Rhodobacteraceae	Planktomarina	Planktomarina temperata	0	0.04	0.02	0.06	0.21	0.22	0.07	0.11	0.13	0.1	0.23	0.11	0.07	0.12	0	0	0	0	0	0
0308_667033	Gram-negative porin	hypothetical protein	20110331_Bin_57_1	Bacteria	Proteobacteria	Alphaproteobacteria	Pelagibacterales	Pelagibacteraceae	IMCC9063	unassigned	0.02	0	0.01	0.04	0	0	0	0.02	0.13	0.1	0.05	0	0.06	0.06	0	0	0	0	0	0
Ga0206125_100001432	'Cold-shock' DNA-binding domain	Cold shock protein ScoF	20110523_Bin_31_1	Bacteria	Proteobacteria	Gammaproteobacteria	Pseudomonadales	Porticoccaceae	HTCC2207	HTCC2207 sp002685195	0	0	0	0	0	0.11	0.04	0	0.13	0	0.12	0.13	0.11	0.15	0.00535492	0.00352159	0.00622286	0.00442199	0.00360042	0.00352087
Ga0206131_100739542	Fructose-bisphosphate aldolase class-I	Fructose-bisphosphate aldolase class 1	20160517_Bin_12	Archaea	Crenarchaeota	Korarchaeia	unassigned	unassigned	unassigned	unassigned	0	0	0	0	0.12	0	0	0	0.13	0	0	0.04	0.03	0.01	0.000885572	0	0	0	0	0.00515246
0526_490020	Bacterial extracellular solute-binding protein	family 7	Lactate-binding periplasmic protein	20120416_Bin_7_16	Bacteria	Proteobacteria	Alphaproteobacteria	Pelagibacterales	Pelagibacteraceae	Pelagibacter	unassigned	0.06	0.04	0.01	0.03	0	0	0	0.06	0.13	0.18	0.12	0.1	0.11	0.23	0	0	0	0	0	0
Ga0206131_100272792	Tubulin/FtsZ family	GTPase domain|Tubulin C-terminal domain	not annotated	not annotated	unassigned	unassigned	unassigned	unassigned	unassigned	unassigned	unassigned	0.06	0.03	0.05	0.01	0.25	0.02	0.06	0.04	0.13	0.1	0.08	0.02	0.03	0.03	0.157509	0.13821	0.0950396	0.0856294	0.0829546	0.134754
Ga0206125_100327312	Bacterial extracellular solute-binding protein	family 7	Alpha-keto acid-binding periplasmic protein TakP	20100511_Bin_77	Bacteria	Proteobacteria	Alphaproteobacteria	Rhodobacterales	Rhodobacteraceae	Planktomarina	Planktomarina temperata	0.07	0.07	0.01	0.04	0.2	0.5	0.1	0.09	0.13	0.23	0.18	0.2	0.11	0.26	0.00799343	0.00661338	0.00743003	0.0173606	0.00995779	0.0116846
0308_596324	Major capsid protein N-terminus|Large eukaryotic DNA virus major capsid protein	not annotated	not annotated	unassigned	unassigned	unassigned	unassigned	unassigned	unassigned	unassigned	0	0	0	0	0	0	0	0	0.13	0.01	0	0.03	0.02	0.01	0	0	0	0	0	0
Ga0206125_1000135631	Bacterial DNA-binding protein	Integration host factor subunit alpha	20100511_Bin_77	Bacteria	Proteobacteria	Alphaproteobacteria	Rhodobacterales	Rhodobacteraceae	Planktomarina	Planktomarina temperata	0.03	0.04	0.02	0.03	0.2	0.07	0.05	0.06	0.13	0.1	0.15	0.12	0.08	0.08	0.0128641	0.00695912	0.0198958	0.0163873	0.0174758	0.0153257
Ga0206125_1000395110	Bacterial extracellular solute-binding protein	family 7	C4-dicarboxylate-binding periplasmic protein DctP	20100511_Bin_77	Bacteria	Proteobacteria	Alphaproteobacteria	Rhodobacterales	Rhodobacteraceae	Planktomarina	Planktomarina temperata	0.02	0.04	0	0.03	0.09	0.17	0.07	0.06	0.12	0.12	0.08	0.07	0.07	0.12	0.0194515	0.00466571	0.00686579	0.00793387	0.00562507	0.00586942
Ga0206131_101286761	ATP synthase	ATP synthase gamma chain	20160517_Bin_12	Archaea	Crenarchaeota	Korarchaeia	unassigned	unassigned	unassigned	unassigned	0	0	0	0	0.11	0	0	0	0.12	0	0	0.04	0	0	0.00861513	0	0	0.000307198	0	0.0120964
Ga0206131_100144762	Tubulin/FtsZ family	GTPase domain|Tubulin C-terminal domain	Tubulin-like protein CetZ	20160517_Bin_12	Archaea	Crenarchaeota	Korarchaeia	unassigned	unassigned	unassigned	unassigned	0.02	0	0	0	0	0.04	0.04	0	0.12	0.05	0.04	0	0.02	0.02	0.00279666	0.0031384	0	0.00543452	0.00794398	0.00769209
Ga0206123_101296871	Tubulin/FtsZ family	GTPase domain|Tubulin C-terminal domain	not annotated	not annotated	unassigned	unassigned	unassigned	unassigned	unassigned	unassigned	unassigned	0.13	0.05	0.1	0.07	0.07	0.14	0.05	0.07	0.12	0.07	0.06	0.08	0.09	0.06	0.0239156	0.0302885	0.00433998	0.0144562	0.0148884	0.0204198
0416_613527	hypothetical protein	not annotated	not annotated	unassigned	unassigned	unassigned	unassigned	unassigned	unassigned	unassigned	0	0	0	0	0.05	0	0	0	0.12	0	0	0	0.07	0.03	0	0	0	0	0	0
Ga0206131_100044253	Rhodanese-like domain	hypothetical protein	20160517_Bin_12	Archaea	Crenarchaeota	Korarchaeia	unassigned	unassigned	unassigned	unassigned	0	0	0	0	0.04	0	0	0	0.12	0	0	0.03	0.03	0	0.00279666	0	0	0	0	0.00344183
0308_418932	NMT1-like family	hypothetical protein	20110328_Bin_1_11|20160419_Bin_4_9|20120531_Bin_19_5	Bacteria|Bacteria|Bacteria	Proteobacteria|Proteobacteria|Proteobacteria	Alphaproteobacteria|Alphaproteobacteria|Alphaproteobacteria	Pelagibacterales|Pelagibacterales|Pelagibacterales	Pelagibacteraceae|Pelagibacteraceae|Pelagibacteraceae	Pelagibacter|Pelagibacter|Pelagibacter	unassigned|unassigned|unassigned	0	0	0	0	0	0	0	0	0.12	0	0	0.07	0	0	0	0	0	0	0	0
Ga0206125_100113663	Bacterial extracellular solute-binding protein	putative ABC transporter-binding protein	20110428_Bin_93_1	Bacteria	Proteobacteria	Gammaproteobacteria	Thiomicrospirales	Thioglobaceae	Thioglobus	Thioglobus singularis	0.01	0	0	0	0	0	0	0	0.12	0.01	0.01	0.01	0.01	0.01	0.0077318	0.000901915	0	0	0	0
Ga0206131_100254795	Cyclophilin type peptidyl-prolyl cis-trans isomerase/CLD	Peptidyl-prolyl cis-trans isomerase A	20160517_Bin_12	Archaea	Crenarchaeota	Korarchaeia	unassigned	unassigned	unassigned	unassigned	0	0	0	0	0.24	0	0	0	0.12	0	0	0.1	0	0.01	0	0	0	0	0	0.000822386
0428_664770	Gram-negative porin	not annotated	not annotated	unassigned	unassigned	unassigned	unassigned	unassigned	unassigned	unassigned	0.02	0	0	0	0	0	0	0	0.12	0.05	0.02	0	0.02	0.02	0	0	0	0	0	0
0510_498676	Bacterial extracellular solute-binding proteins	family 3	not annotated	not annotated	unassigned	unassigned	unassigned	unassigned	unassigned	unassigned	unassigned	0.01	0.01	0	0	0.05	0	0	0	0.12	0.04	0	0.08	0	0.07	0	0	0	0	0	0
Ga0206125_100117694	Ribosomal protein S10p/S20e	30S ribosomal protein S10	20160419_Bin_4_9|20160316_Bin_14_5	Bacteria|Bacteria	Proteobacteria|Proteobacteria	Alphaproteobacteria|Alphaproteobacteria	Pelagibacterales|Pelagibacterales	Pelagibacteraceae|Pelagibacteraceae	Pelagibacter|Pelagibacter	unassigned|Pelagibacter ubique_R	0	0	0	0	0	0	0	0	0.12	0.07	0	0	0	0	0.00467125	0	0	0	0.000323496	0.00399791
0416_355811	Ubiquitin family	not annotated	not annotated	unassigned	unassigned	unassigned	unassigned	unassigned	unassigned	unassigned	0	0	0	0	0	0	0	0	0.12	0	0	0	0	0.07	0	0	0	0	0	0
0416_544149	Phosphoglycerate kinase	not annotated	not annotated	unassigned	unassigned	unassigned	unassigned	unassigned	unassigned	unassigned	0.01	0	0	0	0	0	0	0.01	0.12	0.06	0.04	0.04	0.05	0	0	0	0	0	0	0
Ga0206131_1000010662	Apocytochrome F	N-terminal|Apocytochrome F	C-terminal	not annotated	not annotated	unassigned	unassigned	unassigned	unassigned	unassigned	unassigned	unassigned	0.01	0	0.01	0.01	0.03	0	0	0.04	0.12	0.2	0.09	0.06	0.26	0.07	0.00575883	0.00250086	0.00408783	0.00320114	0.0023183	0.0247045
Ga0206131_1000134413	ATP synthase alpha/beta family	nucleotide-binding domain	not annotated	not annotated	unassigned	unassigned	unassigned	unassigned	unassigned	unassigned	unassigned	0.03	0.01	0.05	0	0.18	0	0.12	0.06	0.11	0	0.11	0	0	0.02	0.0610788	0.025885	0.0238303	0.0195464	0.0149997	0.0326818
Ga0206125_100112614	Bacterial extracellular solute-binding protein	family 7	Lactate-binding periplasmic protein	20120531_Bin_19_5	Bacteria	Proteobacteria	Alphaproteobacteria	Pelagibacterales	Pelagibacteraceae	Pelagibacter	unassigned	0	0	0	0	0	0	0	0	0.11	0.03	0	0.05	0.07	0.02	0.0131329	0	0	0	0	0.00147347
0416_724618	Gram-negative porin	not annotated	not annotated	unassigned	unassigned	unassigned	unassigned	unassigned	unassigned	unassigned	0	0	0	0	0	0	0	0	0.11	0	0	0	0	0.04	0	0	0	0	0	0
Ga0206125_100008757	Bacterial extracellular solute-binding protein	family 7	Solute-binding protein	20100511_Bin_77	Bacteria	Proteobacteria	Alphaproteobacteria	Rhodobacterales	Rhodobacteraceae	Planktomarina	Planktomarina temperata	0.03	0.05	0	0.03	0.06	0.11	0.09	0.11	0.11	0.1	0.17	0.13	0.09	0.15	0.0190036	0.00340278	0.0184846	0.0229441	0.0153434	0.0173965
Ga0206131_100214624	Thylakoid formation protein	Protein Thf1	20120607_Bin_3	Bacteria	AB1-6	AB1-6	unassigned	unassigned	unassigned	unassigned	0	0	0	0	0.11	0	0	0	0.11	0	0	0.07	0.01	0	0	0	0	0	0	0.0015516
Ga0206125_1000316110	Photosystem II protein	not annotated	not annotated	unassigned	unassigned	unassigned	unassigned	unassigned	unassigned	unassigned	0.02	0	0.01	0	0.23	0	0	0	0.11	0	0	0.07	0.05	0	0.00177117	0	0	0	0	0.00771199
0303_436685	Bacterial extracellular solute-binding protein	not annotated	not annotated	unassigned	unassigned	unassigned	unassigned	unassigned	unassigned	unassigned	0	0	0	0	0	0	0	0	0.11	0.01	0	0	0.01	0.04	0	0	0	0	0	0
0416_486316	Sodium:solute symporter family	not annotated	not annotated	unassigned	unassigned	unassigned	unassigned	unassigned	unassigned	unassigned	0	0	0	0	0.07	0	0	0	0.11	0	0.04	0	0	0.08	0	0	0	0	0	0
0510_510587	MotA/TolQ/ExbB proton channel family	hypothetical protein TIGR02796	20160321_Bin_18_1	Bacteria	Bacteroidota	Bacteroidia	Flavobacteriales	Flavobacteriaceae	MAG-121220-bin8	MAG-121220-bin8 sp002700465	0	0	0	0	0	0	0	0	0.11	0	0	0	0	0	0	0	0	0	0	0
Ga0206131_100210942	Tubulin/FtsZ family	GTPase domain|Tubulin C-terminal domain	Tubulin-like protein CetZ	20160517_Bin_12	Archaea	Crenarchaeota	Korarchaeia	unassigned	unassigned	unassigned	unassigned	0.05	0.07	0.09	0.07	0.11	0.1	0.08	0.08	0.11	0.05	0.19	0.1	0	0.07	0.0966378	0.111801	0.0793905	0.064952	0.0528401	0.077959
Ga0206128_10395392	Glucose / Sorbosone dehydrogenase	Quinoprotein glucose dehydrogenase B	20120503_Bin_71_1	Bacteria	Proteobacteria	Alphaproteobacteria	Puniceispirillales	AAA536-G10	AAA536-G10	unassigned	0.04	0.01	0	0	0.05	0	0.04	0.1	0.11	0	0.08	0.2	0.03	0.05	0.067367	0.0109691	0.0393779	0.071124	0.0693341	0.080016
Ga0206128_13339131	hypothetical protein	not annotated	not annotated	unassigned	unassigned	unassigned	unassigned	unassigned	unassigned	unassigned	0.02	0.01	0	0	0	0	0	0.01	0.11	0.01	0.01	0.05	0.01	0.01	0.000885572	0	0	0	0	0
0303_272284	DEAD/DEAH box helicase|Helicase conserved C-terminal domain	DEAD-box ATP-dependent RNA helicase CshA	20120607_Bin_3	Bacteria	AB1-6	AB1-6	unassigned	unassigned	unassigned	unassigned	0	0	0	0	0	0	0	0	0.11	0	0	0	0	0	0	0	0	0	0	0
Ga0206125_1001412210	Ribosomal protein L5|ribosomal L5P family C-terminus	50S ribosomal protein L5	20160316_Bin_14_5	Bacteria	Proteobacteria	Alphaproteobacteria	Pelagibacterales	Pelagibacteraceae	Pelagibacter	Pelagibacter ubique_R	0.01	0	0.01	0.02	0.01	0	0.01	0.01	0.11	0.07	0.03	0.05	0.11	0.12	0.000885572	0	0	0.00276029	0.00186552	0.00874686
Ga0206128_100318712	Elongation factor Tu GTP binding domain|Elongation factor Tu domain 2|Elongation factor Tu C-terminal domain	Elongation factor Tu	20160316_Bin_14_5	Bacteria	Proteobacteria	Alphaproteobacteria	Pelagibacterales	Pelagibacteraceae	Pelagibacter	Pelagibacter ubique_R	0.11	0.09	0.08	0.04	0	0.03	0.06	0.1	0.11	0.08	0.09	0	0.08	0.04	0.0475202	0.00820048	0.000698119	0.0159273	0.0119071	0.0691996
Ga0206124_100144422	Apocytochrome F	N-terminal|Apocytochrome F	C-terminal	not annotated	not annotated	unassigned	unassigned	unassigned	unassigned	unassigned	unassigned	unassigned	0	0	0	0	0.03	0	0	0	0.11	0.04	0.01	0.04	0.01	0	0.0198894	0.00188781	0	0	0	0.00461999
Ga0206125_100162084	Bacterial extracellular solute-binding proteins	family 3	Putative amino-acid ABC transporter-binding protein YhdW	20120531_Bin_19_5	Bacteria	Proteobacteria	Alphaproteobacteria	Pelagibacterales	Pelagibacteraceae	Pelagibacter	unassigned	0.04	0.02	0.01	0.01	0.15	0	0	0.01	0.11	0.05	0.02	0.98	0.12	0.1	0.0597213	0.00985253	0.000930833	0.00623799	0.00588168	0.00901095
0518_334472	Ras family	not annotated	not annotated	unassigned	unassigned	unassigned	unassigned	unassigned	unassigned	unassigned	0.07	0.02	0	0.01	0	0	0	0	0.11	0	0	0	0.1	0.08	0	0	0	0	0	0
0408_287094	RNA polymerase Rpb3/Rpb11 dimerisation domain|RNA polymerase Rpb3/RpoA insert domain|Bacterial RNA polymerase	alpha chain C terminal domain	DNA-directed RNA polymerase subunit alpha	20120503_Bin_1_6	Bacteria	Proteobacteria	Alphaproteobacteria	Pelagibacterales	Pelagibacteraceae	Pelagibacter	unassigned	0.06	0.03	0.03	0.07	0.02	0	0	0.02	0.11	0.12	0.03	0	0.03	0.02	0	0	0	0	0	0
0308_460066	Bacterial extracellular solute-binding protein	family 7	not annotated	not annotated	unassigned	unassigned	unassigned	unassigned	unassigned	unassigned	unassigned	0	0	0	0	0	0	0	0	0.1	0.04	0.02	0.08	0.08	0	0	0	0	0	0	0
Ga0206125_1000011233	Cytochrome b559	alpha (gene psbE) and beta (gene psbF)subunits|Lumenal portion of Cytochrome b559	alpha (gene psbE) subunit	Cytochrome b559 subunit alpha|tRNA-Gly(tcc)|Cytochrome b559 subunit beta	20120412_Bin_107_5|20160512_Bin_17_11|20110324_Bin_64_3|20120412_Bin_1_20	Bacteria|Bacteria|Bacteria|Bacteria	Cyanobacteria|Bacteroidota|Cyanobacteria|Bacteroidota	Cyanobacteriia|Bacteroidia|unassigned|Bacteroidia	unassigned|Flavobacteriales|unassigned|Flavobacteriales	unassigned|Flavobacteriaceae|unassigned|Flavobacteriaceae	unassigned|unassigned|unassigned|SCGC-AAA160-P02	unassigned|unassigned|unassigned|unassigned	0	0	0	0	0	0	0	0	0.1	0	0.01	0.02	0	0	0.0035813	0	0.00430896	0.00187828	0.00233901	0.00221495
Ga0206129_104377091	hypothetical protein	not annotated	not annotated	unassigned	unassigned	unassigned	unassigned	unassigned	unassigned	unassigned	0	0	0	0	0	0	0	0	0.1	0	0	0	0	0	0	0	0	0.000708741	0	0.00031804
0428_370133	SPFH domain / Band 7 family	hypothetical protein	20120426_Bin_77_1	Bacteria	Bacteroidota	Bacteroidia	Flavobacteriales	Flavobacteriaceae	MAG-121220-bin8	unassigned	0	0	0	0	0	0	0	0	0.1	0	0	0	0	0	0	0	0	0	0	0
Ga0206125_1000102211	Bacterial extracellular solute-binding protein	family 7	Monocarboxylate 2-oxoacid-binding periplasmic protein	20110331_Bin_57_1	Bacteria	Proteobacteria	Alphaproteobacteria	Pelagibacterales	Pelagibacteraceae	IMCC9063	unassigned	0.01	0	0	0.01	0.01	0	0.02	0.02	0.1	0.04	0.01	0.01	0.04	0.03	0.00114957	0	0	0.00121259	0.00157316	0.00555419
0504_592790	Ribulose bisphosphate carboxylase	small chain	not annotated	not annotated	unassigned	unassigned	unassigned	unassigned	unassigned	unassigned	unassigned	0	0	0	0	0	0	0	0	0.1	0	0	0	0	0	0	0	0	0	0	0
0324_662230	60s Acidic ribosomal protein	not annotated	not annotated	unassigned	unassigned	unassigned	unassigned	unassigned	unassigned	unassigned	0	0	0	0	0	0	0	0	0.1	0	0	0	0	0	0	0	0	0	0	0
0303_430819	hypothetical protein	not annotated	not annotated	unassigned	unassigned	unassigned	unassigned	unassigned	unassigned	unassigned	0	0	0	0	0.35	0	0	0	0.1	0	0	0.19	0.03	0.01	0	0	0	0	0	0
0303_284709	60s Acidic ribosomal protein	hypothetical protein	20100303_Bin_110_1	Archaea	Crenarchaeota	Nitrososphaeria	Nitrososphaerales	Nitrosopumilaceae	Nitrosopumilus	Nitrosopumilus catalina	0	0	0	0	0	0	0	0	0.1	0	0	0.03	0	0	0	0	0	0	0	0
Ga0206125_1000033576	Ribulose bisphosphate carboxylase	small chain	not annotated	not annotated	unassigned	unassigned	unassigned	unassigned	unassigned	unassigned	unassigned	0.03	0.02	0.02	0	0.05	0.04	0.13	0.14	0.1	0	0.04	0.12	0.08	0.02	0.0174501	0.0257962	0.112429	0.0342332	0.067101	0.0624792
0303_628321	hypothetical protein	not annotated	not annotated	unassigned	unassigned	unassigned	unassigned	unassigned	unassigned	unassigned	0	0	0	0	0	0	0	0	0.1	0	0	0	0	0	0	0	0	0	0	0
0416_561464	Bacterial extracellular solute-binding protein	not annotated	not annotated	unassigned	unassigned	unassigned	unassigned	unassigned	unassigned	unassigned	0.02	0.02	0.02	0.02	0	0	0	0	0.1	0.08	0	0.03	0.08	0.04	0	0	0	0	0	0
0324_639753	hypothetical protein	not annotated	not annotated	unassigned	unassigned	unassigned	unassigned	unassigned	unassigned	unassigned	0	0	0	0	0.02	0	0	0	0.1	0	0	0	0.03	0	0	0	0	0	0	0
0303_277225	Chlorophyll A-B binding protein	not annotated	not annotated	unassigned	unassigned	unassigned	unassigned	unassigned	unassigned	unassigned	0	0	0	0	0	0	0	0	0.1	0	0	0.02	0	0	0	0	0	0	0	0
Ga0206130_100903182	Major capsid protein Gp23	not annotated	not annotated	unassigned	unassigned	unassigned	unassigned	unassigned	unassigned	unassigned	0.03	0.02	0.02	0.03	0.2	0	0	0	0.1	0.01	0	0.05	0	0.02	0.100799	0.0519234	0.0227889	0.0266618	0.0290395	0.0542977
Ga0206125_101061061	Elongation factor Tu GTP binding domain|Elongation factor Tu domain 2|Elongation factor Tu C-terminal domain	Elongation factor Tu	20100511_Bin_77	Bacteria	Proteobacteria	Alphaproteobacteria	Rhodobacterales	Rhodobacteraceae	Planktomarina	Planktomarina temperata	0.15	0.16	0.11	0.24	0.27	0.28	0.14	0.18	0.1	0.34	0.32	0.02	0.03	0.07	0.226486	0.191804	0.251769	0.226174	0.244806	0.226256
0324_287840	hypothetical protein	not annotated	not annotated	unassigned	unassigned	unassigned	unassigned	unassigned	unassigned	unassigned	0	0	0	0	0	0	0	0	0.1	0	0	0	0	0	0	0	0	0	0	0
0324_601429	NADH ubiquinone oxidoreductase	20 Kd subunit	not annotated	not annotated	unassigned	unassigned	unassigned	unassigned	unassigned	unassigned	unassigned	0	0	0	0	0	0	0.09	0	0.1	0	0	0	0	0.04	0	0	0	0	0	0
Ga0206123_100307691	Ribosomal protein L10	50S ribosomal protein L10	20120531_Bin_19_5	Bacteria	Proteobacteria	Alphaproteobacteria	Pelagibacterales	Pelagibacteraceae	Pelagibacter	unassigned	0	0.01	0	0	0	0	0	0	0.1	0.02	0	0.06	0.08	0	0.00136733	0	0	0	0	0.000346248
Ga0206131_101180351	Chlorophyll A-B binding protein	hypothetical protein	20160517_Bin_12	Archaea	Crenarchaeota	Korarchaeia	unassigned	unassigned	unassigned	unassigned	0	0	0	0	0.2	0	0	0	0.1	0	0	0.09	0.03	0.01	0.0136145	0	0	0.00203188	0.000584742	0.0293829
0504_235329	Ribosomal protein L7/L12 dimerisation domain|Ribosomal protein L7/L12 C-terminal domain	50S ribosomal protein L7/L12	20110331_Bin_72	Bacteria	Bacteroidota	Bacteroidia	Cytophagales	Cyclobacteriaceae	UBA4465	UBA4465 sp002470835	0	0	0.04	0.01	0	0	0	0	0.1	0	0	0	0	0	0	0	0	0	0	0
Ga0206125_100255044	Tripartite tricarboxylate transporter family receptor	hypothetical protein	20160316_Bin_14_5	Bacteria	Proteobacteria	Alphaproteobacteria	Pelagibacterales	Pelagibacteraceae	Pelagibacter	Pelagibacter ubique_R	0.03	0.02	0.02	0.04	0	0	0.05	0.05	0.1	0.13	0.07	0.03	0.09	0.05	0.00400582	0	0	0.00283124	0.00167268	0.0161622
Ga0206128_12637301	hypothetical protein	not annotated	not annotated	unassigned	unassigned	unassigned	unassigned	unassigned	unassigned	unassigned	0.02	0	0	0	0	0	0	0	0.1	0	0	0	0.01	0.03	0	0.000784626	0	0.00312489	0.00256757	0.0087356
0408_394811	NMT1/THI5 like	Taurine-binding periplasmic protein|hypothetical protein	20100511_Bin_77	Bacteria	Proteobacteria	Alphaproteobacteria	Rhodobacterales	Rhodobacteraceae	Planktomarina	Planktomarina temperata	0	0	0	0	0	0	0	0	0.1	0	0	0	0	0.07	0	0	0	0	0	0
Ga0206128_100013894	Hsp70 protein	Chaperone protein DnaK	20110407_Bin_15|20110421_Bin_9_2	Bacteria|Bacteria	Proteobacteria|Proteobacteria	Alphaproteobacteria|Alphaproteobacteria	Puniceispirillales|Puniceispirillales	Puniceispirillaceae|Puniceispirillaceae	Puniceispirillum|Puniceispirillum	unassigned|unassigned	0.03	0.01	0.06	0.02	0.02	0.04	0	0.01	0.1	0	0.01	0.01	0	0.05	0	0.00789745	0.000754973	0.0118549	0.0105652	0.0160274
Ga0206128_10224483	Bacterial extracellular solute-binding proteins	family 3	Putative amino-acid ABC transporter-binding protein YhdW	20110407_Bin_15	Bacteria	Proteobacteria	Alphaproteobacteria	Puniceispirillales	Puniceispirillaceae	Puniceispirillum	unassigned	0.01	0	0	0	0.06	0	0.01	0.02	0.09	0.06	0.11	0.06	0.08	0.09	0.0440716	0.00280149	0.0026363	0.0172099	0.0171311	0.0239719
Ga0206123_100390702	Oxygen evolving enhancer protein 3 (PsbQ)	not annotated	not annotated	unassigned	unassigned	unassigned	unassigned	unassigned	unassigned	unassigned	0	0	0	0	0.52	0	0	0	0.09	0.01	0.02	0.16	0.08	0.03	0.00841552	0	0	0	0	0.0086159
Ga0206128_10688532	Phycobilisome protein	C-phycoerythrin class 2 subunit beta	20110331_Bin_57_1	Bacteria	Proteobacteria	Alphaproteobacteria	Pelagibacterales	Pelagibacteraceae	IMCC9063	unassigned	0.07	0	0.15	0.11	0.11	0	0	0.01	0.09	1.18	0.13	0.12	1.7	0.22	0.0230791	0.000456838	0	0.00832578	0.00500588	0.0482549
Ga0206131_100258492	Chlorophyll A-B binding protein	not annotated	not annotated	unassigned	unassigned	unassigned	unassigned	unassigned	unassigned	unassigned	0	0	0.02	0	0.06	0	0	0	0.09	0	0	0.03	0.02	0	0.0307985	0.00363118	0	0.0046197	0.00161743	0.019815
0616_94355	Photosynthetic reaction centre protein	Photosystem II protein D1 3	20100330_Bin_64_1	Bacteria	Bacteroidota	Bacteroidia	Flavobacteriales	Flavobacteriaceae	MS024-2A	MS024-2A sp000173095	0.01	0	0	0	0.15	0	0	0	0.09	0.04	0.03	0.03	0	0.03	0	0	0	0	0	0
0416_288265	Periplasmic binding protein	Leucine-specific-binding protein	20100511_Bin_77	Bacteria	Proteobacteria	Alphaproteobacteria	Rhodobacterales	Rhodobacteraceae	Planktomarina	Planktomarina temperata	0.01	0.01	0.01	0.02	0.03	0.04	0.02	0.03	0.09	0.08	0.12	0.03	0.03	0.13	0	0	0	0	0	0
Ga0206123_100367101	Chlorophyll A-B binding protein	hypothetical protein	20160517_Bin_12	Archaea	Crenarchaeota	Korarchaeia	unassigned	unassigned	unassigned	unassigned	0	0	0	0	0.14	0	0	0	0.09	0	0	0.15	0.04	0.01	0.00578181	0	0	0	0	0.0125009
Ga0206125_10000112108	Elongation factor Tu GTP binding domain|Elongation factor Tu domain 2|Elongation factor Tu C-terminal domain	Elongation factor Tu	20120412_Bin_107_5|20160512_Bin_17_11|20110324_Bin_64_3|20120412_Bin_1_20	Bacteria|Bacteria|Bacteria|Bacteria	Cyanobacteria|Bacteroidota|Cyanobacteria|Bacteroidota	Cyanobacteriia|Bacteroidia|unassigned|Bacteroidia	unassigned|Flavobacteriales|unassigned|Flavobacteriales	unassigned|Flavobacteriaceae|unassigned|Flavobacteriaceae	unassigned|unassigned|unassigned|SCGC-AAA160-P02	unassigned|unassigned|unassigned|unassigned	0	0	0	0	0.08	0.01	0.01	0.01	0.09	0	0.03	0.02	0	0	0.02035	0.0142426	0.00884335	0.00723632	0.00467639	0.0209215
Ga0206128_11307431	ATP synthase alpha/beta family	beta-barrel domain|ATP synthase alpha/beta family	nucleotide-binding domain	not annotated	not annotated	unassigned	unassigned	unassigned	unassigned	unassigned	unassigned	unassigned	0.01	0	0.01	0.01	0	0	0	0	0.09	0	0	0	0.02	0.07	0	0	0	0.00532091	0.00385435	0.0227249
0416_419804	Bacterial extracellular solute-binding proteins	family 3	not annotated	not annotated	unassigned	unassigned	unassigned	unassigned	unassigned	unassigned	unassigned	0	0	0.02	0.03	0	0	0	0.03	0.09	0	0	0.03	0.07	0.11	0	0	0	0	0	0
Ga0206125_100821051	Periplasmic binding protein	Leucine-	isoleucine-	valine-	threonine-	and alanine-binding protein	20110407_Bin_15	Bacteria	Proteobacteria	Alphaproteobacteria	Puniceispirillales	Puniceispirillaceae	Puniceispirillum	unassigned	0.01	0	0	0	0.07	0	0	0.01	0.09	0.01	0.05	0.12	0.03	0.12	0.0254374	0.00240512	0	0.00712284	0.00716832	0.00883222
0211_145026	Monooxygenase subunit B protein	hypothetical protein	20110328_Bin_75_1	Archaea	Crenarchaeota	Nitrososphaeria	Nitrososphaerales	Nitrosopumilaceae	Nitrosopumilus	unassigned	0	0	0	0	0	0	0	0	0.09	0	0	0.09	0	0	0	0	0	0	0	0
0324_280413	Bacterial extracellular solute-binding proteins	family 5 Middle	Periplasmic murein peptide-binding protein	20110324_Bin_75_1	Bacteria	Proteobacteria	Alphaproteobacteria	Rhodobacterales	Rhodobacteraceae	GCA-2697345	GCA-2697345 sp002697345	0	0	0	0	0.08	0	0	0	0.09	0	0	0.09	0.02	0.01	0	0	0	0	0	0
Ga0206125_1000160217	Bacterial extracellular solute-binding proteins	family 3	Putative amino-acid ABC transporter-binding protein YhdW	20110516_Bin_1_1	Bacteria	Proteobacteria	Alphaproteobacteria	Rhodobacterales	Rhodobacteraceae	Tateyamaria	Tateyamaria sp003445215	0	0.01	0	0.07	0.06	0.02	0.17	0.14	0.09	0.03	0.07	0.03	0.03	0.05	0.00541454	0.00871037	0.00753111	0.0209805	0.0304045	0.0227817
Ga0206131_100080703	Glyceraldehyde 3-phosphate dehydrogenase	NAD binding domain|Glyceraldehyde 3-phosphate dehydrogenase	C-terminal domain	Glyceraldehyde-3-phosphate dehydrogenase 2	20120607_Bin_3	Bacteria	AB1-6	AB1-6	unassigned	unassigned	unassigned	unassigned	0.01	0	0	0	0.23	0	0	0	0.09	0	0.04	0.15	0.05	0.07	0	0	0	0	0	0.00166071
Ga0206124_1000016313	Glyceraldehyde 3-phosphate dehydrogenase	NAD binding domain|Glyceraldehyde 3-phosphate dehydrogenase	C-terminal domain	Glyceraldehyde-3-phosphate dehydrogenase 2	20160517_Bin_12	Archaea	Crenarchaeota	Korarchaeia	unassigned	unassigned	unassigned	unassigned	0	0	0	0	0.31	0	0	0	0.09	0	0	0.13	0.05	0	0.0309613	0.00192673	0	0	0	0.0196104
Ga0206131_100189152	Chlorophyll A-B binding protein	hypothetical protein	20160517_Bin_12	Archaea	Crenarchaeota	Korarchaeia	unassigned	unassigned	unassigned	unassigned	0	0	0	0	0.05	0	0	0	0.09	0	0	0.13	0.01	0.01	0.00895925	0	0	0.000307198	0	0.0155656
Ga0206124_100058474	Photosystem I reaction centre subunit VI	not annotated	not annotated	unassigned	unassigned	unassigned	unassigned	unassigned	unassigned	unassigned	0	0	0	0	0.16	0	0	0	0.09	0	0	0.06	0.02	0	0.00559574	0	0	0	0	0.00390478
Ga0206129_100535941	TonB-dependent Receptor Plug Domain	TonB-dependent receptor SusC|TonB-dependent receptor SusC TIGR04056	20100518_Bin_1_2	Bacteria	Bacteroidota	Bacteroidia	Flavobacteriales	Flavobacteriaceae	MAG-121220-bin8	unassigned	0	0	0	0	0	0	0	0	0.09	0	0.01	0.05	0.04	0.02	0.00136733	0	0	0.000708741	0.000808717	0.00763278
Ga0206131_100732032	Bacterial extracellular solute-binding protein	family 7	Monocarboxylate 2-oxoacid-binding periplasmic protein	20110526_Bin_21_1	Bacteria	Proteobacteria	Alphaproteobacteria	Puniceispirillales	AAA536-G10	AAA536-G10	unassigned	0	0	0	0	0	0	0	0	0.09	0	0	0	0	0	0.00132837	0	0	0	0	0
0303_228529	Photosystem II protein	not annotated	not annotated	unassigned	unassigned	unassigned	unassigned	unassigned	unassigned	unassigned	0.09	0.04	0	0.02	0	0.04	0.03	0	0.09	0.05	0	0	0	0	0	0	0	0	0	0
Ga0206123_100320441	NMT1/THI5 like	Taurine-binding periplasmic protein	20110324_Bin_75_1	Bacteria	Proteobacteria	Alphaproteobacteria	Rhodobacterales	Rhodobacteraceae	GCA-2697345	GCA-2697345 sp002697345	0	0	0	0	0.03	0	0	0	0.09	0	0	0.01	0.01	0	0.000766361	0	0	0	0	0
0303_232368	PsaD	not annotated	not annotated	unassigned	unassigned	unassigned	unassigned	unassigned	unassigned	unassigned	0.05	0	0	0	0	0.18	0.17	0	0.09	0.02	0	0	0	0	0	0	0	0	0	0
0414_799010	ATP synthase alpha/beta family	beta-barrel domain|ATP synthase alpha/beta family	nucleotide-binding domain|ATP synthase alpha/beta chain	C terminal domain	ATP synthase subunit alpha	20110506_Bin_63_1	Bacteria	Proteobacteria	Alphaproteobacteria	Rhodobacterales	Rhodobacteraceae	Amylibacter_A	Amylibacter_A sp000153745	0.15	0.15	0.11	0.11	0.11	0.27	0.27	0.16	0.09	0.1	0.11	0.02	0.16	0.23	0	0	0	0	0	0
Ga0206131_101033291	Starch-binding associating with outer membrane	hypothetical protein	20100420_Bin_31_1	Bacteria	Bacteroidota	Bacteroidia	Flavobacteriales	Cryomorphaceae	UBA10364	UBA10364 sp003045825	0.01	0.01	0.01	0	0.03	0.04	0.02	0.07	0.09	0	0	0.02	0.08	0	0.0890969	0.0499308	0.0626909	0.045788	0.0481629	0.0496372
Ga0206131_100041874	hypothetical protein	hypothetical protein	20160517_Bin_12	Archaea	Crenarchaeota	Korarchaeia	unassigned	unassigned	unassigned	unassigned	0	0	0	0	0.03	0	0	0	0.09	0	0	0.05	0	0	0	0	0	0	0	0.000346248
0510_572130	hypothetical protein	not annotated	not annotated	unassigned	unassigned	unassigned	unassigned	unassigned	unassigned	unassigned	0	0	0	0	0	0	0	0	0.09	0	0	0	0	0	0	0	0	0	0	0
Ga0206131_104725461	TCP-1/cpn60 chaperonin family	60 kDa chaperonin	20100511_Bin_77	Bacteria	Proteobacteria	Alphaproteobacteria	Rhodobacterales	Rhodobacteraceae	Planktomarina	Planktomarina temperata	0.04	0.04	0.03	0.04	0.08	0	0	0.03	0.09	0.09	0.08	0.02	0	0	0.00683666	0	0	0	0.00372018	0
0428_751504	Ubiquitin family	not annotated	not annotated	unassigned	unassigned	unassigned	unassigned	unassigned	unassigned	unassigned	0.04	0	0.03	0	0.09	0	0	0	0.09	0	0	0.17	0	0	0	0	0	0	0	0
0510_485057	Substrate binding domain of ABC-type glycine betaine transport system	not annotated	not annotated	unassigned	unassigned	unassigned	unassigned	unassigned	unassigned	unassigned	0.01	0	0	0	0	0	0	0	0.09	0	0	0.04	0.01	0.05	0	0	0	0	0	0
Ga0206125_100311712	hypothetical protein	not annotated	not annotated	unassigned	unassigned	unassigned	unassigned	unassigned	unassigned	unassigned	0	0	0	0	0	0	0	0	0.09	0	0	0.02	0	0.01	0.00979632	0.00388279	0.000859325	0.000933284	0	0
Ga0206131_100360012	Chlorophyll A-B binding protein	not annotated	not annotated	unassigned	unassigned	unassigned	unassigned	unassigned	unassigned	unassigned	0	0	0	0	0.07	0	0	0	0.09	0	0	0.11	0	0	0.00316161	0	0	0	0	0.00479868
0408_267061	Periplasmic binding protein	hypothetical protein	20100511_Bin_77|20100423_Bin_54_1	Bacteria|Bacteria	Proteobacteria|Proteobacteria	Alphaproteobacteria|Alphaproteobacteria	Rhodobacterales|Rhodobacterales	Rhodobacteraceae|Rhodobacteraceae	Planktomarina|Ascidiaceihabitans	Planktomarina temperata|Ascidiaceihabitans sp002478745	0.02	0.01	0.01	0.05	0.03	0.07	0.08	0.05	0.08	0.05	0.15	0.04	0.05	0.1	0	0	0	0	0	0
Ga0206125_1000060827	Elongation factor Tu GTP binding domain|Elongation factor Tu domain 2|Elongation factor Tu C-terminal domain	not annotated	not annotated	unassigned	unassigned	unassigned	unassigned	unassigned	unassigned	unassigned	0	0	0	0	0.04	0	0	0	0.08	0	0	0.01	0	0	0.00545587	0	0	0	0	0.00708891
Ga0206125_100896172	Ribosomal protein L10	50S ribosomal protein L10	20100511_Bin_77	Bacteria	Proteobacteria	Alphaproteobacteria	Rhodobacterales	Rhodobacteraceae	Planktomarina	Planktomarina temperata	0	0.1	0.05	0	0	0.34	0	0.09	0.08	0.14	0.28	0.18	0	0.14	0.00741311	0.00965891	0.00933903	0.013731	0.0138158	0.0153303
Ga0206125_1000280213	Bacterial DNA-binding protein	DNA-binding protein HU-beta	20100511_Bin_63	Bacteria	Bacteroidota	Bacteroidia	Flavobacteriales	UA16	UA16	UA16 sp002477505	0.03	0	0.01	0	0.58	0	0.03	0.26	0.08	0.2	0.1	0.26	0.2	0.06	0.0145478	0.00897366	0.00353137	0.0143475	0.0251509	0.0307574
0428_300184	Bacterial extracellular solute-binding proteins	family 3	Putative amino-acid ABC transporter-binding protein YhdW	20110428_Bin_29_1	Bacteria	Proteobacteria	Alphaproteobacteria	Rhodobacterales	Rhodobacteraceae	GCA-002705045	unassigned	0.01	0	0	0	0	0	0	0	0.08	0.06	0	0	0.02	0.08	0	0	0	0	0	0
Ga0206131_100274343	Chlorophyll A-B binding protein	Carboxylesterase 2 CE1	20160517_Bin_12	Archaea	Crenarchaeota	Korarchaeia	unassigned	unassigned	unassigned	unassigned	0	0	0	0	0.04	0	0	0	0.08	0.01	0	0.02	0.01	0.01	0	0	0	0	0	0.00319633
Ga0206123_101493461	hypothetical protein	not annotated	not annotated	unassigned	unassigned	unassigned	unassigned	unassigned	unassigned	unassigned	0	0	0	0	0	0	0	0	0.08	0	0	0	0.03	0	0.0035813	0.00334745	0.00150997	0.00625798	0.00439003	0.00427644
0303_480001	Substrate binding domain of ABC-type glycine betaine transport system	hypothetical protein	20120531_Bin_19_5	Bacteria	Proteobacteria	Alphaproteobacteria	Pelagibacterales	Pelagibacteraceae	Pelagibacter	unassigned	0	0	0	0	0	0	0	0	0.08	0.02	0	0	0	0	0	0	0	0	0	0
Ga0206125_100031987	NMT1-like family	hypothetical protein	20160316_Bin_14_5	Bacteria	Proteobacteria	Alphaproteobacteria	Pelagibacterales	Pelagibacteraceae	Pelagibacter	Pelagibacter ubique_R	0.03	0.03	0.01	0.03	0	0.02	0.01	0.01	0.08	0.07	0.02	0.01	0.04	0.08	0.0183931	0.00159895	0.00139946	0.00846659	0.00770978	0.0278117
Ga0206131_100873942	Ribosomal protein S6	30S ribosomal protein S6	20160517_Bin_12	Archaea	Crenarchaeota	Korarchaeia	unassigned	unassigned	unassigned	unassigned	0	0	0	0	0.04	0	0	0	0.08	0	0	0.09	0.03	0.01	0	0	0	0	0	0.000756509
Ga0206124_100344922	Chlorophyll A-B binding protein	not annotated	not annotated	unassigned	unassigned	unassigned	unassigned	unassigned	unassigned	unassigned	0	0	0	0	0.27	0	0	0	0.08	0.02	0.02	0.09	0	0.03	0.00177117	0	0	0	0	0.00860083
Ga0206128_10049777	Bacterial extracellular solute-binding protein	family 7	Monocarboxylate 2-oxoacid-binding periplasmic protein	20110407_Bin_15	Bacteria	Proteobacteria	Alphaproteobacteria	Puniceispirillales	Puniceispirillaceae	Puniceispirillum	unassigned	0	0	0	0	0	0	0	0	0.08	0.05	0.02	0.03	0.06	0.07	0.00593996	0	0	0.000921616	0.000485221	0.00132858
0303_272569	NMT1/THI5 like	Taurine-binding periplasmic protein	20160316_Bin_35_1	Bacteria	Proteobacteria	Gammaproteobacteria	Thiomicrospirales	Thioglobaceae	Thioglobus	unassigned	0	0	0	0	0	0	0	0	0.08	0	0	0.01	0	0	0	0	0	0	0	0
0416_566217	hypothetical protein	not annotated	not annotated	unassigned	unassigned	unassigned	unassigned	unassigned	unassigned	unassigned	0	0	0	0	0	0	0.04	0	0.08	0	0	0	0	0	0	0	0	0	0	0
0416_353420	Bacterial extracellular solute-binding proteins	family 3	L-cystine-binding protein FliY	20120416_Bin_7_6	Bacteria	Proteobacteria	Alphaproteobacteria	Pelagibacterales	Pelagibacteraceae	Pelagibacter	unassigned	0.01	0	0	0	0	0	0	0	0.08	0	0.01	0	0.03	0.05	0	0	0	0	0	0
Ga0206125_100031925	Bacterial DNA-binding protein	DNA-binding protein HU-beta	20160331_Bin_10_3|20120503_Bin_63	Bacteria|Bacteria	Bacteroidota|Bacteroidota	Bacteroidia|Bacteroidia	Flavobacteriales|Flavobacteriales	UA16|UA16	UBA8752|UBA8752	UBA8752 sp002336475|UBA8752 sp002389295	0	0.01	0	0.04	0.07	0	0	0	0.08	0	0.15	0.06	0.17	0	0.000766361	0.00458739	0.00301378	0.00751539	0.00628062	0.00817848
0324_275645	Ribulose bisphosphate carboxylase large chain	N-terminal domain|Ribulose bisphosphate carboxylase large chain	catalytic domain	not annotated	not annotated	unassigned	unassigned	unassigned	unassigned	unassigned	unassigned	unassigned	0	0	0	0	0	0	0	0	0.08	0	0	0	0	0	0	0	0	0	0	0
Ga0206125_100070075	FAD binding domain in molybdopterin dehydrogenase	Carbon monoxide dehydrogenase medium chain	20100511_Bin_77	Bacteria	Proteobacteria	Alphaproteobacteria	Rhodobacterales	Rhodobacteraceae	Planktomarina	Planktomarina temperata	0.01	0.03	0	0.05	0.06	0.05	0.02	0.09	0.08	0.12	0.16	0.05	0	0.03	0.0244302	0.00753496	0.0195275	0.0205833	0.0168734	0.023681
0308_299335	Elongation factor Tu GTP binding domain|Elongation factor Tu domain 2|Elongation factor Tu C-terminal domain	not annotated	not annotated	unassigned	unassigned	unassigned	unassigned	unassigned	unassigned	unassigned	0.04	0.01	0	0	0	0	0	0	0.08	0	0.01	0	0	0	0	0	0	0	0	0
Ga0206125_1000288413	ATP synthase alpha/beta family	beta-barrel domain|ATP synthase alpha/beta family	nucleotide-binding domain|ATP synthase alpha/beta chain	C terminal domain	ATP synthase subunit alpha	20110324_Bin_5_4	Bacteria	Proteobacteria	Alphaproteobacteria	Rickettsiales	UBA1997	unassigned	unassigned	0	0	0	0	0.07	0.01	0.01	0.01	0.08	0.08	0.07	0.08	0.07	0.01	0.1521	0.064854	0.0497526	0.0599934	0.0490723	0.116263
Ga0206131_100394763	Rieske [2Fe-2S] domain	Cytochrome b6-f complex iron-sulfur subunit	20160517_Bin_12	Archaea	Crenarchaeota	Korarchaeia	unassigned	unassigned	unassigned	unassigned	0	0	0	0	0.14	0	0	0	0.08	0	0	0.04	0.02	0	0.00102549	0	0	0	0	0.0045813
Ga0206131_100299682	TonB-dependent Receptor Plug Domain|TonB dependent receptor	Colicin I receptor TIGR01785	20110407_Bin_35	Bacteria	Proteobacteria	Gammaproteobacteria	Pseudomonadales	Pseudohongiellaceae	UBA9145	UBA9145 sp003483155	0.01	0	0	0	0.05	0	0	0	0.09	0.02	0.03	0.2	0.09	0.05	0.0743635	0	0	0.00400159	0.00312104	0.0145954
0324_538505	SPFH domain / Band 7 family	not annotated	not annotated	unassigned	unassigned	unassigned	unassigned	unassigned	unassigned	unassigned	0.03	0.01	0	0	0	0	0	0	0.08	0.08	0	0.05	0.1	0.08	0	0	0	0	0	0
Ga0206124_100115564	Sodium:solute symporter family	Cation/acetate symporter ActP	20120503_Bin_1_6	Bacteria	Proteobacteria	Alphaproteobacteria	Pelagibacterales	Pelagibacteraceae	Pelagibacter	unassigned	0.04	0.02	0.02	0.03	0.06	0	0.01	0.04	0.08	0.13	0.05	0.06	0.11	0.13	0.0193273	0	0	0.00268729	0.00268368	0.00964465
0303_302030	pfkB family carbohydrate kinase	2-dehydro-3-deoxygluconokinase	20120607_Bin_3	Bacteria	AB1-6	AB1-6	unassigned	unassigned	unassigned	unassigned	0	0	0	0	0.08	0	0	0	0.08	0	0	0.04	0.01	0	0	0	0	0	0	0
0303_575957	Bacterial extracellular solute-binding protein	family 7	hypothetical protein|Lactate-binding periplasmic protein|Monocarboxylate 2-oxoacid-binding periplasmic protein	20110428_Bin_1_24|20120531_Bin_19_5	Bacteria|Bacteria	Proteobacteria|Proteobacteria	Alphaproteobacteria|Alphaproteobacteria	Pelagibacterales|Pelagibacterales	Pelagibacteraceae|Pelagibacteraceae	Pelagibacter|Pelagibacter	unassigned|unassigned	0.01	0	0	0	0.02	0	0	0	0.08	0.06	0.02	0.05	0.17	0.11	0	0	0	0	0	0
0324_491634	Bacterial extracellular solute-binding protein	family 7	Sialic acid-binding periplasmic protein SiaP	20110328_Bin_1_11	Bacteria	Proteobacteria	Alphaproteobacteria	Pelagibacterales	Pelagibacteraceae	Pelagibacter	unassigned	0	0	0	0	0	0	0	0	0.08	0	0	0.04	0.04	0.02	0	0	0	0	0	0
Ga0206125_100836442	Domain of unknown function (DUF4212)	hypothetical protein	20160316_Bin_14_5|20160419_Bin_4_9	Bacteria|Bacteria	Proteobacteria|Proteobacteria	Alphaproteobacteria|Alphaproteobacteria	Pelagibacterales|Pelagibacterales	Pelagibacteraceae|Pelagibacteraceae	Pelagibacter|Pelagibacter	Pelagibacter ubique_R|unassigned	0.03	0.02	0.02	0.03	0	0	0	0.08	0.07	0.07	0	0.02	0	0.02	0.00569674	0.00237181	0.000429651	0.000779685	0.00165471	0.00387938
Ga0206125_100246512	Chaperonin 10 Kd subunit	10 kDa chaperonin	20160426_Bin_31_1	Bacteria	Actinobacteriota	Acidimicrobiia	Microtrichales	UBA10347	UBA10347	UBA10347 sp003485885	0.02	0	0	0	0	0	0	0	0.07	0	0	0.05	0.02	0.05	0	0	0	0.000964647	0.00115017	0.00192606
Ga0206128_10118212	Ribulose bisphosphate carboxylase large chain	N-terminal domain|Ribulose bisphosphate carboxylase large chain	catalytic domain	hypothetical protein	20160512_Bin_17_11	Bacteria	Bacteroidota	Bacteroidia	Flavobacteriales	Flavobacteriaceae	unassigned	unassigned	0.04	0	0.08	0.02	0.06	0.02	0	0.07	0.07	0.32	0.15	0.04	0.22	0.05	0	0	0	0	0	0.0267323
Ga0206124_100094192	Periplasmic binding protein	Leucine-	isoleucine-	valine-	threonine-	and alanine-binding protein|hypothetical protein	20110324_Bin_75_1	Bacteria	Proteobacteria	Alphaproteobacteria	Rhodobacterales	Rhodobacteraceae	GCA-2697345	GCA-2697345 sp002697345	0	0	0	0	0.02	0	0	0	0.07	0	0	0.1	0	0	0.00450578	0	0	0	0	0
Ga0206125_100304372	NMT1-like family	hypothetical protein	20110407_Bin_15	Bacteria	Proteobacteria	Alphaproteobacteria	Puniceispirillales	Puniceispirillaceae	Puniceispirillum	unassigned	0	0	0	0	0.02	0	0	0	0.07	0.02	0.02	0.01	0.01	0.03	0.0022529	0	0	0.00114695	0.000838667	0.00181881
0416_470057	Putative cyclase	hypothetical protein	20110324_Bin_70_1	Bacteria	Proteobacteria	Alphaproteobacteria	TMED109	TMED109	GCA-2684605	GCA-2684605 sp002684605	0	0	0	0	0	0	0	0	0.07	0	0	0.02	0	0.01	0	0	0	0	0	0
Ga0206125_1000013236	Starch-binding associating with outer membrane|Susd and RagB outer membrane lipoprotein	hypothetical protein	20160512_Bin_17_11	Bacteria	Bacteroidota	Bacteroidia	Flavobacteriales	Flavobacteriaceae	unassigned	unassigned	0	0	0	0	0.01	0.08	0	0	0.07	0.04	0.03	0	0.01	0.03	0.165373	0.0693684	0.00584526	0.0116412	0.0179359	0.0227004
0303_556517	Ribosomal protein S15	30S ribosomal protein S15	20160321_Bin_8_7	Bacteria	Proteobacteria	Gammaproteobacteria	Burkholderiales	Methylophilaceae	BACL14	unassigned	0.01	0.01	0	0	0.15	0	0	0.09	0.07	0	0.05	0.12	0.1	0	0	0	0	0	0	0
0324_753537	hypothetical protein	not annotated	not annotated	unassigned	unassigned	unassigned	unassigned	unassigned	unassigned	unassigned	0	0	0	0	0	0	0	0	0.07	0	0	0	0	0	0	0	0	0	0	0
Ga0206125_100418762	Starch-binding associating with outer membrane	hypothetical protein	20160321_Bin_18_1	Bacteria	Bacteroidota	Bacteroidia	Flavobacteriales	Flavobacteriaceae	MAG-121220-bin8	MAG-121220-bin8 sp002700465	0	0	0	0	0	0	0	0	0.07	0	0.01	0.04	0.05	0.03	0.185243	0.0549127	0.0173584	0.0849181	0.0976301	0.153335
0324_696173	hypothetical protein	not annotated	not annotated	unassigned	unassigned	unassigned	unassigned	unassigned	unassigned	unassigned	0	0	0	0	0	0	0	0	0.07	0	0	0	0	0	0	0	0	0	0	0
0331_123369	hypothetical protein	not annotated	not annotated	unassigned	unassigned	unassigned	unassigned	unassigned	unassigned	unassigned	0	0	0	0	0	0	0	0	0.07	0	0	0	0.02	0	0	0	0	0	0	0
0526_237751	TCP-1/cpn60 chaperonin family	60 kDa chaperonin	20110331_Bin_54_2	Bacteria	Proteobacteria	Gammaproteobacteria	Burkholderiales	Methylophilaceae	BACL14	BACL14 sp000168995	0.03	0.02	0.01	0.01	0.06	0.03	0.03	0.02	0.07	0	0.02	0.01	0.04	0.02	0	0	0	0	0	0
Ga0206128_10640681	Bacterial flagellin N-terminal helical region|Bacterial flagellin C-terminal helical region	not annotated	not annotated	unassigned	unassigned	unassigned	unassigned	unassigned	unassigned	unassigned	0.01	0	0	0	0	0	0	0	0.07	0.04	0.03	0.02	0.05	0.07	0.00390486	0	0	0.00304224	0.00282882	0.00184608
Ga0206125_1000060846	ATP synthase B/B' CF(0)	not annotated	not annotated	unassigned	unassigned	unassigned	unassigned	unassigned	unassigned	unassigned	0	0	0	0	0.1	0	0	0	0.07	0	0	0.05	0.02	0	0.00680729	0	0	0	0	0.00832621
Ga0206125_100530002	Glucose / Sorbosone dehydrogenase	Cytochrome c-554(548)|hypothetical protein	20110523_Bin_31_1|20100511_Bin_19_1	Bacteria|Bacteria	Proteobacteria|Proteobacteria	Gammaproteobacteria|Gammaproteobacteria	Pseudomonadales|Pseudomonadales	Porticoccaceae|HTCC2089	HTCC2207|UBA9926	HTCC2207 sp002685195|UBA9926 sp003451575	0	0	0	0.01	0.07	0.03	0.05	0.06	0.07	0.02	0.12	0.06	0.01	0.04	0.0354295	0.00120254	0.0143853	0.0150042	0.0149741	0.0129159
0324_298610	Bacterial DNA-binding protein	not annotated	not annotated	unassigned	unassigned	unassigned	unassigned	unassigned	unassigned	unassigned	0	0	0	0	0.02	0	0	0	0.07	0	0	0.08	0	0	0	0	0	0	0	0
0428_220211	ATP synthase B/B' CF(0)	not annotated	not annotated	unassigned	unassigned	unassigned	unassigned	unassigned	unassigned	unassigned	0	0	0	0	0	0	0	0	0.07	0.05	0	0	0	0	0	0	0	0	0	0
0416_459365	Fructose-1-6-bisphosphatase	N-terminal domain|Fructose-1-6-bisphosphatase	C-terminal domain	Fructose-1	6-bisphosphatase class 1	20160517_Bin_12	Archaea	Crenarchaeota	Korarchaeia	unassigned	unassigned	unassigned	unassigned	0	0	0	0	0.02	0	0	0	0.07	0	0	0.08	0.01	0	0	0	0	0	0	0
Ga0206125_10000112111	Photosystem II protein	Photosystem II CP47 reaction center protein	20120412_Bin_107_5|20160512_Bin_17_11|20110324_Bin_64_3|20120412_Bin_1_20|20160331_Bin_41_3	Bacteria|Bacteria|Bacteria|Bacteria|Bacteria	Cyanobacteria|Bacteroidota|Cyanobacteria|Bacteroidota|Bacteroidota	Cyanobacteriia|Bacteroidia|unassigned|Bacteroidia|Bacteroidia	unassigned|Flavobacteriales|unassigned|Flavobacteriales|Flavobacteriales	unassigned|Flavobacteriaceae|unassigned|Flavobacteriaceae|Crocinitomicaceae	unassigned|unassigned|unassigned|SCGC-AAA160-P02|UBA952	unassigned|unassigned|unassigned|unassigned|unassigned	0	0	0	0	0	0.04	0.02	0.03	0.07	0	0.11	0	0	0	0.100655	0.0429402	0.0508358	0.0341684	0.0333665	0.0814501
0416_708101	Gram-negative porin	not annotated	not annotated	unassigned	unassigned	unassigned	unassigned	unassigned	unassigned	unassigned	0	0	0	0.01	0	0	0	0	0.07	0	0	0.11	0.02	0	0	0	0	0	0	0
Ga0206123_1000038635	ATP synthase alpha/beta family	beta-barrel domain|ATP synthase alpha/beta family	nucleotide-binding domain|ATP synthase alpha/beta chain	C terminal domain	not annotated	not annotated	unassigned	unassigned	unassigned	unassigned	unassigned	unassigned	unassigned	0	0	0	0	0	0	0	0	0.07	0.05	0.01	0.03	0	0	0.0580463	0.0214301	0.00986388	0.0124248	0.0134358	0.03193
Ga0206125_1000060816	Photosystem II 10 kDa phosphoprotein	not annotated	not annotated	unassigned	unassigned	unassigned	unassigned	unassigned	unassigned	unassigned	0	0	0	0	0.08	0	0	0	0.07	0.02	0	0.04	0	0	0.00414573	0	0	0	0	0.00203239
Ga0206125_1000060845	ATP synthase alpha/beta family	beta-barrel domain|ATP synthase alpha/beta family	nucleotide-binding domain|ATP synthase alpha/beta chain	C terminal domain	not annotated	not annotated	unassigned	unassigned	unassigned	unassigned	unassigned	unassigned	unassigned	0	0	0	0	0.02	0.01	0	0	0.07	0.01	0	0.08	0.03	0.01	0.0168433	0	0	0	0	0.0222027
Ga0206125_1000682110	hypothetical protein	hypothetical protein	20160512_Bin_17_11	Bacteria	Bacteroidota	Bacteroidia	Flavobacteriales	Flavobacteriaceae	unassigned	unassigned	0	0	0	0	0.06	0.02	0	0	0.07	0.01	0.01	0	0	0.02	0.00563717	0	0	0.000460797	0	0
Ga0206125_100018578	ATP synthase B/B' CF(0)	ATP synthase subunit b	20100511_Bin_19_1	Bacteria	Proteobacteria	Gammaproteobacteria	Pseudomonadales	HTCC2089	UBA9926	UBA9926 sp003451575	0	0	0	0.03	0	0.03	0.04	0	0.07	0	0.06	0.02	0.03	0.02	0.0156036	0.0156968	0.0141475	0.0147777	0.00931432	0.00685273
0324_284734	Ribulose bisphosphate carboxylase large chain	N-terminal domain|Ribulose bisphosphate carboxylase large chain	catalytic domain	not annotated	not annotated	unassigned	unassigned	unassigned	unassigned	unassigned	unassigned	unassigned	0.14	0.06	0.02	0	0	0.03	0.02	0	0.07	0.13	0	0	0.02	0	0	0	0	0	0	0
0324_265657	Gram-negative porin	hypothetical protein	20110324_Bin_71_1	Bacteria	Proteobacteria	Gammaproteobacteria	UBA4486	UBA4486	UBA7359	UBA7359 sp002470825	0	0	0	0	0	0	0	0	0.07	0	0	0.01	0	0	0	0	0	0	0	0
Ga0206128_10090367	Periplasmic binding protein	Leucine-	isoleucine-	valine-	threonine-	and alanine-binding protein	20120405_Bin_95_1	Bacteria	Proteobacteria	Gammaproteobacteria	Burkholderiales	Burkholderiaceae	RS62	RS62 sp002340675	0.01	0.02	0.02	0.02	0	0.04	0.05	0.06	0.07	0.03	0.1	0.03	0.07	0.06	0	0	0.00150381	0.00898418	0.00624818	0.0048466
Ga0206125_100404623	Bacterial extracellular solute-binding proteins	family 3	Cyclohexadienyl dehydratase	20120531_Bin_19_5	Bacteria	Proteobacteria	Alphaproteobacteria	Pelagibacterales	Pelagibacteraceae	Pelagibacter	unassigned	0.01	0	0	0	0	0	0	0	0.07	0	0	0.04	0.04	0.04	0.0194052	0.000901915	0	0.0027377	0.0035129	0.00799589
0428_333633	Bacterial DNA-binding protein	DNA-binding protein HU-beta	20120426_Bin_59_1	Bacteria	Bacteroidota	Bacteroidia	Flavobacteriales	UBA10066	unassigned	unassigned	0	0	0	0	0	0	0	0	0.07	0	0	0	0.23	0	0	0	0	0	0	0
Ga0206125_101121092	Ribosomal protein L7/L12 dimerisation domain|Ribosomal protein L7/L12 C-terminal domain	50S ribosomal protein L7/L12	20120503_Bin_71_1	Bacteria	Proteobacteria	Alphaproteobacteria	Puniceispirillales	AAA536-G10	AAA536-G10	unassigned	0.01	0	0	0	0	0	0	0	0.07	0.02	0.01	0.03	0	0	0.00114957	0	0	0	0	0
0303_348366	Cyclophilin type peptidyl-prolyl cis-trans isomerase/CLD	Peptidyl-prolyl cis-trans isomerase A	20120607_Bin_3	Bacteria	AB1-6	AB1-6	unassigned	unassigned	unassigned	unassigned	0	0	0	0	0.18	0	0	0	0.07	0	0.01	0.04	0	0.02	0	0	0	0	0	0
0308_428925	Glucose / Sorbosone dehydrogenase	Aldose sugar dehydrogenase YliI	20110324_Bin_70_1	Bacteria	Proteobacteria	Alphaproteobacteria	TMED109	TMED109	GCA-2684605	GCA-2684605 sp002684605	0	0	0	0	0	0	0	0	0.07	0	0	0.05	0.02	0.01	0	0	0	0	0	0
Ga0206125_100543402	Bacterial membrane protein N terminal|SPFH domain / Band 7 family	Modulator of FtsH protease HflK	20160316_Bin_14_5	Bacteria	Proteobacteria	Alphaproteobacteria	Pelagibacterales	Pelagibacteraceae	Pelagibacter	Pelagibacter ubique_R	0.03	0.02	0.02	0.04	0	0	0.03	0.05	0.07	0.07	0.03	0.03	0.09	0.09	0.0239501	0.00250086	0	0.011445	0.0128345	0.0337903
0324_406908	Bacterial extracellular solute-binding proteins	family 3	Putative ABC transporter arginine-binding protein 2	20100423_Bin_54_1	Bacteria	Proteobacteria	Alphaproteobacteria	Rhodobacterales	Rhodobacteraceae	Ascidiaceihabitans	Ascidiaceihabitans sp002478745	0	0	0	0	0.01	0	0	0.04	0.07	0.03	0.04	0.03	0	0.01	0	0	0	0	0	0
Ga0206125_100096601	Bacterial extracellular solute-binding protein	family 7	Solute-binding protein	20100511_Bin_77	Bacteria	Proteobacteria	Alphaproteobacteria	Rhodobacterales	Rhodobacteraceae	Planktomarina	Planktomarina temperata	0.03	0.01	0.02	0.06	0.04	0.15	0.07	0.03	0.07	0.15	0.14	0.02	0	0.05	0.0338118	0.00664955	0.0230829	0.0185077	0.0142999	0.0132274
Ga0206123_100799152	Bacterial extracellular solute-binding proteins	family 3	Putative amino-acid ABC transporter-binding protein YhdW	20160316_Bin_35_1|20120308_Bin_5_2	Bacteria|Bacteria	Proteobacteria|Dadabacteria	Gammaproteobacteria|UBA1144	Thiomicrospirales|UBA1144	Thioglobaceae|UBA1144	Thioglobus|TMED58	unassigned|TMED58 sp002701865	0	0	0	0	0.01	0	0	0	0.07	0	0	0.05	0	0.01	0.0553141	0.0124138	0.00475178	0.00383891	0.00280353	0.00151579
0428_371275	Bacterial extracellular solute-binding protein	hypothetical protein	20120503_Bin_5_4|20100408_Bin_26_1|20100511_Bin_77	Bacteria|Bacteria|Bacteria	Proteobacteria|Proteobacteria|Proteobacteria	Alphaproteobacteria|Alphaproteobacteria|Alphaproteobacteria	Rhodobacterales|Rhodobacterales|Rhodobacterales	Rhodobacteraceae|Rhodobacteraceae|Rhodobacteraceae	Planktomarina|Planktomarina|Planktomarina	unassigned|unassigned|Planktomarina temperata	0.03	0.04	0.02	0.04	0.09	0.12	0.02	0.04	0.07	0.19	0.17	0.1	0.06	0.08	0	0	0	0	0	0
Ga0206123_104142621	hypothetical protein	not annotated	not annotated	unassigned	unassigned	unassigned	unassigned	unassigned	unassigned	unassigned	0	0	0	0	0.08	0	0	0	0.07	0	0	0.04	0	0.02	0	0	0	0	0	0.00123356
Ga0206128_10017434	Bacterial DNA-binding protein	DNA-binding protein HU-beta	20160502_Bin_54_2	Bacteria	Bacteroidota	Bacteroidia	Flavobacteriales	1G12	SHAN690	SHAN690 sp002390775	0.03	0	0	0	0	0	0.04	0.09	0.07	0.09	0.06	0.02	0.06	0.14	0.000683666	0	0	0.00270368	0.00180311	0.000996422
Ga0206124_100073955	lactate/malate dehydrogenase	NAD binding domain|lactate/malate dehydrogenase	alpha/beta C-terminal domain	Malate dehydrogenase	20160517_Bin_12	Archaea	Crenarchaeota	Korarchaeia	unassigned	unassigned	unassigned	unassigned	0	0	0	0	0.02	0	0	0	0.07	0.02	0.02	0.02	0.05	0.02	0	0	0	0	0	0.000477049
Ga0206131_1000111333	ABC transporter substrate-binding protein PnrA-like	Membrane lipoprotein TmpC	20120416_Bin_61_1	Bacteria	Actinobacteriota	Acidimicrobiia	TMED189	TMED189	TMED189	TMED189 sp002683085	0	0	0	0	0	0	0	0	0.07	0	0	0.07	0.01	0.01	0.0155853	0	0	0	0	0.00180563
Ga0206125_100042362	Enoyl-(Acyl carrier protein) reductase	3-oxoacyl-[acyl-carrier-protein] reductase FabG	20100511_Bin_19_1	Bacteria	Proteobacteria	Gammaproteobacteria	Pseudomonadales	HTCC2089	UBA9926	UBA9926 sp003451575	0.03	0	0	0.04	0.06	0.03	0.04	0.06	0.07	0.08	0.04	0.06	0.06	0.08	0.0187448	0.00527266	0.0116387	0.0085232	0.00469297	0.00646496
Ga0206129_100161104	TonB-dependent Receptor Plug Domain|TonB dependent receptor	Colicin I receptor TIGR01779	20110407_Bin_35	Bacteria	Proteobacteria	Gammaproteobacteria	Pseudomonadales	Pseudohongiellaceae	UBA9145	UBA9145 sp003483155	0.04	0.02	0	0	0.15	0	0	0	0.09	0.16	0.09	0.09	0.1	0.05	0.238837	0.034021	0.0150739	0.0369197	0.0348523	0.068631
0324_710043	Ras family	not annotated	not annotated	unassigned	unassigned	unassigned	unassigned	unassigned	unassigned	unassigned	0	0	0	0	0.05	0	0	0	0.07	0	0	0.05	0	0.07	0	0	0	0	0	0
Ga0206128_11978521	hypothetical protein	not annotated	not annotated	unassigned	unassigned	unassigned	unassigned	unassigned	unassigned	unassigned	0	0	0	0	0	0	0	0	0.07	0	0	0	0	0.01	0	0.00128655	0	0.00653178	0.0123191	0.0205704
0308_469278	ATP synthase alpha/beta family	beta-barrel domain|ATP synthase alpha/beta family	nucleotide-binding domain|ATP synthase alpha/beta chain	C terminal domain	ATP synthase subunit alpha	20120531_Bin_19_5	Bacteria	Proteobacteria	Alphaproteobacteria	Pelagibacterales	Pelagibacteraceae	Pelagibacter	unassigned	0	0.02	0.02	0	0.01	0	0	0.03	0.07	0.07	0.05	0.03	0.04	0.04	0	0	0	0	0	0
0518_415986	Bacterial flagellin N-terminal helical region|Bacterial flagellin C-terminal helical region	Flagellin	20160512_Bin_7_7	Bacteria	Proteobacteria	Alphaproteobacteria	Rhodobacterales	Rhodobacteraceae	HIMB11	HIMB11 sp002336405	0	0	0.03	0.01	0.03	0	0	0.04	0.07	0	0.05	0.08	0	0.3	0	0	0	0	0	0
0416_448228	Bacterial DNA-binding protein	DNA-binding protein HU-beta	20120426_Bin_4_1	Bacteria	Bacteroidota	Bacteroidia	Flavobacteriales	unassigned	unassigned	unassigned	0.05	0	0	0	0.06	0	0	0	0.07	0.02	0	0.08	0.22	0.05	0	0	0	0	0	0
0428_334469	Tripartite tricarboxylate transporter family receptor	hypothetical protein	20110428_Bin_93_1	Bacteria	Proteobacteria	Gammaproteobacteria	Thiomicrospirales	Thioglobaceae	Thioglobus	Thioglobus singularis	0	0	0	0	0	0	0	0	0.07	0	0	0	0	0	0	0	0	0	0	0
Ga0206125_1000059538	Outer membrane protein (OmpH-like)	hypothetical protein	20160512_Bin_17_11	Bacteria	Bacteroidota	Bacteroidia	Flavobacteriales	Flavobacteriaceae	unassigned	unassigned	0	0	0	0	0	0.04	0	0	0.07	0.02	0	0	0.04	0	0.0195987	0.00511073	0	0	0	0.000346248
Ga0206123_100089666	Bacterial extracellular solute-binding protein	family 7	hypothetical protein|Lactate-binding periplasmic protein	20110328_Bin_1_11|20120416_Bin_7_16|20120503_Bin_1_6	Bacteria|Bacteria|Bacteria	Proteobacteria|Proteobacteria|Proteobacteria	Alphaproteobacteria|Alphaproteobacteria|Alphaproteobacteria	Pelagibacterales|Pelagibacterales|Pelagibacterales	Pelagibacteraceae|Pelagibacteraceae|Pelagibacteraceae	Pelagibacter|Pelagibacter|Pelagibacter	unassigned|unassigned|unassigned	0.01	0.01	0	0	0.06	0	0	0	0.07	0.08	0	0.05	0.08	0.11	0.139826	0.056204	0.0465965	0.0422773	0.0355891	0.0640774
Ga0206131_100603401	Manganese-stabilising protein / photosystem II polypeptide	Photosystem II manganese-stabilizing polypeptide	20120607_Bin_3	Bacteria	AB1-6	AB1-6	unassigned	unassigned	unassigned	unassigned	0	0	0	0	0.07	0	0	0	0.07	0	0	0.08	0.03	0.02	0.0195315	0.00120254	0	0.000460797	0	0.0316532
0518_349508	hypothetical protein	not annotated	not annotated	unassigned	unassigned	unassigned	unassigned	unassigned	unassigned	unassigned	0	0	0	0	0	0	0	0	0.07	0	0	0	0	0	0	0	0	0	0	0
Ga0206129_100774981	Substrate binding domain of ABC-type glycine betaine transport system	hypothetical protein	20110407_Bin_15	Bacteria	Proteobacteria	Alphaproteobacteria	Puniceispirillales	Puniceispirillaceae	Puniceispirillum	unassigned	0	0	0	0	0	0	0	0	0.07	0.03	0.03	0.05	0.06	0.08	0.00888132	0	0	0.00159342	0.00067092	0.00270986
Ga0206125_100504562	Bacterial flagellin N-terminal helical region|Bacterial flagellin C-terminal helical region	A-type flagellin|Flagellin	20160321_Bin_21_3	Bacteria	Proteobacteria	Gammaproteobacteria	Pseudomonadales	Halieaceae	Luminiphilus	unassigned	0	0	0	0	0	0	0	0	0.07	0	0	0.07	0	0	0.0257926	0.0125247	0.000698119	0.00932852	0.00893325	0.0234769
0303_424004	Ribosomal protein L11	N-terminal domain|Ribosomal protein L11	RNA binding domain	not annotated	not annotated	unassigned	unassigned	unassigned	unassigned	unassigned	unassigned	unassigned	0	0	0	0	0.04	0	0	0	0.07	0	0	0.12	0.02	0	0	0	0	0	0	0
Ga0206131_100640172	lactate/malate dehydrogenase	NAD binding domain|lactate/malate dehydrogenase	alpha/beta C-terminal domain	Malate dehydrogenase	20120607_Bin_3	Bacteria	AB1-6	AB1-6	unassigned	unassigned	unassigned	unassigned	0	0.01	0.01	0	0.08	0	0.03	0	0.07	0.02	0.03	0.03	0.05	0	0.00136733	0.000456838	0	0	0	0.00253299
0408_163600	4Fe-4S binding domain|4Fe-4S dicluster domain	Formate dehydrogenase iron-sulfur subunit	20100511_Bin_77|20100423_Bin_54_1	Bacteria|Bacteria	Proteobacteria|Proteobacteria	Alphaproteobacteria|Alphaproteobacteria	Rhodobacterales|Rhodobacterales	Rhodobacteraceae|Rhodobacteraceae	Planktomarina|Ascidiaceihabitans	Planktomarina temperata|Ascidiaceihabitans sp002478745	0.01	0.01	0.01	0.04	0.04	0.03	0.02	0.07	0.06	0.01	0.06	0.05	0	0.06	0	0	0	0	0	0
0324_404575	ABC transporter substrate-binding protein PnrA-like	Membrane lipoprotein TmpC	20110324_Bin_75_1	Bacteria	Proteobacteria	Alphaproteobacteria	Rhodobacterales	Rhodobacteraceae	GCA-2697345	GCA-2697345 sp002697345	0	0	0	0	0.02	0	0	0	0.06	0	0	0.02	0	0	0	0	0	0	0	0
0510_315355	hypothetical protein	not annotated	not annotated	unassigned	unassigned	unassigned	unassigned	unassigned	unassigned	unassigned	0	0	0	0	0	0	0	0	0.06	0	0	0	0	0	0	0	0	0	0	0
Ga0206125_100005725	Ribosomal protein L11	N-terminal domain|Ribosomal protein L11	RNA binding domain	50S ribosomal protein L11	20160321_Bin_18_1	Bacteria	Bacteroidota	Bacteroidia	Flavobacteriales	Flavobacteriaceae	MAG-121220-bin8	MAG-121220-bin8 sp002700465	0.01	0	0	0	0	0	0	0	0.06	0	0.03	0	0.06	0.05	0	0	0	0.00127187	0.00189665	0.00346538
0303_228513	ATP synthase delta (OSCP) subunit	not annotated	not annotated	unassigned	unassigned	unassigned	unassigned	unassigned	unassigned	unassigned	0	0	0	0	0	0	0	0	0.06	0.03	0	0	0	0	0	0	0	0	0	0
0407_48583	Enoyl-(Acyl carrier protein) reductase	Acetoacetyl-CoA reductase	20100511_Bin_77	Bacteria	Proteobacteria	Alphaproteobacteria	Rhodobacterales	Rhodobacteraceae	Planktomarina	Planktomarina temperata	0.01	0.03	0.02	0.04	0.03	0.03	0.03	0.01	0.06	0.03	0.08	0.02	0.03	0.05	0	0	0	0	0	0
0518_721249	Gram-negative porin	Porin	20160512_Bin_7_7	Bacteria	Proteobacteria	Alphaproteobacteria	Rhodobacterales	Rhodobacteraceae	HIMB11	HIMB11 sp002336405	0	0	0.13	0.2	0	0	0	0.31	0.06	0	0.17	0.06	0	0.2	0	0	0	0	0	0
Ga0206125_100107545	Protein of unknown function (DUF1573)	hypothetical protein	20100330_Bin_64_1	Bacteria	Bacteroidota	Bacteroidia	Flavobacteriales	Flavobacteriaceae	MS024-2A	MS024-2A sp000173095	0.02	0.02	0.01	0.02	0.04	0.03	0.01	0.02	0.06	0.03	0.05	0.03	0.08	0.05	0	0	0.000644488	0.00659661	0.00596325	0.0106258
0303_708048	hypothetical protein	not annotated	not annotated	unassigned	unassigned	unassigned	unassigned	unassigned	unassigned	unassigned	0	0	0	0	0.1	0	0	0	0.06	0	0	0.01	0	0	0	0	0	0	0	0
Ga0206123_100832951	hypothetical protein	not annotated	not annotated	unassigned	unassigned	unassigned	unassigned	unassigned	unassigned	unassigned	0	0.01	0.02	0	0	0.01	0	0	0.06	0	0	0.03	0.09	0.02	0.0168884	0.0027718	0	0.00527341	0.004408	0.00621668
Ga0206128_13002661	hypothetical protein	not annotated	not annotated	unassigned	unassigned	unassigned	unassigned	unassigned	unassigned	unassigned	0	0	0	0	0	0	0	0	0.06	0	0	0	0	0	0	0	0	0.00104464	0.000335471	0.00727904
0324_462961	hypothetical protein	not annotated	not annotated	unassigned	unassigned	unassigned	unassigned	unassigned	unassigned	unassigned	0	0	0	0	0	0	0	0	0.06	0	0	0	0	0.01	0	0	0	0	0	0
0324_499286	Hsp70 protein	not annotated	not annotated	unassigned	unassigned	unassigned	unassigned	unassigned	unassigned	unassigned	0.01	0	0.02	0	0	0	0.02	0	0.06	0	0	0	0.04	0	0	0	0	0	0	0
Ga0206125_101802591	Bacterial DNA-binding protein	DNA-binding protein HB1	20160426_Bin_31_1	Bacteria	Actinobacteriota	Acidimicrobiia	Microtrichales	UBA10347	UBA10347	UBA10347 sp003485885	0.01	0	0	0	0.1	0	0	0	0.06	0	0.01	0.1	0	0	0.00201204	0	0	0.00520864	0.00791479	0.0059109
0416_401632	Periplasmic binding protein	Leu/Ile/Val-binding protein	20120416_Bin_7_16	Bacteria	Proteobacteria	Alphaproteobacteria	Pelagibacterales	Pelagibacteraceae	Pelagibacter	unassigned	0	0	0	0	0	0	0	0	0.06	0	0	0.06	0.03	0.08	0	0	0	0	0	0
Ga0206131_100021371	CarboxypepD_reg-like domain|TonB-dependent Receptor Plug Domain|TonB dependent receptor	TonB-dependent receptor SusC TIGR04056|TonB-dependent receptor SusC	20160321_Bin_18_1	Bacteria	Bacteroidota	Bacteroidia	Flavobacteriales	Flavobacteriaceae	MAG-121220-bin8	MAG-121220-bin8 sp002700465	0	0	0	0	0.01	0	0	0	0.06	0.04	0.05	0.06	0.04	0.01	0.110474	0.0318054	0.00242146	0.0527337	0.0700087	0.0917698
Ga0206127_15352511	Bacterial DNA-binding protein	DNA-binding protein HU	20120503_Bin_5_4	Bacteria	Proteobacteria	Alphaproteobacteria	Rhodobacterales	Rhodobacteraceae	Planktomarina	unassigned	0.02	0.02	0.02	0.01	0.2	0.1	0.06	0.06	0.06	0	0.08	0.08	0.04	0.02	0.0192727	0.00823798	0.0170662	0.0104621	0.0135533	0.0129244
0504_288753	ABC transporter substrate-binding protein PnrA-like	Purine-binding protein	20100511_Bin_77	Bacteria	Proteobacteria	Alphaproteobacteria	Rhodobacterales	Rhodobacteraceae	Planktomarina	Planktomarina temperata	0.02	0.03	0.01	0	0.07	0	0	0	0.06	0.02	0.03	0.06	0.05	0.03	0	0	0	0	0	0
0308_639584	Domain of unknown function (DUF4212)	hypothetical protein	20160419_Bin_4_9	Bacteria	Proteobacteria	Alphaproteobacteria	Pelagibacterales	Pelagibacteraceae	Pelagibacter	unassigned	0.02	0.02	0.03	0.04	0	0	0	0.03	0.06	0	0	0	0	0	0	0	0	0	0	0
0308_276021	Copper/zinc superoxide dismutase (SODC)	hypothetical protein	20160517_Bin_12	Archaea	Crenarchaeota	Korarchaeia	unassigned	unassigned	unassigned	unassigned	0	0	0	0	0.05	0	0	0	0.06	0	0	0.03	0	0	0	0	0	0	0	0
0416_347722	lactate/malate dehydrogenase	NAD binding domain|lactate/malate dehydrogenase	alpha/beta C-terminal domain	Malate dehydrogenase	20160517_Bin_12	Archaea	Crenarchaeota	Korarchaeia	unassigned	unassigned	unassigned	unassigned	0	0	0	0	0.02	0	0	0	0.06	0	0	0.04	0	0	0	0	0	0	0	0
0428_283192	Bacterial DNA-binding protein	DNA-binding protein HU-beta	20110428_Bin_29_1	Bacteria	Proteobacteria	Alphaproteobacteria	Rhodobacterales	Rhodobacteraceae	GCA-002705045	unassigned	0.01	0	0	0	0	0	0	0	0.06	0.08	0.01	0	0	0	0	0	0	0	0	0
Ga0206125_100158882	CarboxypepD_reg-like domain|TonB-dependent Receptor Plug Domain	TonB-dependent receptor SusC TIGR04056|hypothetical protein TIGR04056	20100420_Bin_31_1	Bacteria	Bacteroidota	Bacteroidia	Flavobacteriales	Cryomorphaceae	UBA10364	UBA10364 sp003045825	0.15	0.07	0.03	0.18	0.04	0.58	0.1	0.1	0.1	0.2	0.28	0.16	0.13	0.09	0.269463	0.13375	0.192155	0.159358	0.166281	0.161145
Ga0206123_100571644	Ribosomal protein S10p/S20e	30S ribosomal protein S10	20100511_Bin_77	Bacteria	Proteobacteria	Alphaproteobacteria	Rhodobacterales	Rhodobacteraceae	Planktomarina	Planktomarina temperata	0.03	0.07	0.01	0.03	0.29	0.09	0	0.07	0.06	0.07	0.09	0.09	0.06	0.07	0.00253753	0.00186221	0.00113248	0.00241004	0.00184757	0.00390385
0526_451752	Substrate binding domain of ABC-type glycine betaine transport system	hypothetical protein	20110428_Bin_1_24	Bacteria	Proteobacteria	Alphaproteobacteria	Pelagibacterales	Pelagibacteraceae	Pelagibacter	unassigned	0.01	0	0	0	0	0	0	0	0.06	0	0	0.01	0.09	0.1	0	0	0	0	0	0
0303_802120	hypothetical protein	hypothetical protein	20120503_Bin_1_6	Bacteria	Proteobacteria	Alphaproteobacteria	Pelagibacterales	Pelagibacteraceae	Pelagibacter	unassigned	0	0	0	0	0	0	0	0	0.06	0.06	0.01	0	0	0	0	0	0	0	0	0
0303_405825	Bacterial extracellular solute-binding protein	family 7	Monocarboxylate 2-oxoacid-binding periplasmic protein	20100511_Bin_77	Bacteria	Proteobacteria	Alphaproteobacteria	Rhodobacterales	Rhodobacteraceae	Planktomarina	Planktomarina temperata	0.01	0.02	0.01	0.04	0.11	0.11	0.04	0.07	0.06	0.21	0.15	0.01	0.04	0.03	0	0	0	0	0	0
Ga0206124_100340342	Bacterial extracellular solute-binding proteins	family 3	Putative amino-acid ABC transporter-binding protein YhdW	20120416_Bin_7_11	Bacteria	Proteobacteria	Alphaproteobacteria	Pelagibacterales	Pelagibacteraceae	Pelagibacter_A	unassigned	0	0	0	0	0.04	0	0	0	0.06	0.02	0	0.02	0.06	0.03	0	0	0	0	0	0.000504346
Ga0206125_100087955	Aldehyde dehydrogenase family	Acetaldehyde dehydrogenase 2	20110516_Bin_10_5|20160321_Bin_8_7	Bacteria|Bacteria	Proteobacteria|Proteobacteria	Gammaproteobacteria|Gammaproteobacteria	Burkholderiales|Burkholderiales	Methylophilaceae|Methylophilaceae	BACL14|BACL14	unassigned|unassigned	0	0	0	0	0	0	0	0.03	0.06	0	0	0	0	0	0.0239098	0.00612951	0.00462806	0.0130618	0.0128211	0.0154369
0303_278651	LSM domain	hypothetical protein	20100303_Bin_110_1	Archaea	Crenarchaeota	Nitrososphaeria	Nitrososphaerales	Nitrosopumilaceae	Nitrosopumilus	Nitrosopumilus catalina	0	0	0	0	0	0	0	0	0.06	0	0	0	0	0	0	0	0	0	0	0
0324_415174	hypothetical protein	not annotated	not annotated	unassigned	unassigned	unassigned	unassigned	unassigned	unassigned	unassigned	0	0	0	0	0	0	0	0	0.06	0	0	0	0	0	0	0	0	0	0	0
Ga0206125_100201862	Starch-binding associating with outer membrane|SusD family	hypothetical protein	20160321_Bin_18_1	Bacteria	Bacteroidota	Bacteroidia	Flavobacteriales	Flavobacteriaceae	MAG-121220-bin8	MAG-121220-bin8 sp002700465	0	0	0	0	0	0	0	0	0.06	0.03	0.05	0.03	0.03	0.02	0.0774786	0.0223968	0.00469959	0.0307363	0.0445884	0.0679013
0308_281451	Major capsid protein N-terminus|Large eukaryotic DNA virus major capsid protein	not annotated	not annotated	unassigned	unassigned	unassigned	unassigned	unassigned	unassigned	unassigned	0	0	0	0	0.05	0	0	0	0.06	0	0	0.08	0.03	0.01	0	0	0	0	0	0
0303_274410	OmpA family	not annotated	not annotated	unassigned	unassigned	unassigned	unassigned	unassigned	unassigned	unassigned	0	0	0	0	0.06	0	0	0	0.06	0	0	0.02	0.03	0.01	0	0	0	0	0	0
Ga0206131_100080476	Transketolase	thiamine diphosphate binding domain|Transketolase	pyrimidine binding domain|Transketolase	C-terminal domain	Transketolase	20160517_Bin_12	Archaea	Crenarchaeota	Korarchaeia	unassigned	unassigned	unassigned	unassigned	0	0	0	0	0.03	0	0	0	0.06	0	0	0.1	0.02	0.01	0	0	0	0	0	0.0032264
Ga0206125_1000073523	Ribosomal protein L11	N-terminal domain|Ribosomal protein L11	RNA binding domain	50S ribosomal protein L11	20120308_Bin_100_1	Bacteria	Bacteroidota	Bacteroidia	Flavobacteriales	UA16	UA16	UA16 sp002390615	0	0	0	0.01	0	0	0	0	0.06	0	0.04	0	0	0.04	0	0	0	0	0	0.000477049
Ga0206126_101514791	Tripartite tricarboxylate transporter family receptor	hypothetical protein	20100511_Bin_77	Bacteria	Proteobacteria	Alphaproteobacteria	Rhodobacterales	Rhodobacteraceae	Planktomarina	Planktomarina temperata	0.02	0.04	0.02	0.04	0.14	0.06	0.05	0.05	0.06	0.2	0.37	0.08	0.05	0.29	0.0191739	0.00619261	0.00985049	0.0189727	0.0133577	0.0215788
Ga0206125_100054448	Fasciclin domain	Immunogenic protein MPB70	20160321_Bin_18_1|20160512_Bin_17_11	Bacteria|Bacteria	Bacteroidota|Bacteroidota	Bacteroidia|Bacteroidia	Flavobacteriales|Flavobacteriales	Flavobacteriaceae|Flavobacteriaceae	MAG-121220-bin8|unassigned	MAG-121220-bin8 sp002700465|unassigned	0	0	0	0	0	0	0	0	0.06	0	0.01	0.08	0.02	0	0	0	0	0.00206322	0.0033585	0.00486069
Ga0206125_1000300713	Bacterial DNA-binding protein	not annotated	not annotated	unassigned	unassigned	unassigned	unassigned	unassigned	unassigned	unassigned	0.04	0.01	0.01	0	0	0.04	0	0.08	0.06	0.1	0.14	0.06	0	0.05	0.00416399	0.00117694	0.0060601	0.00383891	0.00391078	0.00197875
Ga0206125_100294432	Periplasmic binding protein	Leu/Ile/Val-binding protein	20110324_Bin_75_1	Bacteria	Proteobacteria	Alphaproteobacteria	Rhodobacterales	Rhodobacteraceae	GCA-2697345	GCA-2697345 sp002697345	0	0	0	0	0.02	0	0	0	0.06	0	0	0.04	0.01	0	0.00293657	0	0	0	0	0
Ga0206129_106548541	hypothetical protein	not annotated	not annotated	unassigned	unassigned	unassigned	unassigned	unassigned	unassigned	unassigned	0.03	0.04	0.02	0.01	0	0.04	0.08	0.07	0.06	0	0.05	0.15	0.1	0.07	0	0	0.000644488	0.00265241	0.00285993	0.00374484
Ga0206125_100205342	Periplasmic binding protein domain	Ribose import binding protein RbsB	20160512_Bin_27_4	Bacteria	Proteobacteria	Alphaproteobacteria	Rhodobacterales	Rhodobacteraceae	HIMB11	HIMB11 sp001642945	0	0	0	0	0	0	0	0	0.05	0	0	0.08	0.01	0.03	0.00976938	0.000901915	0	0.00257242	0.00231233	0.00418515
0416_360661	hypothetical protein	not annotated	not annotated	unassigned	unassigned	unassigned	unassigned	unassigned	unassigned	unassigned	0.01	0	0	0	0	0	0	0	0.05	0	0	0	0.01	0	0	0	0	0	0	0
Ga0206125_1000110411	Bacterial DNA-binding protein	DNA-binding protein HU-beta	20120503_Bin_94	Bacteria	Bacteroidota	Bacteroidia	Flavobacteriales	Flavobacteriaceae	UBA7428	unassigned	0	0.09	0.09	0.07	0	0.22	0.51	0.38	0.05	0.96	0.36	0	0.08	0.25	0.00191106	0.00867124	0.0316993	0.0181322	0.0208595	0.0234712
0324_284742	ATP synthase alpha/beta family	beta-barrel domain|ATP synthase alpha/beta family	nucleotide-binding domain|ATP synthase alpha/beta chain	C terminal domain	not annotated	not annotated	unassigned	unassigned	unassigned	unassigned	unassigned	unassigned	unassigned	0	0	0	0	0	0.01	0	0	0.05	0.07	0	0	0	0	0	0	0	0	0	0
Ga0206131_100341841	Bacterial extracellular solute-binding protein	family 7	C4-dicarboxylate-binding periplasmic protein DctP	20120405_Bin_95_1	Bacteria	Proteobacteria	Gammaproteobacteria	Burkholderiales	Burkholderiaceae	RS62	RS62 sp002340675	0.01	0.05	0.03	0.04	0	0.03	0.08	0.08	0.05	0.04	0.07	0.02	0.07	0.04	0	0	0	0.0041031	0.00165336	0.00127214
Ga0206127_16116881	Ribosomal protein L23	50S ribosomal protein L23	20120412_Bin_107_5|20160512_Bin_17_11|20110324_Bin_64_3|20120412_Bin_1_20	Bacteria|Bacteria|Bacteria|Bacteria	Cyanobacteria|Bacteroidota|Cyanobacteria|Bacteroidota	Cyanobacteriia|Bacteroidia|unassigned|Bacteroidia	unassigned|Flavobacteriales|unassigned|Flavobacteriales	unassigned|Flavobacteriaceae|unassigned|Flavobacteriaceae	unassigned|unassigned|unassigned|SCGC-AAA160-P02	unassigned|unassigned|unassigned|unassigned	0	0	0	0	0.13	0	0	0.04	0.05	0.04	0.06	0.1	0	0	0.00981947	0.00310367	0.0016143	0.00259234	0.00202129	0.00653017
0308_658755	hypothetical protein	not annotated	not annotated	unassigned	unassigned	unassigned	unassigned	unassigned	unassigned	unassigned	0	0	0	0	0.04	0	0	0	0.05	0	0	0.02	0.04	0.08	0	0	0	0	0	0
Ga0206125_100074155	Bacterial extracellular solute-binding protein	not annotated	not annotated	unassigned	unassigned	unassigned	unassigned	unassigned	unassigned	unassigned	0	0	0	0	0	0	0.04	0	0.05	0	0	0	0.01	0.01	0	0	0.000429651	0.00108688	0	0
Ga0206125_100171072	Bacteriorhodopsin-like protein	Green-light absorbing proteorhodopsin	20160316_Bin_14_5	Bacteria	Proteobacteria	Alphaproteobacteria	Pelagibacterales	Pelagibacteraceae	Pelagibacter	Pelagibacter ubique_R	0.04	0.02	0.03	0.04	0	0	0.01	0.03	0.05	0.08	0.04	0	0.05	0.03	0.0396323	0.0124579	0.00659848	0.0254672	0.0266829	0.0446003
Ga0206125_100296861	'Cold-shock' DNA-binding domain	Cold shock-like protein CspG	20100511_Bin_19_1	Bacteria	Proteobacteria	Gammaproteobacteria	Pseudomonadales	HTCC2089	UBA9926	UBA9926 sp003451575	0.02	0	0.02	0	0.14	0	0	0.04	0.05	0.04	0.02	0.11	0.09	0.05	0.00616262	0.000901915	0.00349384	0.00163036	0.000485221	0
Ga0206125_100061508	Ribosomal protein S8	30S ribosomal protein S8	20100511_Bin_77	Bacteria	Proteobacteria	Alphaproteobacteria	Rhodobacterales	Rhodobacteraceae	Planktomarina	Planktomarina temperata	0.05	0.08	0.03	0.05	0.42	0.33	0.15	0.12	0.05	0.05	0.15	0.11	0.06	0.12	0.0283875	0.0273533	0.0298856	0.0206466	0.0272566	0.0189641
Ga0206129_100175286	Acetohydroxy acid isomeroreductase	NADPH-binding domain|Acetohydroxy acid isomeroreductase	catalytic domain	Ketol-acid reductoisomerase (NADP(+))	20160321_Bin_8_7	Bacteria	Proteobacteria	Gammaproteobacteria	Burkholderiales	Methylophilaceae	BACL14	unassigned	0	0	0	0	0	0	0	0	0.05	0	0	0	0	0	0	0	0.000429651	0	0	0
Ga0206125_100041785	TCP-1/cpn60 chaperonin family	60 kDa chaperonin 5	20120503_Bin_71_1	Bacteria	Proteobacteria	Alphaproteobacteria	Puniceispirillales	AAA536-G10	AAA536-G10	unassigned	0.03	0	0	0	0.11	0	0	0	0.05	0.06	0.06	0.02	0.01	0.01	0.0248865	0.00403119	0	0.00168961	0	0.00548554
0303_303008	Enoyl-(Acyl carrier protein) reductase	3-oxoacyl-[acyl-carrier-protein] reductase	20160517_Bin_12	Archaea	Crenarchaeota	Korarchaeia	unassigned	unassigned	unassigned	unassigned	0	0	0	0	0	0	0	0	0.05	0	0	0.02	0	0	0	0	0	0	0	0
0324_404723	Cys/Met metabolism PLP-dependent enzyme	not annotated	not annotated	unassigned	unassigned	unassigned	unassigned	unassigned	unassigned	unassigned	0	0	0	0	0.01	0	0	0	0.05	0	0	0.05	0	0	0	0	0	0	0	0
Ga0206123_102187961	Photosystem I reaction centre subunit III	not annotated	not annotated	unassigned	unassigned	unassigned	unassigned	unassigned	unassigned	unassigned	0	0	0	0	0	0	0	0	0.05	0	0	0	0	0	0.000766361	0	0	0	0	0.00151579
Ga0206128_12490271	Tubulin C-terminal domain	not annotated	not annotated	unassigned	unassigned	unassigned	unassigned	unassigned	unassigned	unassigned	0	0.01	0.01	0.03	0	0	0	0.03	0.05	0.02	0.07	0	0.23	0.04	0	0.0015032	0	0	0	0
0303_266395	Clp protease	not annotated	not annotated	unassigned	unassigned	unassigned	unassigned	unassigned	unassigned	unassigned	0	0	0	0	0	0	0	0	0.05	0	0	0.03	0	0	0	0	0	0	0	0
Ga0206131_100238145	Phosphoglycerate kinase	Phosphoglycerate kinase	20160517_Bin_12	Archaea	Crenarchaeota	Korarchaeia	unassigned	unassigned	unassigned	unassigned	0	0	0	0	0.04	0	0	0	0.05	0	0	0.02	0	0	0.0036871	0	0	0	0	0.00775889
Ga0206124_1000054012	S-adenosyl-L-homocysteine hydrolase|S-adenosyl-L-homocysteine hydrolase	NAD binding domain	Adenosylhomocysteinase|hypothetical protein	20160517_Bin_12	Archaea	Crenarchaeota	Korarchaeia	unassigned	unassigned	unassigned	unassigned	0	0	0.03	0	0.05	0	0	0	0.05	0	0	0.05	0.03	0	0.00841552	0	0	0	0	0.0116881
0308_421720	Molybdopterin-binding domain of aldehyde dehydrogenase	Membrane-bound aldehyde dehydrogenase [pyrroloquinoline-quinone]	20110324_Bin_70_1	Bacteria	Proteobacteria	Alphaproteobacteria	TMED109	TMED109	GCA-2684605	GCA-2684605 sp002684605	0	0	0	0	0	0	0	0	0.05	0	0	0.03	0.01	0	0	0	0	0	0	0
0526_346426	S-adenosyl-L-homocysteine hydrolase|S-adenosyl-L-homocysteine hydrolase	NAD binding domain	Adenosylhomocysteinase	20100303_Bin_82_1	Bacteria	Verrucomicrobiota	Verrucomicrobiae	Opitutales	Puniceicoccaceae	BACL24	BACL24 sp002292345	0	0.02	0.03	0.01	0.02	0.03	0.03	0.03	0.05	0.02	0.03	0.01	0.04	0.01	0	0	0	0	0	0
0324_543004	hypothetical protein	not annotated	not annotated	unassigned	unassigned	unassigned	unassigned	unassigned	unassigned	unassigned	0.01	0.01	0	0.02	0	0	0	0	0.05	0.02	0	0.01	0	0.01	0	0	0	0	0	0
Ga0206125_1000067123	TonB-dependent Receptor Plug Domain|TonB dependent receptor	Ferric enterobactin receptor TIGR01786	20100511_Bin_19_1	Bacteria	Proteobacteria	Gammaproteobacteria	Pseudomonadales	HTCC2089	UBA9926	UBA9926 sp003451575	0.11	0.05	0.05	0.07	0.07	0.02	0.03	0.04	0.05	0.15	0.08	0.02	0.04	0.04	0.219008	0.165524	0.164762	0.133597	0.118511	0.0942686
Ga0206124_100025598	Periplasmic binding protein	hypothetical protein	20110324_Bin_75_1	Bacteria	Proteobacteria	Alphaproteobacteria	Rhodobacterales	Rhodobacteraceae	GCA-2697345	GCA-2697345 sp002697345	0	0	0	0	0.06	0	0	0	0.05	0	0	0.05	0.01	0	0.0114762	0	0	0	0	0
Ga0206125_100340072	Periplasmic binding protein domain	Ribose import binding protein RbsB	20160512_Bin_27_4	Bacteria	Proteobacteria	Alphaproteobacteria	Rhodobacterales	Rhodobacteraceae	HIMB11	HIMB11 sp001642945	0	0	0	0	0.09	0	0	0	0.05	0	0	0.03	0	0.02	0.00102549	0	0	0.00153601	0.00233901	0.00476854
0303_512868	NMT1-like family	hypothetical protein	20100511_Bin_19_1|20100511_Bin_77|20100423_Bin_54_1	Bacteria|Bacteria|Bacteria	Proteobacteria|Proteobacteria|Proteobacteria	Gammaproteobacteria|Alphaproteobacteria|Alphaproteobacteria	Pseudomonadales|Rhodobacterales|Rhodobacterales	HTCC2089|Rhodobacteraceae|Rhodobacteraceae	UBA9926|Planktomarina|Ascidiaceihabitans	UBA9926 sp003451575|Planktomarina temperata|Ascidiaceihabitans sp002478745	0.02	0.02	0.01	0.02	0.12	0	0	0.04	0.05	0.06	0.09	0	0	0.12	0	0	0	0	0	0
Ga0206129_100810792	Ribosomal protein L9	N-terminal domain|Ribosomal protein L9	C-terminal domain	50S ribosomal protein L9	20100511_Bin_77	Bacteria	Proteobacteria	Alphaproteobacteria	Rhodobacterales	Rhodobacteraceae	Planktomarina	Planktomarina temperata	0.06	0.08	0.05	0.08	0.14	0.19	0.14	0.09	0.05	0.13	0.16	0.01	0	0.06	0.0311756	0.0230895	0.0398495	0.0349377	0.0355957	0.033586
Ga0206125_10000112115	FtsH Extracellular|ATPase family associated with various cellular activities (AAA)|AAA+ lid domain|Peptidase family M41	ATP-dependent zinc metalloprotease FtsH 2	20120412_Bin_107_5|20160512_Bin_17_11|20110324_Bin_64_3|20120412_Bin_1_20	Bacteria|Bacteria|Bacteria|Bacteria	Cyanobacteria|Bacteroidota|Cyanobacteria|Bacteroidota	Cyanobacteriia|Bacteroidia|unassigned|Bacteroidia	unassigned|Flavobacteriales|unassigned|Flavobacteriales	unassigned|Flavobacteriaceae|unassigned|Flavobacteriaceae	unassigned|unassigned|unassigned|SCGC-AAA160-P02	unassigned|unassigned|unassigned|unassigned	0	0	0	0	0.05	0	0	0.01	0.05	0.06	0.03	0.02	0.02	0	0.0334811	0.00198717	0	0	0	0.0129168
0303_483311	Alba	putative hemoglobin and hemoglobin-haptoglobin-binding protein 3|hypothetical protein|Hemoglobin and hemoglobin-haptoglobin-binding protein A	20100303_Bin_110_1	Archaea	Crenarchaeota	Nitrososphaeria	Nitrososphaerales	Nitrosopumilaceae	Nitrosopumilus	Nitrosopumilus catalina	0	0	0	0	0	0	0	0	0.05	0	0	0	0	0	0	0	0	0	0	0
Ga0206123_1000024539	ATP synthase alpha/beta family	beta-barrel domain|ATP synthase alpha/beta family	nucleotide-binding domain|ATP synthase alpha/beta chain	C terminal domain	not annotated	not annotated	unassigned	unassigned	unassigned	unassigned	unassigned	unassigned	unassigned	0	0	0	0	0.03	0	0	0	0.05	0	0	0	0.04	0	0.00878039	0.00120254	0	0	0	0
0510_541379	Periplasmic binding protein domain	D-allose-binding periplasmic protein	20110331_Bin_57_1	Bacteria	Proteobacteria	Alphaproteobacteria	Pelagibacterales	Pelagibacteraceae	IMCC9063	unassigned	0	0	0	0	0	0	0	0	0.05	0.03	0	0	0.03	0.05	0	0	0	0	0	0
0510_309989	Chaperonin 10 Kd subunit	10 kDa chaperonin 1	20160321_Bin_18_1	Bacteria	Bacteroidota	Bacteroidia	Flavobacteriales	Flavobacteriaceae	MAG-121220-bin8	MAG-121220-bin8 sp002700465	0	0	0	0	0	0	0	0	0.05	0	0	0.03	0	0	0	0	0	0	0	0
Ga0206131_100527592	Sodium:solute symporter family	not annotated	not annotated	unassigned	unassigned	unassigned	unassigned	unassigned	unassigned	unassigned	0	0	0	0	0	0	0	0	0.05	0.02	0.01	0.02	0.04	0.02	0.0180268	0	0	0.00201538	0.00201278	0.0104186
Ga0206129_101088131	TonB-dependent Receptor Plug Domain	hypothetical protein TIGR04056|TonB-dependent receptor SusC TIGR04056	20160321_Bin_18_1	Bacteria	Bacteroidota	Bacteroidia	Flavobacteriales	Flavobacteriaceae	MAG-121220-bin8	MAG-121220-bin8 sp002700465	0	0	0	0	0	0	0	0	0.05	0	0	0.02	0.04	0	0.0173615	0	0	0.00167948	0.00410342	0.016355
Ga0206129_100052764	CarboxypepD_reg-like domain|TonB-dependent Receptor Plug Domain|TonB dependent receptor	TonB-dependent receptor SusC TIGR04056	20110331_Bin_72	Bacteria	Bacteroidota	Bacteroidia	Cytophagales	Cyclobacteriaceae	UBA4465	UBA4465 sp002470835	0.05	0.04	0.06	0.15	0	0.01	0.03	0.05	0.05	0.06	0.06	0.08	0.1	0.16	0.0399951	0.0421103	0.129587	0.105048	0.10945	0.140475
0308_386260	Gram-negative porin	hypothetical protein	20110324_Bin_75_1	Bacteria	Proteobacteria	Alphaproteobacteria	Rhodobacterales	Rhodobacteraceae	GCA-2697345	GCA-2697345 sp002697345	0	0	0	0	0	0	0	0	0.05	0	0	0.04	0	0	0	0	0	0	0	0
Ga0206131_100170394	Chlorophyll A-B binding protein	not annotated	not annotated	unassigned	unassigned	unassigned	unassigned	unassigned	unassigned	unassigned	0	0	0	0	0.09	0	0	0	0.05	0	0	0.04	0.02	0.02	0.000683666	0	0	0	0	0
Ga0206125_100130923	CarboxypepD_reg-like domain|TonB-dependent Receptor Plug Domain|TonB dependent receptor	TonB-dependent receptor SusC TIGR04056	20100330_Bin_64_1	Bacteria	Bacteroidota	Bacteroidia	Flavobacteriales	Flavobacteriaceae	MS024-2A	MS024-2A sp000173095	0.03	0.02	0.02	0.05	0.01	0.12	0.04	0.02	0.05	0.11	0.24	0.08	0.23	0.08	0.0508034	0.0206865	0.0851062	0.193361	0.231524	0.267373
0416_387110	ABC transporter	Glutamine transport ATP-binding protein GlnQ	20120510_Bin_2_5	Bacteria	Proteobacteria	Alphaproteobacteria	Pelagibacterales	Pelagibacteraceae	Pelagibacter	unassigned	0	0	0	0	0	0	0	0	0.05	0	0	0	0	0	0	0	0	0	0	0
0416_480295	Nucleoside diphosphate kinase	Nucleoside diphosphate kinase	20120607_Bin_121_1	Bacteria	Bacteroidota	Bacteroidia	Flavobacteriales	Flavobacteriaceae	MS024-2A	MS024-2A sp002292265	0	0	0	0	0.01	0	0	0	0.05	0	0	0.04	0.05	0.04	0	0	0	0	0	0
Ga0206125_1000794810	ATP synthase alpha/beta family	beta-barrel domain|ATP synthase alpha/beta family	nucleotide-binding domain	ATP synthase subunit beta	20100511_Bin_77	Bacteria	Proteobacteria	Alphaproteobacteria	Rhodobacterales	Rhodobacteraceae	Planktomarina	Planktomarina temperata	0.08	0.09	0.07	0.09	0.11	0.14	0.09	0.05	0.05	0.18	0.19	0.01	0.03	0.05	0.0340502	0.025565	0.0235992	0.0302664	0.0263715	0.0318377
0308_570701	hypothetical protein	not annotated	not annotated	unassigned	unassigned	unassigned	unassigned	unassigned	unassigned	unassigned	0	0	0	0	0	0	0.01	0.02	0.05	0.05	0	0	0	0.01	0	0	0	0	0	0
0324_506664	Gram-negative porin	not annotated	not annotated	unassigned	unassigned	unassigned	unassigned	unassigned	unassigned	unassigned	0	0	0	0.02	0	0	0	0	0.05	0	0	0	0.02	0.05	0	0	0	0	0	0
Ga0206129_100125986	Bacterial extracellular solute-binding protein	family 7	Sialic acid-binding periplasmic protein SiaP	20110407_Bin_15	Bacteria	Proteobacteria	Alphaproteobacteria	Puniceispirillales	Puniceispirillaceae	Puniceispirillum	unassigned	0	0	0	0	0.01	0	0	0	0.05	0.02	0.07	0.02	0.05	0.03	0.002051	0	0	0.00138241	0	0.00626552
Ga0206125_1000011293	Ribosomal protein L5|ribosomal L5P family C-terminus	50S ribosomal protein L5	20120412_Bin_107_5|20160512_Bin_17_11|20110324_Bin_64_3|20120412_Bin_1_20	Bacteria|Bacteria|Bacteria|Bacteria	Cyanobacteria|Bacteroidota|Cyanobacteria|Bacteroidota	Cyanobacteriia|Bacteroidia|unassigned|Bacteroidia	unassigned|Flavobacteriales|unassigned|Flavobacteriales	unassigned|Flavobacteriaceae|unassigned|Flavobacteriaceae	unassigned|unassigned|unassigned|SCGC-AAA160-P02	unassigned|unassigned|unassigned|unassigned	0	0	0	0	0	0	0	0	0.05	0	0.02	0.04	0	0	0.0160464	0.00737087	0.00593325	0.00213421	0.00251249	0.00894819
Ga0206125_100400172	Periplasmic binding protein	Leucine-	isoleucine-	valine-	threonine-	and alanine-binding protein|hypothetical protein	20120531_Bin_19_5	Bacteria	Proteobacteria	Alphaproteobacteria	Pelagibacterales	Pelagibacteraceae	Pelagibacter	unassigned	0.01	0	0	0	0	0	0	0	0.05	0.03	0.02	0.03	0.05	0.04	0.0053525	0	0	0	0	0.00031804
0303_302891	hypothetical protein	not annotated	not annotated	unassigned	unassigned	unassigned	unassigned	unassigned	unassigned	unassigned	0.01	0	0	0	0	0	0	0	0.05	0	0	0	0	0	0	0	0	0	0	0
0308_490891	Gram-negative porin	hypothetical protein	20100303_Bin_41_1	Bacteria	Proteobacteria	Alphaproteobacteria	Rhodospirillales_A	2-02-FULL-58-16_A	GCA-2717285	unassigned	0	0	0	0	0.04	0	0	0	0.05	0	0	0.06	0.02	0.02	0	0	0	0	0	0
0510_549350	Chaperonin 10 Kd subunit	10 kDa chaperonin	20160512_Bin_27_5	Bacteria	Proteobacteria	Alphaproteobacteria	Puniceispirillales	Puniceispirillaceae	Puniceispirillum	Puniceispirillum sp002378605	0.01	0	0	0	0.03	0	0	0	0.05	0	0	0	0	0	0	0	0	0	0	0
Ga0206123_100923622	Periplasmic binding protein domain	not annotated	not annotated	unassigned	unassigned	unassigned	unassigned	unassigned	unassigned	unassigned	0	0	0	0	0	0	0	0	0.05	0	0	0.12	0.06	0.07	0.000683666	0	0	0	0	0
0303_519963	Bacterial extracellular solute-binding protein	family 7	not annotated	not annotated	unassigned	unassigned	unassigned	unassigned	unassigned	unassigned	unassigned	0.01	0	0	0	0.01	0	0	0.01	0.05	0	0	0	0	0.09	0	0	0	0	0	0
0303_595103	KOW motif|Ribosomal proteins 50S L24/mitochondrial 39S L24	not annotated	not annotated	unassigned	unassigned	unassigned	unassigned	unassigned	unassigned	unassigned	0	0	0	0	0	0	0.04	0	0.05	0	0	0	0	0	0	0	0	0	0	0
0324_850408	Gram-negative porin	not annotated	not annotated	unassigned	unassigned	unassigned	unassigned	unassigned	unassigned	unassigned	0.02	0.01	0.02	0.03	0	0	0	0	0.05	0.01	0.02	0	0	0	0	0	0	0	0	0
Ga0206125_100130922	Starch-binding associating with outer membrane|SusD family	SusD-like protein	20100330_Bin_64_1	Bacteria	Bacteroidota	Bacteroidia	Flavobacteriales	Flavobacteriaceae	MS024-2A	MS024-2A sp000173095	0.06	0.04	0.02	0.09	0.01	0.16	0.04	0.03	0.05	0.15	0.24	0.02	0.13	0.02	0.0114531	0.00321326	0.021433	0.119502	0.142365	0.185919
0303_266486	Thylakoid formation protein	Protein Thf1	20160517_Bin_12	Archaea	Crenarchaeota	Korarchaeia	unassigned	unassigned	unassigned	unassigned	0	0	0	0	0	0	0	0	0.05	0	0	0.02	0	0	0	0	0	0	0	0
Ga0206125_100038265	Tripartite tricarboxylate transporter family receptor	hypothetical protein	20110324_Bin_75_1	Bacteria	Proteobacteria	Alphaproteobacteria	Rhodobacterales	Rhodobacteraceae	GCA-2697345	GCA-2697345 sp002697345	0	0	0	0	0.02	0	0	0	0.05	0	0	0.05	0	0	0.000683666	0	0	0	0	0
0308_286700	NMT1/THI5 like	Formylaminopyrimidine-binding protein	20100511_Bin_77	Bacteria	Proteobacteria	Alphaproteobacteria	Rhodobacterales	Rhodobacteraceae	Planktomarina	Planktomarina temperata	0	0	0	0.01	0.02	0.03	0.02	0.02	0.05	0.02	0.05	0.03	0.01	0.04	0	0	0	0	0	0
Ga0206125_100108004	Ribosomal protein S11	30S ribosomal protein S11	20100511_Bin_77	Bacteria	Proteobacteria	Alphaproteobacteria	Rhodobacterales	Rhodobacteraceae	Planktomarina	Planktomarina temperata	0.03	0.08	0.03	0.06	0.65	0.34	0.13	0.1	0.05	0.05	0.06	0.16	0.06	0.08	0.0367775	0.0353022	0.0344065	0.0327691	0.0373753	0.0294584
0416_419295	Photosystem II reaction centre M protein (PsbM)	not annotated	not annotated	unassigned	unassigned	unassigned	unassigned	unassigned	unassigned	unassigned	0	0	0	0	0	0	0	0	0.04	0	0	0	0	0	0	0	0	0	0	0
0416_479458	S1 RNA binding domain	30S ribosomal protein S1	20160517_Bin_12	Archaea	Crenarchaeota	Korarchaeia	unassigned	unassigned	unassigned	unassigned	0	0	0	0	0.01	0	0	0	0.04	0	0	0	0	0	0	0	0	0	0	0
0324_345546	Gram-negative porin	not annotated	not annotated	unassigned	unassigned	unassigned	unassigned	unassigned	unassigned	unassigned	0	0	0	0	0	0	0	0	0.04	0	0	0	0	0	0	0	0	0	0	0
0428_220253	Elongation factor Tu GTP binding domain|Elongation factor Tu domain 2|Elongation factor Tu C-terminal domain	not annotated	not annotated	unassigned	unassigned	unassigned	unassigned	unassigned	unassigned	unassigned	0	0.01	0	0	0	0	0.05	0.01	0.04	0.04	0	0	0	0	0	0	0	0	0	0
Ga0206125_101225021	Bacterial extracellular solute-binding proteins	family 3	Putative amino-acid ABC transporter-binding protein YhdW	20120405_Bin_95_1	Bacteria	Proteobacteria	Gammaproteobacteria	Burkholderiales	Burkholderiaceae	RS62	RS62 sp002340675	0.04	0.06	0.03	0.02	0.02	0.04	0.08	0.09	0.04	0.05	0.13	0.06	0.05	0.07	0.00348032	0.000913677	0.00623444	0.0278081	0.0240426	0.019892
Ga0206123_100338002	ATP synthase alpha/beta family	beta-barrel domain|ATP synthase alpha/beta family	nucleotide-binding domain|ATP synthase alpha/beta chain	C terminal domain	ATP synthase subunit alpha	20160517_Bin_12	Archaea	Crenarchaeota	Korarchaeia	unassigned	unassigned	unassigned	unassigned	0	0	0	0	0.02	0	0	0	0.04	0.01	0.01	0.05	0.02	0.01	0.00817958	0.0104249	0.0138187	0.00552333	0.00299057	0.0142529
0526_418918	Bacterial extracellular solute-binding protein	family 7	C4-dicarboxylate-binding periplasmic protein DctP	20160412_Bin_5_6	Bacteria	Proteobacteria	Gammaproteobacteria	Pseudomonadales	Pseudohongiellaceae	OM182	OM182 sp001438145	0	0	0	0.01	0.04	0	0	0	0.04	0	0.12	0	0	0.09	0	0	0	0	0	0
Ga0206125_1000013237	CarboxypepD_reg-like domain|TonB-dependent Receptor Plug Domain|TonB dependent receptor	TonB-dependent receptor SusC TIGR04056	20160512_Bin_17_11	Bacteria	Bacteroidota	Bacteroidia	Flavobacteriales	Flavobacteriaceae	unassigned	unassigned	0.01	0.01	0	0	0.01	0.1	0.01	0.01	0.04	0.07	0.03	0.01	0.02	0.02	0.420089	0.182506	0.0347664	0.0395321	0.058664	0.0746104
0324_323012	ATP synthase alpha/beta family	beta-barrel domain|ATP synthase alpha/beta family	nucleotide-binding domain	ATP synthase subunit beta 1	20110331_Bin_54_2	Bacteria	Proteobacteria	Gammaproteobacteria	Burkholderiales	Methylophilaceae	BACL14	BACL14 sp000168995	0	0	0	0	0.06	0.01	0	0	0.04	0	0.05	0	0	0.02	0	0	0	0	0	0
Ga0206125_1000615018	Ribosomal protein L3	50S ribosomal protein L3	20100511_Bin_77	Bacteria	Proteobacteria	Alphaproteobacteria	Rhodobacterales	Rhodobacteraceae	Planktomarina	Planktomarina temperata	0	0	0	0	0.18	0.19	0	0.09	0.04	0	0	0	0.03	0	0.0231077	0.0148299	0.0293693	0.0253956	0.0289173	0.0213994
0416_712468	hypothetical protein	not annotated	not annotated	unassigned	unassigned	unassigned	unassigned	unassigned	unassigned	unassigned	0	0	0	0	0	0	0.04	0	0.04	0	0	0	0	0	0	0	0	0	0	0
0324_310503	Hsp70 protein	not annotated	not annotated	unassigned	unassigned	unassigned	unassigned	unassigned	unassigned	unassigned	0.04	0.02	0.05	0.01	0.01	0.03	0.03	0.01	0.04	0.04	0.02	0	0.07	0.01	0	0	0	0	0	0
0324_518686	Mitochondrial carrier protein	not annotated	not annotated	unassigned	unassigned	unassigned	unassigned	unassigned	unassigned	unassigned	0	0	0	0	0.03	0	0	0	0.04	0	0	0.08	0.01	0	0	0	0	0	0	0
0303_692080	short chain dehydrogenase	not annotated	not annotated	unassigned	unassigned	unassigned	unassigned	unassigned	unassigned	unassigned	0	0	0	0	0	0	0	0	0.04	0.01	0	0	0	0	0	0	0	0	0	0
Ga0206131_100061387	Photosystem II Pbs27	Photosystem II lipoprotein Psb27	20120607_Bin_3	Bacteria	AB1-6	AB1-6	unassigned	unassigned	unassigned	unassigned	0	0	0	0	0.06	0	0	0	0.04	0	0	0.1	0	0	0.00136733	0	0	0	0	0.00257623
Ga0206127_10195363	Bacterial extracellular solute-binding protein	family 7	Sialic acid-binding periplasmic protein SiaP	20110407_Bin_15	Bacteria	Proteobacteria	Alphaproteobacteria	Puniceispirillales	Puniceispirillaceae	Puniceispirillum	unassigned	0	0	0	0	0	0	0	0	0.04	0	0.03	0.03	0.02	0.02	0	0	0	0.00192397	0.000994416	0.00184702
Ga0206125_100476452	hypothetical protein	not annotated	not annotated	unassigned	unassigned	unassigned	unassigned	unassigned	unassigned	unassigned	0	0	0	0	0	0	0	0	0.04	0.02	0	0	0.02	0	0.00366644	0.00158719	0	0	0	0.00268441
0324_301750	Major capsid protein N-terminus|Large eukaryotic DNA virus major capsid protein	not annotated	not annotated	unassigned	unassigned	unassigned	unassigned	unassigned	unassigned	unassigned	0	0	0	0	0.05	0	0	0	0.04	0	0	0.02	0	0	0	0	0	0	0	0
0308_540684	Bacterial extracellular solute-binding protein	hypothetical protein	20100511_Bin_77	Bacteria	Proteobacteria	Alphaproteobacteria	Rhodobacterales	Rhodobacteraceae	Planktomarina	Planktomarina temperata	0	0.01	0	0.04	0.14	0.11	0.06	0.08	0.04	0.12	0.12	0.03	0	0	0	0	0	0	0	0
Ga0206125_100111833	Bacterial extracellular solute-binding protein	putative sugar-binding periplasmic protein	20160316_Bin_14_5	Bacteria	Proteobacteria	Alphaproteobacteria	Pelagibacterales	Pelagibacteraceae	Pelagibacter	Pelagibacter ubique_R	0.02	0.01	0.01	0.02	0	0	0.01	0.03	0.04	0.07	0.04	0.01	0.05	0.16	0.0107853	0.00174339	0	0.00670068	0.00414073	0.0284854
Ga0206131_100147072	CarboxypepD_reg-like domain|TonB-dependent Receptor Plug Domain|TonB dependent receptor	TonB-dependent receptor SusC TIGR04056	20160316_Bin_27_2	Bacteria	Bacteroidota	Bacteroidia	Flavobacteriales	Flavobacteriaceae	MED-G11	unassigned	0	0	0	0	0.01	0	0	0	0.04	0	0	0.17	0.05	0.02	0.106976	0	0	0	0.000323496	0.0102211
0308_295905	Bacterial DNA-binding protein	not annotated	not annotated	unassigned	unassigned	unassigned	unassigned	unassigned	unassigned	unassigned	0	0	0	0	0	0	0	0	0.04	0	0	0.08	0.03	0	0	0	0	0	0	0
Ga0206123_1000139912	Protein of unknown function (DUF1329)	hypothetical protein	20110530_Bin_99_1	Bacteria	Proteobacteria	Gammaproteobacteria	Pseudomonadales	Porticoccaceae	Porticoccus	Porticoccus sp002390525	0	0	0	0	0.2	0	0	0	0.04	0.01	0.03	0.04	0.01	0.01	0.0925873	0.00114211	0	0.0346885	0.0415406	0.043793
0308_795840	hypothetical protein	not annotated	not annotated	unassigned	unassigned	unassigned	unassigned	unassigned	unassigned	unassigned	0	0	0	0	0	0	0	0	0.04	0	0	0	0.02	0.05	0	0	0	0	0	0
0428_333848	Gram-negative porin	hypothetical protein	20120510_Bin_64_1	Bacteria	Proteobacteria	Alphaproteobacteria	Rhodobacterales	Rhodobacteraceae	Planktomarina	unassigned	0.06	0.03	0.01	0.01	0	0	0	0.03	0.04	0.1	0.02	0	0.03	0.12	0	0	0	0	0	0
0308_371049	Head domain of trimeric autotransporter adhesin|Chaperone of endosialidase	hypothetical protein|Autotransporter adhesin EhaG	20160512_Bin_17_11	Bacteria	Bacteroidota	Bacteroidia	Flavobacteriales	Flavobacteriaceae	unassigned	unassigned	0	0	0	0	0	0	0	0	0.04	0	0.01	0	0	0.01	0	0	0	0	0	0
Ga0206125_100059017	ATP synthase alpha/beta family	beta-barrel domain|ATP synthase alpha/beta family	nucleotide-binding domain|ATP synthase alpha/beta chain	C terminal domain	ATP synthase subunit alpha	20120503_Bin_5_4|20100511_Bin_77	Bacteria|Bacteria	Proteobacteria|Proteobacteria	Alphaproteobacteria|Alphaproteobacteria	Rhodobacterales|Rhodobacterales	Rhodobacteraceae|Rhodobacteraceae	Planktomarina|Planktomarina	unassigned|Planktomarina temperata	0.07	0.05	0.05	0.06	0.27	0.14	0.09	0.07	0.04	0.2	0.14	0.08	0.09	0.08	0.0491256	0.0404828	0.0611614	0.0641629	0.0600157	0.0660807
0428_243018	Bacterial DNA-binding protein	DNA-binding protein HU-alpha	20110428_Bin_106_1	Bacteria	Bacteroidota	Bacteroidia	Flavobacteriales	Cryomorphaceae	TMED14	unassigned	0.01	0.01	0	0	0	0	0	0	0.04	0.1	0	0	0	0	0	0	0	0	0	0
0303_539271	Glyceraldehyde 3-phosphate dehydrogenase	NAD binding domain|Glyceraldehyde 3-phosphate dehydrogenase	C-terminal domain	not annotated	not annotated	unassigned	unassigned	unassigned	unassigned	unassigned	unassigned	unassigned	0	0	0	0	0.12	0	0	0	0.04	0	0	0.03	0	0	0	0	0	0	0	0
Ga0206128_10152442	Bacterial extracellular solute-binding protein	family 7	Alpha-keto acid-binding periplasmic protein TakP	20120405_Bin_95_1	Bacteria	Proteobacteria	Gammaproteobacteria	Burkholderiales	Burkholderiaceae	RS62	RS62 sp002340675	0.06	0.09	0.03	0.05	0.02	0.07	0.06	0.16	0.04	0.06	0.16	0.03	0.06	0.07	0.00954461	0.00128655	0.0170037	0.055164	0.0423842	0.0357398
0324_476830	Elongation factor Tu GTP binding domain|Elongation factor Tu domain 2|Elongation Factor G	domain III|Elongation factor G	domain IV|Elongation factor G C-terminus	not annotated	not annotated	unassigned	unassigned	unassigned	unassigned	unassigned	unassigned	unassigned	0.03	0.02	0.04	0.04	0.03	0	0.02	0.02	0.04	0.04	0.02	0.01	0.04	0.03	0	0	0	0	0	0
0416_280300	Aminotransferase class I and II	not annotated	not annotated	unassigned	unassigned	unassigned	unassigned	unassigned	unassigned	unassigned	0	0	0	0	0	0	0	0	0.04	0	0	0.01	0.04	0	0	0	0	0	0	0
Ga0206125_100149404	Periplasmic binding protein domain	Ribose import binding protein RbsB	20100511_Bin_77	Bacteria	Proteobacteria	Alphaproteobacteria	Rhodobacterales	Rhodobacteraceae	Planktomarina	Planktomarina temperata	0.02	0.05	0.01	0.03	0.04	0.18	0.09	0.06	0.04	0.17	0.12	0.04	0.03	0.13	0.00350343	0.00369156	0.0101673	0.00174701	0.00067092	0.00171619
0303_324335	Ribulose-phosphate 3 epimerase family	Ribulose-phosphate 3-epimerase	20160517_Bin_12	Archaea	Crenarchaeota	Korarchaeia	unassigned	unassigned	unassigned	unassigned	0	0	0	0	0.01	0	0	0	0.04	0	0	0.01	0	0	0	0	0	0	0	0
0324_457335	ABC transporter|TOBE domain	not annotated	not annotated	unassigned	unassigned	unassigned	unassigned	unassigned	unassigned	unassigned	0	0	0	0	0	0	0	0	0.04	0	0	0	0	0	0	0	0	0	0	0
Ga0206125_100206722	Bacterial extracellular solute-binding proteins	family 3	Putative amino-acid ABC transporter-binding protein YhdW	20160426_Bin_31_1	Bacteria	Actinobacteriota	Acidimicrobiia	Microtrichales	UBA10347	UBA10347	UBA10347 sp003485885	0.01	0	0	0	0.03	0	0	0	0.04	0	0.01	0.01	0	0.01	0.0329469	0.00506208	0.000930833	0.0229143	0.0356396	0.0237042
Ga0206124_101274841	hypothetical protein	not annotated	not annotated	unassigned	unassigned	unassigned	unassigned	unassigned	unassigned	unassigned	0	0	0	0	0	0	0	0	0.04	0	0	0	0	0	0.00203514	0	0	0	0	0
0416_348499	Rho termination factor	N-terminal domain|Rho termination factor	RNA-binding domain|ATP synthase alpha/beta family	nucleotide-binding domain	Transcription termination factor Rho	20110328_Bin_1_11|20120510_Bin_2_5	Bacteria|Bacteria	Proteobacteria|Proteobacteria	Alphaproteobacteria|Alphaproteobacteria	Pelagibacterales|Pelagibacterales	Pelagibacteraceae|Pelagibacteraceae	Pelagibacter|Pelagibacter	unassigned|unassigned	0.01	0	0	0	0	0	0	0	0.04	0.01	0	0.01	0.02	0.02	0	0	0	0	0	0
Ga0206125_104448921	YjgF/chorismate_mutase-like	putative endoribonuclease	hypothetical protein	20100511_Bin_77	Bacteria	Proteobacteria	Alphaproteobacteria	Rhodobacterales	Rhodobacteraceae	Planktomarina	Planktomarina temperata	0.03	0.04	0.02	0.02	0.08	0.1	0.06	0.07	0.04	0.05	0.07	0.07	0.03	0.04	0.00372119	0.00186221	0.00504144	0.0033181	0.00268021	0.00347765
Ga0206128_10459572	Bacterial flagellin N-terminal helical region|Bacterial flagellin C-terminal helical region	Flagellin	20160321_Bin_65	Bacteria	Verrucomicrobiota	Verrucomicrobiae	Opitutales	MB11C04	MB11C04	MB11C04 sp002477515	0	0	0	0	0	0	0	0	0.04	0.02	0.01	0.01	0.03	0.03	0.00482935	0	0.000429651	0.00922566	0.00606725	0.00472621
0308_359570	Aldehyde dehydrogenase family	Acetaldehyde dehydrogenase 2	20120416_Bin_7_11	Bacteria	Proteobacteria	Alphaproteobacteria	Pelagibacterales	Pelagibacteraceae	Pelagibacter_A	unassigned	0	0	0	0	0	0	0	0	0.04	0	0	0	0	0	0	0	0	0	0	0
0416_494580	Enoyl-(Acyl carrier protein) reductase	not annotated	not annotated	unassigned	unassigned	unassigned	unassigned	unassigned	unassigned	unassigned	0	0	0	0.01	0	0	0	0.01	0.04	0	0	0	0	0	0	0	0	0	0	0
0303_316869	Porin subfamily	not annotated	not annotated	unassigned	unassigned	unassigned	unassigned	unassigned	unassigned	unassigned	0	0	0	0	0	0	0	0	0.04	0	0	0.02	0.02	0.01	0	0	0	0	0	0
0416_576131	Sodium:solute symporter family	not annotated	not annotated	unassigned	unassigned	unassigned	unassigned	unassigned	unassigned	unassigned	0	0	0	0	0	0	0	0	0.04	0.02	0	0.05	0	0.04	0	0	0	0	0	0
0303_330742	hypothetical protein	hypothetical protein	20160517_Bin_12	Archaea	Crenarchaeota	Korarchaeia	unassigned	unassigned	unassigned	unassigned	0	0	0	0	0	0	0	0	0.04	0	0	0.05	0	0	0	0	0	0	0	0
0324_444981	Apocytochrome F	N-terminal|Apocytochrome F	C-terminal	not annotated	not annotated	unassigned	unassigned	unassigned	unassigned	unassigned	unassigned	unassigned	0	0	0	0	0.02	0	0	0	0.04	0	0	0.09	0.01	0	0	0	0	0	0	0
0324_397012	Starch-binding associating with outer membrane|SusD family	Starch-binding protein SusD|hypothetical protein	20110523_Bin_120_1	Bacteria	Bacteroidota	Bacteroidia	Flavobacteriales	Flavobacteriaceae	MAG-120531	MAG-120531 sp000173115	0	0	0	0	0	0	0	0	0.04	0.07	0.08	0.03	0.04	0.01	0	0	0	0	0	0
0303_619377	Formate--tetrahydrofolate ligase	Formate--tetrahydrofolate ligase	20160316_Bin_14_5	Bacteria	Proteobacteria	Alphaproteobacteria	Pelagibacterales	Pelagibacteraceae	Pelagibacter	Pelagibacter ubique_R	0	0	0	0	0	0	0	0	0.04	0	0	0	0	0	0	0	0	0	0	0
Ga0206131_100654303	hypothetical protein	hypothetical protein	20120607_Bin_3	Bacteria	AB1-6	AB1-6	unassigned	unassigned	unassigned	unassigned	0	0	0	0	0.13	0	0	0	0.04	0	0.01	0.06	0.03	0.01	0.0041871	0	0	0	0	0.0103377
0510_430170	Bacterial extracellular solute-binding proteins	family 3	Putative amino-acid ABC transporter-binding protein YhdW	20120510_Bin_64_1	Bacteria	Proteobacteria	Alphaproteobacteria	Rhodobacterales	Rhodobacteraceae	Planktomarina	unassigned	0.04	0.02	0.01	0.02	0	0	0	0.04	0.04	0.37	0.05	0	0.04	0.16	0	0	0	0	0	0
0303_278572	Chlorophyll A-B binding protein	hypothetical protein	20120607_Bin_3	Bacteria	AB1-6	AB1-6	unassigned	unassigned	unassigned	unassigned	0	0	0	0	0.06	0	0	0	0.04	0	0	0.02	0.01	0	0	0	0	0	0	0
Ga0206125_101136162	ATP synthase delta (OSCP) subunit	not annotated	not annotated	unassigned	unassigned	unassigned	unassigned	unassigned	unassigned	unassigned	0	0	0	0	0	0	0	0	0.04	0.05	0.01	0.05	0	0	0.00754811	0	0	0	0	0.0022996
Ga0206131_100874512	Starch-binding associating with outer membrane	hypothetical protein	20100518_Bin_1_2	Bacteria	Bacteroidota	Bacteroidia	Flavobacteriales	Flavobacteriaceae	MAG-121220-bin8	unassigned	0	0	0	0	0.01	0	0	0	0.04	0	0.01	0	0	0	0.00132837	0	0	0	0	0
Ga0206125_100005721	Elongation factor Tu GTP binding domain|Elongation factor Tu domain 2|Elongation factor Tu C-terminal domain	Elongation factor Tu	20160321_Bin_18_1	Bacteria	Bacteroidota	Bacteroidia	Flavobacteriales	Flavobacteriaceae	MAG-121220-bin8	MAG-121220-bin8 sp002700465	0.05	0.03	0.03	0.05	0.09	0.03	0	0.04	0.04	0.09	0.05	0	0.01	0.01	0.0507338	0.0370105	0.0128428	0.0295903	0.031959	0.0442429
Ga0206131_100265703	Photosystem I reaction centre subunit VI	hypothetical protein	20120607_Bin_3	Bacteria	AB1-6	AB1-6	unassigned	unassigned	unassigned	unassigned	0	0	0	0	0.11	0	0	0	0.04	0	0	0.03	0	0	0.00179185	0	0	0	0	0.00438092
0408_269236	Bacterial extracellular solute-binding protein	hypothetical protein	20110324_Bin_75_1	Bacteria	Proteobacteria	Alphaproteobacteria	Rhodobacterales	Rhodobacteraceae	GCA-2697345	GCA-2697345 sp002697345	0	0	0	0	0.02	0	0	0	0.04	0	0	0.01	0	0	0	0	0	0	0	0
Ga0206128_100435110	Periplasmic binding protein	Leu/Ile/Val-binding protein	20120405_Bin_95_1	Bacteria	Proteobacteria	Gammaproteobacteria	Burkholderiales	Burkholderiaceae	RS62	RS62 sp002340675	0.05	0.08	0.02	0.06	0.01	0.07	0.13	0.16	0.04	0.1	0.2	0.07	0.08	0.11	0.000683666	0	0.00803867	0.0319023	0.0246481	0.0241628
Ga0206124_100003001	TonB-dependent Receptor Plug Domain|TonB dependent receptor	Colicin I receptor|Colicin I receptor TIGR01785|Vitamin B12 transporter BtuB	20120524_Bin_14_6	Bacteria	Proteobacteria	Gammaproteobacteria	SAR86	D2472	SCGC-AAA076-P13	unassigned	0.02	0.01	0	0	0	0	0	0	0.04	0.04	0.11	0.04	0.02	0.04	0.224402	0.14746	0.104838	0.192825	0.21649	0.290509
Ga0206123_100276892	NMT1-like family	hypothetical protein	20120416_Bin_7_11	Bacteria	Proteobacteria	Alphaproteobacteria	Pelagibacterales	Pelagibacteraceae	Pelagibacter_A	unassigned	0.01	0	0	0	0	0	0	0	0.04	0	0	0.01	0	0.01	0.0190194	0.00114211	0	0	0	0.000477049
Ga0206131_100204823	CarboxypepD_reg-like domain|TonB-dependent Receptor Plug Domain|TonB dependent receptor	hypothetical protein|TonB-dependent receptor SusC TIGR04056	20160321_Bin_18_1	Bacteria	Bacteroidota	Bacteroidia	Flavobacteriales	Flavobacteriaceae	MAG-121220-bin8	MAG-121220-bin8 sp002700465	0	0	0	0	0	0	0	0	0.04	0.02	0.01	0.05	0.03	0.02	0.284901	0.161562	0.0503427	0.127622	0.173842	0.168179
0303_243229	Elongation factor Tu GTP binding domain|Elongation factor Tu domain 2|Elongation factor Tu C-terminal domain	Sulfate adenylyltransferase subunit 1	20100303_Bin_110_1	Archaea	Crenarchaeota	Nitrososphaeria	Nitrososphaerales	Nitrosopumilaceae	Nitrosopumilus	Nitrosopumilus catalina	0	0	0	0	0	0	0	0	0.04	0	0	0.02	0	0	0	0	0	0	0	0
Ga0206128_11344542	14-3-3 protein	not annotated	not annotated	unassigned	unassigned	unassigned	unassigned	unassigned	unassigned	unassigned	0.01	0	0.01	0	0	0	0	0	0.04	0	0	0	0	0	0.00183324	0.0227867	0	0.0262957	0.0348279	0.0665392
Ga0206125_100089606	CarboxypepD_reg-like domain|TonB-dependent Receptor Plug Domain	TonB-dependent receptor SusC|hypothetical protein	20160321_Bin_18_1	Bacteria	Bacteroidota	Bacteroidia	Flavobacteriales	Flavobacteriaceae	MAG-121220-bin8	MAG-121220-bin8 sp002700465	0	0	0	0	0	0	0	0	0.04	0	0	0.01	0	0	0.377883	0.120497	0.0648615	0.174107	0.220218	0.278336
0324_308320	Bacterial extracellular solute-binding proteins	family 5 Middle	Oligopeptide-binding protein AppA	20100511_Bin_77	Bacteria	Proteobacteria	Alphaproteobacteria	Rhodobacterales	Rhodobacteraceae	Planktomarina	Planktomarina temperata	0	0.02	0	0.03	0.06	0.06	0.02	0.04	0.04	0.1	0.16	0.11	0.05	0	0	0	0	0	0	0
Ga0206124_100876902	Chlorophyll A-B binding protein	not annotated	not annotated	unassigned	unassigned	unassigned	unassigned	unassigned	unassigned	unassigned	0	0	0	0	0.06	0	0	0	0.04	0	0	0.05	0.02	0.01	0	0	0	0	0	0.000477049
Ga0206125_100004712	TCP-1/cpn60 chaperonin family	60 kDa chaperonin 1	20110516_Bin_1_1	Bacteria	Proteobacteria	Alphaproteobacteria	Rhodobacterales	Rhodobacteraceae	Tateyamaria	Tateyamaria sp003445215	0.03	0.03	0.03	0.15	0.01	0.01	0.01	0.06	0.04	0.12	0.09	0	0	0	0.0158008	0.0423103	0.0384626	0.0936183	0.132157	0.0936557
Ga0206125_100202562	TonB-dependent Receptor Plug Domain|TonB dependent receptor	Colicin I receptor TIGR01786	20110523_Bin_31_1	Bacteria	Proteobacteria	Gammaproteobacteria	Pseudomonadales	Porticoccaceae	HTCC2207	HTCC2207 sp002685195	0.14	0.06	0.02	0.01	0.03	0.14	0.05	0.08	0.04	0.2	0.07	0.05	0.03	0.15	0.204009	0.247295	0.261192	0.18907	0.179331	0.100783
0303_553234	Glucose / Sorbosone dehydrogenase	not annotated	not annotated	unassigned	unassigned	unassigned	unassigned	unassigned	unassigned	unassigned	0	0	0	0	0.11	0	0	0	0.04	0	0.01	0.05	0.01	0	0	0	0	0	0	0
Ga0206125_1000013235	hypothetical protein	hypothetical protein	20160512_Bin_17_11	Bacteria	Bacteroidota	Bacteroidia	Flavobacteriales	Flavobacteriaceae	unassigned	unassigned	0	0	0	0	0	0	0	0	0.04	0.03	0	0	0	0.01	0.00309952	0.00307245	0	0	0	0
0303_299512	Thioredoxin	not annotated	not annotated	unassigned	unassigned	unassigned	unassigned	unassigned	unassigned	unassigned	0	0	0	0	0	0	0	0	0.04	0	0	0	0	0	0	0	0	0	0	0
Ga0206124_100859732	Tripartite tricarboxylate transporter family receptor	not annotated	not annotated	unassigned	unassigned	unassigned	unassigned	unassigned	unassigned	unassigned	0	0	0	0	0	0	0	0	0.04	0	0	0.01	0.02	0.03	0	0	0	0	0	0.000504346
Ga0206130_103971232	Bacterial DNA-binding protein	not annotated	not annotated	unassigned	unassigned	unassigned	unassigned	unassigned	unassigned	unassigned	0	0	0	0	0	0	0	0	0.04	0	0	0.09	0.06	0	0	0	0	0.0006718	0.00067092	0.000865621
Ga0206125_1000011249	Elongation factor TS	Elongation factor Ts|30S ribosomal protein S2|ATP synthase subunit a	20120412_Bin_107_5|20160512_Bin_17_11|20110324_Bin_64_3|20120412_Bin_1_20	Bacteria|Bacteria|Bacteria|Bacteria	Cyanobacteria|Bacteroidota|Cyanobacteria|Bacteroidota	Cyanobacteriia|Bacteroidia|unassigned|Bacteroidia	unassigned|Flavobacteriales|unassigned|Flavobacteriales	unassigned|Flavobacteriaceae|unassigned|Flavobacteriaceae	unassigned|unassigned|unassigned|SCGC-AAA160-P02	unassigned|unassigned|unassigned|unassigned	0	0	0	0	0	0	0	0	0.04	0	0	0	0	0	0.00235386	0.00117694	0	0.000307198	0	0.00196372
Ga0206129_100121765	Protein of unknown function (DUF1573)	hypothetical protein	20160331_Bin_41_3	Bacteria	Bacteroidota	Bacteroidia	Flavobacteriales	Crocinitomicaceae	UBA952	unassigned	0	0	0	0	0	0	0	0	0.04	0.03	0	0	0	0.04	0	0	0	0	0	0.00192606
0211_160223	SPFH domain / Band 7 family	not annotated	not annotated	unassigned	unassigned	unassigned	unassigned	unassigned	unassigned	unassigned	0	0	0	0	0	0	0	0	0.04	0	0	0	0	0	0	0	0	0	0	0
Ga0206130_109023301	ATP:guanido phosphotransferase	C-terminal catalytic domain	not annotated	not annotated	unassigned	unassigned	unassigned	unassigned	unassigned	unassigned	unassigned	0.01	0	0.02	0	0	0	0	0	0.03	0	0	0	0	0	0	0	0	0.00202019	0.00152407	0.0120974
Ga0206128_10320582	Bacterial extracellular solute-binding proteins	family 3	Putative amino-acid ABC transporter-binding protein YhdW	20160512_Bin_7_7	Bacteria	Proteobacteria	Alphaproteobacteria	Rhodobacterales	Rhodobacteraceae	HIMB11	HIMB11 sp002336405	0.01	0.01	0.04	0.05	0	0	0	0.09	0.03	0.02	0.04	0.03	0	0.22	0	0	0	0.00854368	0.00986045	0.00657241
0324_528387	Glyceraldehyde 3-phosphate dehydrogenase	NAD binding domain|Glyceraldehyde 3-phosphate dehydrogenase	C-terminal domain	not annotated	not annotated	unassigned	unassigned	unassigned	unassigned	unassigned	unassigned	unassigned	0	0	0	0	0	0	0	0	0.03	0	0	0	0	0	0	0	0	0	0	0
Ga0206131_101715742	SPFH domain / Band 7 family	Modulator of FtsH protease HflK|Cytosol aminopeptidase	20110328_Bin_1_11|20120531_Bin_19_5|20120503_Bin_1_6	Bacteria|Bacteria|Bacteria	Proteobacteria|Proteobacteria|Proteobacteria	Alphaproteobacteria|Alphaproteobacteria|Alphaproteobacteria	Pelagibacterales|Pelagibacterales|Pelagibacterales	Pelagibacteraceae|Pelagibacteraceae|Pelagibacteraceae	Pelagibacter|Pelagibacter|Pelagibacter	unassigned|unassigned|unassigned	0.01	0	0	0	0	0	0	0	0.03	0.01	0	0	0	0	0	0.000456838	0	0	0	0
0303_507648	hypothetical protein	not annotated	not annotated	unassigned	unassigned	unassigned	unassigned	unassigned	unassigned	unassigned	0	0	0	0	0.15	0	0	0	0.03	0	0.01	0.04	0.03	0	0	0	0	0	0	0
0526_475149	Bacterial flagellin N-terminal helical region	Flagellar filament 33 kDa core protein	20160512_Bin_27_5	Bacteria	Proteobacteria	Alphaproteobacteria	Puniceispirillales	Puniceispirillaceae	Puniceispirillum	Puniceispirillum sp002378605	0	0	0	0	0	0	0	0	0.03	0	0	0	0	0	0	0	0	0	0	0
0428_438773	hypothetical protein	not annotated	not annotated	unassigned	unassigned	unassigned	unassigned	unassigned	unassigned	unassigned	0	0	0	0	0	0	0	0	0.03	0	0	0	0	0.01	0	0	0	0	0	0
Ga0206124_101235311	YceI-like domain	hypothetical protein	20110530_Bin_91_1	Bacteria	Bacteroidota	Bacteroidia	Flavobacteriales	1G12	UBA6770	UBA6770 sp002707155	0	0	0	0	0	0	0	0.03	0.03	0.01	0.02	0	0.01	0	0	0	0	0.00530211	0.00552103	0.00320285
0308_346110	Hsp70 protein	not annotated	not annotated	unassigned	unassigned	unassigned	unassigned	unassigned	unassigned	unassigned	0	0	0	0	0	0	0	0	0.03	0	0	0	0	0	0	0	0	0	0	0
Ga0206125_1000404210	TCP-1/cpn60 chaperonin family	60 kDa chaperonin	20160321_Bin_8_7	Bacteria	Proteobacteria	Gammaproteobacteria	Burkholderiales	Methylophilaceae	BACL14	unassigned	0.03	0.01	0	0	0.03	0	0	0.02	0.03	0	0	0	0	0	0.0145321	0.00649477	0.00301378	0.00698353	0.0103905	0.00883222
0303_406302	Fructose-1-6-bisphosphatase	N-terminal domain|Fructose-1-6-bisphosphatase	C-terminal domain	not annotated	not annotated	unassigned	unassigned	unassigned	unassigned	unassigned	unassigned	unassigned	0	0	0	0	0.11	0	0	0	0.03	0	0	0.05	0	0	0	0	0	0	0	0
0416_626364	Major capsid protein N-terminus	not annotated	not annotated	unassigned	unassigned	unassigned	unassigned	unassigned	unassigned	unassigned	0	0	0	0	0	0	0	0	0.03	0	0	0	0	0	0	0	0	0	0	0
0606_6068	Sodium:solute symporter family	not annotated	not annotated	unassigned	unassigned	unassigned	unassigned	unassigned	unassigned	unassigned	0.01	0.01	0.01	0	0	0	0	0	0.03	0.05	0	0.04	0.06	0.04	0	0	0	0	0	0
0308_562264	hypothetical protein	not annotated	not annotated	unassigned	unassigned	unassigned	unassigned	unassigned	unassigned	unassigned	0	0	0	0	0	0	0	0	0.03	0	0	0.01	0	0.01	0	0	0	0	0	0
Ga0206124_100041242	Bacterial extracellular solute-binding proteins	family 5 Middle	Glutathione-binding protein GsiB	20160426_Bin_31_1	Bacteria	Actinobacteriota	Acidimicrobiia	Microtrichales	UBA10347	UBA10347	UBA10347 sp003485885	0.01	0.01	0	0	0.01	0	0	0	0.03	0.01	0.01	0	0	0.01	0.0265797	0.00937605	0.00658389	0.0259791	0.0390297	0.0249972
0324_805501	ATP synthase alpha/beta family	beta-barrel domain|ATP synthase alpha/beta family	nucleotide-binding domain	not annotated	not annotated	unassigned	unassigned	unassigned	unassigned	unassigned	unassigned	unassigned	0	0	0	0	0	0	0	0	0.03	0	0	0.01	0.07	0	0	0	0	0	0	0
0416_290611	OmpA family	Outer membrane protein Omp38	20160316_Bin_27_2	Bacteria	Bacteroidota	Bacteroidia	Flavobacteriales	Flavobacteriaceae	MED-G11	unassigned	0	0	0	0	0	0	0	0	0.03	0	0	0.01	0	0	0	0	0	0	0	0
0407_25878	hypothetical protein	not annotated	not annotated	unassigned	unassigned	unassigned	unassigned	unassigned	unassigned	unassigned	0	0	0	0	0	0	0	0	0.03	0	0	0	0	0	0	0	0	0	0	0
0303_289674	Photosystem II 10 kDa phosphoprotein	not annotated	not annotated	unassigned	unassigned	unassigned	unassigned	unassigned	unassigned	unassigned	0	0	0	0	0.29	0	0	0	0.03	0.11	0.05	0.11	0	0	0	0	0	0	0	0
0303_343472	SAM domain (Sterile alpha motif)	hypothetical protein	20160517_Bin_12	Archaea	Crenarchaeota	Korarchaeia	unassigned	unassigned	unassigned	unassigned	0	0	0	0	0	0	0	0	0.03	0	0	0.02	0	0	0	0	0	0	0	0
Ga0206123_103607691	hypothetical protein	not annotated	not annotated	unassigned	unassigned	unassigned	unassigned	unassigned	unassigned	unassigned	0	0	0	0	0	0	0	0	0.03	0	0	0	0	0	0.00426979	0	0	0	0	0
0416_342949	FabA-like domain	3-hydroxyacyl-[acyl-carrier-protein] dehydratase FabZ	20160517_Bin_12	Archaea	Crenarchaeota	Korarchaeia	unassigned	unassigned	unassigned	unassigned	0	0	0	0	0	0	0	0	0.03	0	0	0	0	0	0	0	0	0	0	0
Ga0206125_100112624	Bacterial extracellular solute-binding protein	family 7	Solute-binding protein	20120503_Bin_71_1	Bacteria	Proteobacteria	Alphaproteobacteria	Puniceispirillales	AAA536-G10	AAA536-G10	unassigned	0	0	0	0	0.06	0	0	0	0.03	0	0	0.04	0	0.03	0.00416399	0	0	0	0	0
Ga0206129_10000034162	TCP-1/cpn60 chaperonin family	60 kDa chaperonin	20120308_Bin_111_1	Bacteria	Proteobacteria	Gammaproteobacteria	Pseudomonadales	Porticoccaceae	Porticoccus	Porticoccus sp002390285	0	0	0	0.02	0.03	0.02	0.03	0.02	0.03	0	0.05	0	0	0.01	0	0	0	0	0.000584742	0
0416_586817	Major capsid protein N-terminus|Large eukaryotic DNA virus major capsid protein	not annotated	not annotated	unassigned	unassigned	unassigned	unassigned	unassigned	unassigned	unassigned	0	0	0	0	0	0	0	0	0.03	0	0	0	0	0	0	0	0	0	0	0
Ga0206124_1000167511	Ribulose bisphosphate carboxylase large chain	N-terminal domain|Ribulose bisphosphate carboxylase large chain	catalytic domain	not annotated	not annotated	unassigned	unassigned	unassigned	unassigned	unassigned	unassigned	unassigned	0.15	0.06	0.02	0	0.14	0.15	0.07	0.01	0.03	0.05	0.01	0.04	0.03	0.01	0.00575621	0.0051001	0	0	0	0
0510_404502	TCP-1/cpn60 chaperonin family	60 kDa chaperonin	20120607_Bin_68_2	Bacteria	Marinisomatota	Marinisomatia	Marinisomatales	UBA1611	TMED80	unassigned	0	0	0	0	0	0	0	0	0.03	0	0	0	0	0	0	0	0	0	0	0
0308_394944	Major capsid protein N-terminus|Large eukaryotic DNA virus major capsid protein	not annotated	not annotated	unassigned	unassigned	unassigned	unassigned	unassigned	unassigned	unassigned	0	0	0	0	0.03	0	0	0	0.03	0	0	0.01	0.01	0	0	0	0	0	0	0
Ga0206125_100127596	Elongation factor Tu GTP binding domain|Elongation factor Tu domain 2|Elongation factor Tu C-terminal domain	Elongation factor Tu-A|Elongation factor Tu	20160321_Bin_8_7	Bacteria	Proteobacteria	Gammaproteobacteria	Burkholderiales	Methylophilaceae	BACL14	unassigned	0.02	0.02	0	0	0.12	0	0	0.03	0.03	0	0.05	0	0	0	0.0412907	0.0109704	0.025085	0.0266951	0.0364608	0.0316166
Ga0206128_11075391	Elongation factor Tu GTP binding domain|Elongation factor Tu domain 2|Elongation factor Tu C-terminal domain	Elongation factor Tu	20100511_Bin_19_1	Bacteria	Proteobacteria	Gammaproteobacteria	Pseudomonadales	HTCC2089	UBA9926	UBA9926 sp003451575	0.06	0.03	0.06	0.03	0.09	0.02	0.02	0.07	0.03	0.07	0.04	0	0.01	0	0.0509798	0.0340591	0.0396592	0.0283632	0.022427	0.0190937
0526_431566	Protein of unknown function (DUF1573)	hypothetical protein	20120510_Bin_116	Bacteria	Bacteroidota	Bacteroidia	Flavobacteriales	1G12	SHAN690	SHAN690 sp002336485	0	0	0	0	0	0	0	0	0.03	0	0.01	0	0	0.05	0	0	0	0	0	0
0510_397123	Tripartite tricarboxylate transporter family receptor	not annotated	not annotated	unassigned	unassigned	unassigned	unassigned	unassigned	unassigned	unassigned	0	0	0	0	0	0	0	0	0.03	0	0	0.13	0.11	0.12	0	0	0	0	0	0
0324_597492	Ribosomal protein L6	not annotated	not annotated	unassigned	unassigned	unassigned	unassigned	unassigned	unassigned	unassigned	0.03	0.03	0	0	0	0.01	0	0	0.03	0.08	0	0	0.02	0	0	0	0	0	0	0
0303_723953	Single-strand binding protein family	Single-stranded DNA-binding protein	20100408_Bin_26_1|20110523_Bin_15_2	Bacteria|Bacteria	Proteobacteria|Proteobacteria	Alphaproteobacteria|Alphaproteobacteria	Rhodobacterales|Rhodobacterales	Rhodobacteraceae|Rhodobacteraceae	Planktomarina|Planktomarina	unassigned|unassigned	0.03	0.02	0	0	0.08	0.1	0.04	0.04	0.03	0.05	0.06	0.06	0	0	0	0	0	0	0	0
Ga0206125_100197434	Bacterial extracellular solute-binding protein	family 7	Solute-binding protein	20120531_Bin_70_1|20120510_Bin_64_1	Bacteria|Bacteria	Bacteroidota|Proteobacteria	Bacteroidia|Alphaproteobacteria	Flavobacteriales|Rhodobacterales	Cryomorphaceae|Rhodobacteraceae	UBA10364|Planktomarina	UBA10364 sp002387615|unassigned	0.01	0	0	0	0.03	0	0	0	0.03	0	0.04	0.06	0.02	0.1	0.0285162	0.00586625	0.0089959	0.00535787	0.00402315	0.00308149
Ga0206125_10000112131	Cytochrome b/b6/petB	Cytochrome b6	20160512_Bin_17_11|20120412_Bin_107_5|20110324_Bin_64_3|20120412_Bin_1_20	Bacteria|Bacteria|Bacteria|Bacteria	Bacteroidota|Cyanobacteria|Cyanobacteria|Bacteroidota	Bacteroidia|Cyanobacteriia|unassigned|Bacteroidia	Flavobacteriales|unassigned|unassigned|Flavobacteriales	Flavobacteriaceae|unassigned|unassigned|Flavobacteriaceae	unassigned|unassigned|unassigned|SCGC-AAA160-P02	unassigned|unassigned|unassigned|unassigned	0	0	0	0	0.02	0	0	0	0.03	0	0	0.03	0	0	0	0.00180383	0	0.00151153	0.00150959	0.0163644
0416_702001	hypothetical protein	not annotated	not annotated	unassigned	unassigned	unassigned	unassigned	unassigned	unassigned	unassigned	0	0	0	0	0	0	0	0	0.03	0	0	0	0	0.01	0	0	0	0	0	0
0324_747517	hypothetical protein	not annotated	not annotated	unassigned	unassigned	unassigned	unassigned	unassigned	unassigned	unassigned	0	0	0	0	0	0	0	0	0.03	0	0	0	0	0	0	0	0	0	0	0
0428_625240	hypothetical protein	not annotated	not annotated	unassigned	unassigned	unassigned	unassigned	unassigned	unassigned	unassigned	0	0	0	0	0	0	0	0	0.03	0	0	0	0.02	0	0	0	0	0	0	0
0526_693848	ATP synthase	ATP synthase gamma chain	20160419_Bin_4_9	Bacteria	Proteobacteria	Alphaproteobacteria	Pelagibacterales	Pelagibacteraceae	Pelagibacter	unassigned	0	0	0	0	0.01	0	0	0	0.03	0	0	0	0	0	0	0	0	0	0	0
0504_455415	Bacterial extracellular solute-binding protein	family 7	Solute-binding protein|hypothetical protein	20160316_Bin_26_1	Bacteria	Proteobacteria	Alphaproteobacteria	Rhodobacterales	Rhodobacteraceae	Amylibacter_A	Amylibacter_A sp900197625	0	0	0	0	0	0	0	0	0.03	0	0	0.02	0.01	0	0	0	0	0	0	0
Ga0206126_101467341	Gram-negative porin	not annotated	not annotated	unassigned	unassigned	unassigned	unassigned	unassigned	unassigned	unassigned	0	0	0	0	0.02	0	0	0	0.03	0	0	0.04	0	0.01	0.0031385	0	0	0.000779685	0.00152407	0.00221495
0303_510785	Gram-negative porin	not annotated	not annotated	unassigned	unassigned	unassigned	unassigned	unassigned	unassigned	unassigned	0.01	0	0.01	0.01	0	0	0	0	0.03	0	0	0.02	0.02	0.02	0	0	0	0	0	0
0308_280582	Cyclophilin type peptidyl-prolyl cis-trans isomerase/CLD	not annotated	not annotated	unassigned	unassigned	unassigned	unassigned	unassigned	unassigned	unassigned	0	0	0	0	0	0	0	0	0.03	0	0	0.01	0	0	0	0	0	0	0	0
0504_256600	Bacterial flagellin N-terminal helical region|Bacterial flagellin C-terminal helical region	Flagellin	20110523_Bin_31_1	Bacteria	Proteobacteria	Gammaproteobacteria	Pseudomonadales	Porticoccaceae	HTCC2207	HTCC2207 sp002685195	0	0	0	0.01	0.02	0.01	0.01	0.02	0.03	0.01	0	0	0	0	0	0	0	0	0	0
Ga0206129_101330812	hypothetical protein	hypothetical protein	20110530_Bin_95_1|20110530_Bin_91_1	Bacteria|Bacteria	Bacteroidota|Bacteroidota	Bacteroidia|Bacteroidia	Flavobacteriales|Flavobacteriales	1G12|1G12	UBA4419|UBA6770	UBA4419 sp002336245|UBA6770 sp002707155	0	0	0	0	0	0	0	0	0.03	0.07	0.04	0.02	0.05	0.04	0	0	0	0.00182699	0.00202727	0.00483348
Ga0206126_100293852	Bacterial extracellular solute-binding protein	family 7	Lactate-binding periplasmic protein	20120503_Bin_71_1	Bacteria	Proteobacteria	Alphaproteobacteria	Puniceispirillales	AAA536-G10	AAA536-G10	unassigned	0.01	0	0	0	0.02	0	0	0	0.03	0.02	0.04	0.06	0.01	0.04	0.0102075	0	0	0	0	0
Ga0206131_104798821	hypothetical protein	not annotated	not annotated	unassigned	unassigned	unassigned	unassigned	unassigned	unassigned	unassigned	0.01	0	0.03	0	0.01	0	0	0.03	0.03	0.21	0.1	0.09	0.25	0.07	0	0	0	0	0	0.0140554
0308_521059	Bacterial flagellin N-terminal helical region|Bacterial flagellin C-terminal helical region	Flagellin B	20110526_Bin_113_1	Bacteria	Proteobacteria	Gammaproteobacteria	Burkholderiales	SG8-40	UBA3031	UBA3031 sp003485335	0	0	0	0	0	0	0	0	0.03	0	0.01	0.04	0.04	0.03	0	0	0	0	0	0
Ga0206131_100881671	Actin	Bacterial actin-related protein	20120607_Bin_3	Bacteria	AB1-6	AB1-6	unassigned	unassigned	unassigned	unassigned	0.06	0.03	0.07	0.02	0	0	0.1	0.05	0.03	0	0.07	0.05	0.02	0.05	0.0717936	0.0692702	0.0418779	0.029311	0.0284753	0.033413
Ga0206126_100949221	Tubulin/FtsZ family	GTPase domain|Tubulin C-terminal domain	not annotated	not annotated	unassigned	unassigned	unassigned	unassigned	unassigned	unassigned	unassigned	0.02	0	0	0	0	0	0.08	0	0.03	0.03	0.01	0	0	0.02	0.0660202	0.0783278	0.0661255	0.0410306	0.0416694	0.0358855
Ga0206131_100559354	Apocytochrome F	N-terminal|Apocytochrome F	C-terminal	not annotated	not annotated	unassigned	unassigned	unassigned	unassigned	unassigned	unassigned	unassigned	0	0	0	0	0.02	0	0	0	0.03	0	0	0.02	0	0.01	0	0	0	0	0	0.000795089
0324_538504	SPFH domain / Band 7 family	not annotated	not annotated	unassigned	unassigned	unassigned	unassigned	unassigned	unassigned	unassigned	0	0	0	0	0	0	0	0	0.03	0	0	0	0	0	0	0	0	0	0	0
Ga0206126_100010038	Ribulose bisphosphate carboxylase large chain	N-terminal domain|Ribulose bisphosphate carboxylase large chain	catalytic domain	not annotated	not annotated	unassigned	unassigned	unassigned	unassigned	unassigned	unassigned	unassigned	0.03	0.03	0.08	0.01	0.38	0.1	0.03	0.01	0.03	0.22	0.12	0.03	0.11	0.26	0.0522827	0.0538129	0	0	0	0
Ga0206125_1000011277	Photosystem I psaA/psaB protein	Photosystem I P700 chlorophyll a apoprotein A1	20120412_Bin_107_5|20160512_Bin_17_11|20110324_Bin_64_3|20120412_Bin_1_20	Bacteria|Bacteria|Bacteria|Bacteria	Cyanobacteria|Bacteroidota|Cyanobacteria|Bacteroidota	Cyanobacteriia|Bacteroidia|unassigned|Bacteroidia	unassigned|Flavobacteriales|unassigned|Flavobacteriales	unassigned|Flavobacteriaceae|unassigned|Flavobacteriaceae	unassigned|unassigned|unassigned|SCGC-AAA160-P02	unassigned|unassigned|unassigned|unassigned	0.01	0	0.01	0	0.04	0.02	0.02	0.02	0.03	0	0.04	0.03	0.04	0	0.0341013	0.0148556	0.015645	0.0124106	0.0105997	0.0271453
0526_625353	Bacterial flagellin N-terminal helical region	not annotated	not annotated	unassigned	unassigned	unassigned	unassigned	unassigned	unassigned	unassigned	0	0	0	0	0	0	0	0	0.03	0	0.01	0.04	0	0	0	0	0	0	0	0
0324_282394	Protein of unknown function (DUF1329)	hypothetical protein	20110321_Bin_75_1	Bacteria	Proteobacteria	Gammaproteobacteria	Ga0077536	Ga0077536	UBA4457	UBA4457 sp002390205	0	0	0	0	0	0	0	0	0.03	0	0	0.01	0	0	0	0	0	0	0	0
0510_541427	hypothetical protein	not annotated	not annotated	unassigned	unassigned	unassigned	unassigned	unassigned	unassigned	unassigned	0	0	0	0	0	0	0	0	0.03	0	0	0	0.01	0.02	0	0	0	0	0	0
0526_441497	Periplasmic binding protein domain	hypothetical protein|Aliphatic amidase expression-regulating protein|sn-glycerol-3-phosphate import ATP-binding protein UgpC	20110328_Bin_1_11	Bacteria	Proteobacteria	Alphaproteobacteria	Pelagibacterales	Pelagibacteraceae	Pelagibacter	unassigned	0	0	0	0	0	0	0	0.01	0.03	0	0	0	0	0	0	0	0	0	0	0
0324_703261	hypothetical protein	not annotated	not annotated	unassigned	unassigned	unassigned	unassigned	unassigned	unassigned	unassigned	0	0	0	0	0	0	0	0	0.03	0	0	0	0	0	0	0	0	0	0	0
0526_251100	ATP synthase alpha/beta family	beta-barrel domain|ATP synthase alpha/beta family	nucleotide-binding domain	ATP synthase subunit beta	20160517_Bin_69_3	Bacteria	Proteobacteria	Alphaproteobacteria	Sphingomonadales	Emcibacteraceae	UBA4441	UBA4441 sp002390425	0	0	0.01	0	0.04	0	0	0.02	0.03	0.04	0.02	0	0.07	0	0	0	0	0	0	0
0308_400506	Ribosomal protein L7/L12 dimerisation domain|Ribosomal protein L7/L12 C-terminal domain	50S ribosomal protein L7/L12	20110421_Bin_9_2	Bacteria	Proteobacteria	Alphaproteobacteria	Puniceispirillales	Puniceispirillaceae	Puniceispirillum	unassigned	0	0	0	0	0	0	0	0	0.03	0	0	0	0.03	0	0	0	0	0	0	0
0303_544740	Major capsid protein N-terminus|Large eukaryotic DNA virus major capsid protein	not annotated	not annotated	unassigned	unassigned	unassigned	unassigned	unassigned	unassigned	unassigned	0	0	0	0	0	0	0	0	0.03	0.01	0	0.01	0.01	0.01	0	0	0	0	0	0
Ga0206124_100153301	hypothetical protein	hypothetical protein	20160517_Bin_12	Archaea	Crenarchaeota	Korarchaeia	unassigned	unassigned	unassigned	unassigned	0	0	0	0	0	0	0	0	0.03	0	0	0.04	0.02	0	0.000683666	0	0	0	0	0.00102372
0308_377045	Inorganic H+ pyrophosphatase	not annotated	not annotated	unassigned	unassigned	unassigned	unassigned	unassigned	unassigned	unassigned	0.05	0	0.03	0.04	0.04	0.01	0	0.03	0.03	0.01	0.01	0.02	0	0.04	0	0	0	0	0	0
0303_549652	Tripartite tricarboxylate transporter family receptor	not annotated	not annotated	unassigned	unassigned	unassigned	unassigned	unassigned	unassigned	unassigned	0	0	0	0	0.01	0	0	0	0.03	0	0	0.06	0.06	0.01	0	0	0	0	0	0
Ga0206124_100004282	Bacterial extracellular solute-binding protein	family 7	Monocarboxylate 2-oxoacid-binding periplasmic protein	20110324_Bin_75_1	Bacteria	Proteobacteria	Alphaproteobacteria	Rhodobacterales	Rhodobacteraceae	GCA-2697345	GCA-2697345 sp002697345	0	0	0	0	0.01	0	0	0	0.03	0	0	0	0	0	0.0153263	0	0	0	0	0
Ga0206129_100796182	Periplasmic binding protein	hypothetical protein	20110428_Bin_93_1	Bacteria	Proteobacteria	Gammaproteobacteria	Thiomicrospirales	Thioglobaceae	Thioglobus	Thioglobus singularis	0	0	0	0	0	0	0	0	0.03	0	0	0	0	0.01	0.00362509	0.0015032	0	0	0	0
0303_563620	hypothetical protein	not annotated	not annotated	unassigned	unassigned	unassigned	unassigned	unassigned	unassigned	unassigned	0	0	0	0	0	0	0	0.03	0.03	0.01	0	0	0	0	0	0	0	0	0	0
0324_284007	Protein of unknown function (DUF1329)	hypothetical protein	20110324_Bin_71_1	Bacteria	Proteobacteria	Gammaproteobacteria	UBA4486	UBA4486	UBA7359	UBA7359 sp002470825	0	0	0	0	0	0	0	0	0.03	0	0	0	0	0	0	0	0	0	0	0
Ga0206125_100162073	Periplasmic binding protein	Leu/Ile/Val-binding protein	20160316_Bin_14_5	Bacteria	Proteobacteria	Alphaproteobacteria	Pelagibacterales	Pelagibacteraceae	Pelagibacter	Pelagibacter ubique_R	0.06	0.03	0.02	0.04	0.03	0	0.01	0.02	0.03	0.05	0.02	0.03	0.03	0.04	0.0312146	0.00355899	0	0.00885097	0.00986045	0.0415872
Ga0206125_100205662	Periplasmic binding protein domain	Aliphatic amidase expression-regulating protein	20100423_Bin_54_1	Bacteria	Proteobacteria	Alphaproteobacteria	Rhodobacterales	Rhodobacteraceae	Ascidiaceihabitans	Ascidiaceihabitans sp002478745	0.01	0.01	0	0.01	0.02	0.01	0.01	0.02	0.03	0.03	0.1	0.05	0.03	0.15	0.0129674	0.000784626	0.00959158	0.0170661	0.0141381	0.0106378
Ga0206125_100025542	TonB-dependent Receptor Plug Domain|TonB dependent receptor	Vitamin B12 transporter BtuB TIGR01785	20110523_Bin_31_1	Bacteria	Proteobacteria	Gammaproteobacteria	Pseudomonadales	Porticoccaceae	HTCC2207	HTCC2207 sp002685195	0.09	0.05	0.02	0.02	0.01	0.05	0.03	0.11	0.03	0.22	0.12	0	0	0.03	0.156925	0.193938	0.209947	0.191899	0.154682	0.0825604
0308_446002	hypothetical protein	not annotated	not annotated	unassigned	unassigned	unassigned	unassigned	unassigned	unassigned	unassigned	0	0	0	0	0	0	0	0	0.03	0	0	0.01	0.01	0.01	0	0	0	0	0	0
Ga0206127_10099614	Thrombospondin type 3 repeat|OmpA family	Outer membrane porin F	20160321_Bin_18_1	Bacteria	Bacteroidota	Bacteroidia	Flavobacteriales	Flavobacteriaceae	MAG-121220-bin8	MAG-121220-bin8 sp002700465	0	0	0	0	0	0	0	0	0.03	0.01	0	0.01	0	0	0.0261006	0.0151701	0.00175438	0.015371	0.0179063	0.0187024
Ga0206123_101327262	Protein kinase domain	not annotated	not annotated	unassigned	unassigned	unassigned	unassigned	unassigned	unassigned	unassigned	0	0	0.01	0.01	0	0	0	0	0.03	0	0	0	0	0	0	0.00068527	0	0.00083975	0.00317768	0.00897529
Ga0206129_101736332	hypothetical protein	not annotated	not annotated	unassigned	unassigned	unassigned	unassigned	unassigned	unassigned	unassigned	0	0	0	0	0	0	0	0	0.03	0	0	0	0	0	0	0	0	0	0.000808717	0.00031804
0303_473726	ATP synthase alpha/beta family	beta-barrel domain|ATP synthase alpha/beta family	nucleotide-binding domain|ATP synthase alpha/beta chain	C terminal domain	ATP synthase subunit alpha	20120416_Bin_61_1	Bacteria	Actinobacteriota	Acidimicrobiia	TMED189	TMED189	TMED189	TMED189 sp002683085	0	0	0.04	0.03	0.13	0.13	0.1	0	0.03	0	0	0	0	0	0	0	0	0	0	0
0303_432789	Bacterial extracellular solute-binding protein	family 7	Lactate-binding periplasmic protein	20160512_Bin_17_11|20110328_Bin_1_11|20110428_Bin_1_24	Bacteria|Bacteria|Bacteria	Bacteroidota|Proteobacteria|Proteobacteria	Bacteroidia|Alphaproteobacteria|Alphaproteobacteria	Flavobacteriales|Pelagibacterales|Pelagibacterales	Flavobacteriaceae|Pelagibacteraceae|Pelagibacteraceae	unassigned|Pelagibacter|Pelagibacter	unassigned|unassigned|unassigned	0.01	0	0	0	0.01	0	0	0	0.03	0.01	0	0.02	0.02	0.02	0	0	0	0	0	0
0324_526551	Tripartite tricarboxylate transporter family receptor	not annotated	not annotated	unassigned	unassigned	unassigned	unassigned	unassigned	unassigned	unassigned	0	0	0	0	0	0	0	0	0.03	0	0	0.01	0	0	0	0	0	0	0	0
0324_384034	Bacterial DNA-binding protein	DNA-binding protein HU-beta	20160512_Bin_30_3	Bacteria	Proteobacteria	Gammaproteobacteria	SAR86	D2472	SCGC-AAA076-P13	unassigned	0	0	0	0	0	0	0	0.05	0.03	0.03	0.08	0.14	0.03	0	0	0	0	0	0	0
0308_740811	hypothetical protein	not annotated	not annotated	unassigned	unassigned	unassigned	unassigned	unassigned	unassigned	unassigned	0	0	0	0	0	0	0	0	0.03	0	0	0.03	0	0	0	0	0	0	0	0
0303_495517	hypothetical protein	not annotated	not annotated	unassigned	unassigned	unassigned	unassigned	unassigned	unassigned	unassigned	0	0	0	0	0.01	0	0.01	0.01	0.03	0	0	0.05	0	0.01	0	0	0	0	0	0
Ga0206125_100325351	Sodium:solute symporter family	Cation/acetate symporter ActP	20160316_Bin_14_5	Bacteria	Proteobacteria	Alphaproteobacteria	Pelagibacterales	Pelagibacteraceae	Pelagibacter	Pelagibacter ubique_R	0.03	0.01	0.02	0.04	0	0	0.02	0.04	0.03	0.09	0.05	0.02	0.06	0.04	0.0456188	0	0	0.042145	0.0364578	0.102428
0510_493070	D-galactarate dehydratase / Altronate hydrolase	C terminus	(2R)-sulfolactate sulfo-lyase subunit beta	20160419_Bin_4_9|20110428_Bin_1_24	Bacteria|Bacteria	Proteobacteria|Proteobacteria	Alphaproteobacteria|Alphaproteobacteria	Pelagibacterales|Pelagibacterales	Pelagibacteraceae|Pelagibacteraceae	Pelagibacter|Pelagibacter	unassigned|unassigned	0	0	0	0.02	0	0	0	0	0.03	0.04	0	0	0	0.02	0	0	0	0	0	0
0308_434537	PQQ-like domain|PQQ enzyme repeat	Methanol dehydrogenase [cytochrome c] subunit 1	20100303_Bin_105	Bacteria	Proteobacteria	Gammaproteobacteria	UBA4486	UBA4486	UBA7359	UBA7359 sp002292815	0	0	0	0	0.24	0	0.01	0	0.03	0	0	0.05	0	0	0	0	0	0	0	0
0428_354876	Bacterial extracellular solute-binding protein	Phosphoglycerate transport regulatory protein PgtC	20110428_Bin_1_24|20110328_Bin_1_11	Bacteria|Bacteria	Proteobacteria|Proteobacteria	Alphaproteobacteria|Alphaproteobacteria	Pelagibacterales|Pelagibacterales	Pelagibacteraceae|Pelagibacteraceae	Pelagibacter|Pelagibacter	unassigned|unassigned	0	0	0	0	0	0	0	0	0.03	0	0	0.03	0.02	0.02	0	0	0	0	0	0
Ga0206127_11149802	Outer membrane protein (OmpH-like)	Outer membrane protein 26	20160321_Bin_18_1	Bacteria	Bacteroidota	Bacteroidia	Flavobacteriales	Flavobacteriaceae	MAG-121220-bin8	MAG-121220-bin8 sp002700465	0	0	0	0	0	0	0	0	0.03	0	0	0	0	0	0.00524038	0.00210446	0	0	0	0.0022441
0324_444133	Domain of unknown function (DUF1127)	not annotated	not annotated	unassigned	unassigned	unassigned	unassigned	unassigned	unassigned	unassigned	0	0	0	0	0	0	0	0	0.03	0	0	0	0	0	0	0	0	0	0	0
Ga0206131_100339132	Clp amino terminal domain	pathogenicity island component|ATPase family associated with various cellular activities (AAA)|AAA lid domain|AAA domain (Cdc48 subfamily)|C-terminal	D2-small domain	of ClpB protein	Negative regulator of genetic competence ClpC/MecB|hypothetical protein	20160517_Bin_12|20120607_Bin_3	Archaea|Bacteria	Crenarchaeota|AB1-6	Korarchaeia|AB1-6	unassigned|unassigned	unassigned|unassigned	unassigned|unassigned	unassigned|unassigned	0	0	0	0	0.02	0	0	0	0.03	0	0	0.01	0	0.01	0.000683666	0	0	0	0	0.000795089
0308_408250	Thiamine pyrophosphate enzyme	N-terminal TPP binding domain|Thiamine pyrophosphate enzyme	central domain|Thiamine pyrophosphate enzyme	C-terminal TPP binding domain	Sulfoacetaldehyde acetyltransferase	20120503_Bin_1_6|20110328_Bin_1_11	Bacteria|Bacteria	Proteobacteria|Proteobacteria	Alphaproteobacteria|Alphaproteobacteria	Pelagibacterales|Pelagibacterales	Pelagibacteraceae|Pelagibacteraceae	Pelagibacter|Pelagibacter	unassigned|unassigned	0	0	0	0	0	0	0	0	0.03	0	0	0	0	0	0	0	0	0	0	0
0510_382562	Periplasmic binding protein domain	D-galactose-binding periplasmic protein	20110506_Bin_63_1	Bacteria	Proteobacteria	Alphaproteobacteria	Rhodobacterales	Rhodobacteraceae	Amylibacter_A	Amylibacter_A sp000153745	0.06	0.04	0.01	0.01	0.05	0.11	0.07	0	0.03	0.1	0.12	0.03	0	0	0	0	0	0	0	0
Ga0206124_100651112	Apocytochrome F	N-terminal|Apocytochrome F	C-terminal	not annotated	not annotated	unassigned	unassigned	unassigned	unassigned	unassigned	unassigned	unassigned	0	0	0	0	0	0	0	0	0.03	0	0	0.02	0	0.01	0.000766361	0	0	0	0	0
0324_621237	Autotransporter beta-domain	not annotated	not annotated	unassigned	unassigned	unassigned	unassigned	unassigned	unassigned	unassigned	0.01	0	0	0	0	0	0	0	0.03	0	0	0	0	0	0	0	0	0	0	0
0408_283222	Tripartite tricarboxylate transporter family receptor	hypothetical protein	20160316_Bin_14_5|20160419_Bin_4_9	Bacteria|Bacteria	Proteobacteria|Proteobacteria	Alphaproteobacteria|Alphaproteobacteria	Pelagibacterales|Pelagibacterales	Pelagibacteraceae|Pelagibacteraceae	Pelagibacter|Pelagibacter	Pelagibacter ubique_R|unassigned	0	0	0.03	0.01	0	0	0.03	0.07	0.03	0	0.03	0.01	0	0.05	0	0	0	0	0	0
0526_430525	Gram-negative porin	hypothetical protein	20110331_Bin_57_1	Bacteria	Proteobacteria	Alphaproteobacteria	Pelagibacterales	Pelagibacteraceae	IMCC9063	unassigned	0	0	0	0.01	0	0	0	0	0.03	0.02	0.01	0	0	0	0	0	0	0	0	0
0428_573817	Gram-negative porin	not annotated	not annotated	unassigned	unassigned	unassigned	unassigned	unassigned	unassigned	unassigned	0	0	0	0	0	0	0	0	0.03	0.02	0	0.02	0.02	0.02	0	0	0	0	0	0
Ga0206125_10000112123	Clp amino terminal domain	pathogenicity island component|ATPase family associated with various cellular activities (AAA)|AAA lid domain|AAA domain (Cdc48 subfamily)|C-terminal	D2-small domain	of ClpB protein	Negative regulator of genetic competence ClpC/MecB	20120412_Bin_107_5|20160512_Bin_17_11|20110324_Bin_64_3|20120412_Bin_1_20	Bacteria|Bacteria|Bacteria|Bacteria	Cyanobacteria|Bacteroidota|Cyanobacteria|Bacteroidota	Cyanobacteriia|Bacteroidia|unassigned|Bacteroidia	unassigned|Flavobacteriales|unassigned|Flavobacteriales	unassigned|Flavobacteriaceae|unassigned|Flavobacteriaceae	unassigned|unassigned|unassigned|SCGC-AAA160-P02	unassigned|unassigned|unassigned|unassigned	0	0	0	0	0.04	0.02	0	0.03	0.03	0.02	0.04	0.01	0	0	0.00442799	0.00117694	0	0	0	0.00600305
Ga0206125_10000023157	Ribosomal protein L31	50S ribosomal protein L31 type B	20110428_Bin_114_1	Bacteria	Bacteroidota	Bacteroidia	Flavobacteriales	Flavobacteriaceae	unassigned	unassigned	0	0	0	0	0	0	0	0	0.03	0	0	0	0	0	0	0	0.000644488	0.00209458	0.00220699	0.00395563
Ga0206125_1000018754	CarboxypepD_reg-like domain|TonB-dependent Receptor Plug Domain|Outer membrane protein beta-barrel family	TonB-dependent receptor SusC TIGR04056	20120531_Bin_70_1	Bacteria	Bacteroidota	Bacteroidia	Flavobacteriales	Cryomorphaceae	UBA10364	UBA10364 sp002387615	0.01	0.01	0	0.01	0.02	0.18	0.05	0.04	0.03	0.01	0.01	0.16	0.06	0.08	0.387764	0.241547	0.344485	0.164757	0.149191	0.0968813
Ga0206128_11395691	hypothetical protein	not annotated	not annotated	unassigned	unassigned	unassigned	unassigned	unassigned	unassigned	unassigned	0	0	0	0	0	0	0	0	0.03	0	0	0	0	0	0	0.00117694	0	0.00498887	0.00514955	0.011628
Ga0206128_10241712	Periplasmic binding protein	Leucine-	isoleucine-	valine-	threonine-	and alanine-binding protein	20120405_Bin_95_1	Bacteria	Proteobacteria	Gammaproteobacteria	Burkholderiales	Burkholderiaceae	RS62	RS62 sp002340675	0	0	0	0	0	0	0.01	0.02	0.03	0.01	0	0.04	0.04	0.02	0	0	0	0.00132314	0	0
Ga0206125_100268473	Tripartite tricarboxylate transporter family receptor	hypothetical protein	20110407_Bin_15	Bacteria	Proteobacteria	Alphaproteobacteria	Puniceispirillales	Puniceispirillaceae	Puniceispirillum	unassigned	0	0	0	0	0	0	0	0	0.03	0.01	0.03	0.02	0.03	0.01	0.00489136	0	0	0.00365664	0.00299057	0.00443368
0308_795492	RNA recognition motif. (a.k.a. RRM	RBD	or RNP domain)	not annotated	not annotated	unassigned	unassigned	unassigned	unassigned	unassigned	unassigned	unassigned	0	0	0	0	0	0	0	0	0.03	0	0	0.03	0	0	0	0	0	0	0	0
Ga0206125_1000033575	Ribulose bisphosphate carboxylase large chain	N-terminal domain|Ribulose bisphosphate carboxylase large chain	catalytic domain	not annotated	not annotated	unassigned	unassigned	unassigned	unassigned	unassigned	unassigned	unassigned	0	0	0.01	0	0.01	0	0.01	0.03	0.03	0	0	0	0	0	0.0296559	0.051235	0.150804	0.033982	0.08196	0.076876
0518_441790	TonB-dependent Receptor Plug Domain|TonB dependent receptor	TonB-dependent receptor SusC	20100330_Bin_54_1	Bacteria	Bacteroidota	Bacteroidia	Flavobacteriales	Flavobacteriaceae	SCGC-AAA160-P02	unassigned	0	0.02	0.01	0.01	0.08	0	0.02	0.01	0.03	0.06	0.01	0.02	0.03	0.01	0	0	0	0	0	0
Ga0206131_100091731	Elongation factor Tu GTP binding domain|Elongation factor Tu domain 2|Elongation factor Tu C-terminal domain	not annotated	not annotated	unassigned	unassigned	unassigned	unassigned	unassigned	unassigned	unassigned	0	0	0	0	0	0	0	0	0.03	0	0	0	0	0	0	0	0	0	0	0.00905156
Ga0206131_100675091	Rhodanese-like domain	not annotated	not annotated	unassigned	unassigned	unassigned	unassigned	unassigned	unassigned	unassigned	0	0	0	0	0.07	0	0	0	0.03	0	0	0.01	0.02	0.01	0	0	0	0	0	0.00170117
Ga0206131_100064605	ATPase family associated with various cellular activities (AAA)|AAA+ lid domain|Peptidase family M41	ATP-dependent zinc metalloprotease FtsH 3	20160517_Bin_12	Archaea	Crenarchaeota	Korarchaeia	unassigned	unassigned	unassigned	unassigned	0	0	0	0	0.01	0	0	0	0.03	0	0	0	0	0	0.002051	0	0	0	0	0.00282839
0303_417180	Ribosomal protein L9	N-terminal domain|Ribosomal protein L9	C-terminal domain	not annotated	not annotated	unassigned	unassigned	unassigned	unassigned	unassigned	unassigned	unassigned	0.02	0	0	0.02	0.02	0	0.09	0.06	0.03	0.04	0.07	0	0.04	0.01	0	0	0	0	0	0
Ga0206125_1000111514	TCP-1/cpn60 chaperonin family	60 kDa chaperonin	20100511_Bin_19_1	Bacteria	Proteobacteria	Gammaproteobacteria	Pseudomonadales	HTCC2089	UBA9926	UBA9926 sp003451575	0.13	0.04	0.06	0.07	0.09	0.02	0.02	0.06	0.02	0.16	0.06	0	0.03	0.01	0.114912	0.111143	0.0937297	0.102442	0.0757281	0.0767848
Ga0206127_10919101	Periplasmic binding protein	Leu/Ile/Val-binding protein	20110331_Bin_57_1	Bacteria	Proteobacteria	Alphaproteobacteria	Pelagibacterales	Pelagibacteraceae	IMCC9063	unassigned	0	0	0	0	0	0	0	0	0.02	0	0	0.03	0	0.01	0.00484771	0	0	0	0	0
Ga0206125_100123501	CarboxypepD_reg-like domain|TonB-dependent Receptor Plug Domain|TonB dependent receptor	TonB-dependent receptor SusC	20160321_Bin_18_1	Bacteria	Bacteroidota	Bacteroidia	Flavobacteriales	Flavobacteriaceae	MAG-121220-bin8	MAG-121220-bin8 sp002700465	0	0	0	0	0	0	0	0	0.02	0.02	0.02	0.06	0.06	0.03	0.22101	0.11564	0.015687	0.105276	0.142034	0.162996
0324_322691	Bacterial extracellular solute-binding protein	family 7	Sialic acid-binding periplasmic protein SiaP|Solute-binding protein	20110407_Bin_15|20160512_Bin_27_5	Bacteria|Bacteria	Proteobacteria|Proteobacteria	Alphaproteobacteria|Alphaproteobacteria	Puniceispirillales|Puniceispirillales	Puniceispirillaceae|Puniceispirillaceae	Puniceispirillum|Puniceispirillum	unassigned|Puniceispirillum sp002378605	0	0	0	0	0.01	0	0	0	0.02	0	0	0	0	0	0	0	0	0	0	0
Ga0206129_101931031	Papain family cysteine protease	not annotated	not annotated	unassigned	unassigned	unassigned	unassigned	unassigned	unassigned	unassigned	0	0	0	0	0	0	0	0	0.02	0	0	0	0	0	0	0	0	0.00171299	0.000970465	0.00612539
0416_403228	Histidine kinase-	DNA gyrase B-	and HSP90-like ATPase|Hsp90 protein	not annotated	not annotated	unassigned	unassigned	unassigned	unassigned	unassigned	unassigned	unassigned	0.04	0.03	0.02	0.02	0.03	0.05	0.04	0.02	0.02	0.02	0.02	0	0.03	0.01	0	0	0	0	0	0
0324_692871	Gram-negative porin	hypothetical protein	20110331_Bin_57_1	Bacteria	Proteobacteria	Alphaproteobacteria	Pelagibacterales	Pelagibacteraceae	IMCC9063	unassigned	0	0	0	0	0	0	0	0.03	0.02	0	0	0	0	0	0	0	0	0	0	0
Ga0206123_100221002	Periplasmic binding protein	hypothetical protein	20110324_Bin_75_1	Bacteria	Proteobacteria	Alphaproteobacteria	Rhodobacterales	Rhodobacteraceae	GCA-2697345	GCA-2697345 sp002697345	0	0	0	0	0	0	0	0	0.02	0	0	0	0.01	0	0.000683666	0	0	0	0	0
0303_309774	Bacterial extracellular solute-binding protein	family 7	not annotated	not annotated	unassigned	unassigned	unassigned	unassigned	unassigned	unassigned	unassigned	0	0	0	0	0	0	0	0	0.02	0	0	0	0	0	0	0	0	0	0	0
0324_784384	Glyceraldehyde 3-phosphate dehydrogenase	C-terminal domain	not annotated	not annotated	unassigned	unassigned	unassigned	unassigned	unassigned	unassigned	unassigned	0	0	0	0	0	0	0	0	0.02	0	0	0.01	0.03	0	0	0	0	0	0	0
0303_589251	Gram-negative porin	not annotated	not annotated	unassigned	unassigned	unassigned	unassigned	unassigned	unassigned	unassigned	0	0	0	0	0.05	0	0	0	0.02	0	0	0.01	0	0	0	0	0	0	0	0
0526_579544	Bacterial extracellular solute-binding proteins	family 5 Middle	hypothetical protein|Heme-binding protein A	20100511_Bin_77	Bacteria	Proteobacteria	Alphaproteobacteria	Rhodobacterales	Rhodobacteraceae	Planktomarina	Planktomarina temperata	0	0	0	0	0	0	0	0	0.02	0.02	0	0	0	0	0	0	0	0	0	0
Ga0206128_10029336	Starch-binding associating with outer membrane	hypothetical protein	20110331_Bin_72	Bacteria	Bacteroidota	Bacteroidia	Cytophagales	Cyclobacteriaceae	UBA4465	UBA4465 sp002470835	0.01	0.01	0.01	0.04	0	0.01	0.01	0.02	0.02	0.01	0.01	0.01	0.02	0.03	0	0.00068527	0.00534092	0.00566326	0.00443909	0.00741073
0303_475960	Sodium:solute symporter family	not annotated	not annotated	unassigned	unassigned	unassigned	unassigned	unassigned	unassigned	unassigned	0	0	0	0	0	0	0	0	0.02	0	0	0.02	0.03	0.01	0	0	0	0	0	0
Ga0206125_1000536511	Elongation factor TS	Elongation factor Ts	20100511_Bin_77	Bacteria	Proteobacteria	Alphaproteobacteria	Rhodobacterales	Rhodobacteraceae	Planktomarina	Planktomarina temperata	0	0	0	0	0	0	0	0	0.02	0	0	0	0	0	0.00682081	0.00794507	0.0108744	0.0099541	0.00818797	0.00967922
Ga0206125_100049884	TCP-1/cpn60 chaperonin family	60 kDa chaperonin	20160321_Bin_18_1	Bacteria	Bacteroidota	Bacteroidia	Flavobacteriales	Flavobacteriaceae	MAG-121220-bin8	MAG-121220-bin8 sp002700465	0.04	0.01	0	0	0	0.01	0.02	0.01	0.02	0.15	0.02	0	0	0	0.0365935	0.049873	0.0213599	0.0521294	0.0532987	0.0592193
0324_354247	Ribosomal protein S19	30S ribosomal protein S19	20160502_Bin_3_5	Bacteria	Proteobacteria	Alphaproteobacteria	Caulobacterales	Maricaulaceae	Hellea	unassigned	0	0	0	0	0	0	0	0	0.02	0	0	0	0	0	0	0	0	0	0	0
Ga0206125_1000526111	Bacterial extracellular solute-binding protein	family 7	Lactate-binding periplasmic protein	20100423_Bin_54_1	Bacteria	Proteobacteria	Alphaproteobacteria	Rhodobacterales	Rhodobacteraceae	Ascidiaceihabitans	Ascidiaceihabitans sp002478745	0	0.01	0	0.01	0	0.05	0.03	0.05	0.02	0.05	0.06	0.01	0.03	0.05	0.00885834	0	0.00419843	0.0136341	0.0126405	0.00860764
0324_752846	Major capsid protein N-terminus	not annotated	not annotated	unassigned	unassigned	unassigned	unassigned	unassigned	unassigned	unassigned	0	0	0	0	0	0	0	0	0.02	0	0	0.02	0.03	0	0	0	0	0	0	0
Ga0206131_101357252	Chlorophyll A-B binding protein	hypothetical protein	20120607_Bin_3	Bacteria	AB1-6	AB1-6	unassigned	unassigned	unassigned	unassigned	0	0	0	0	0.09	0	0	0	0.02	0	0	0.01	0.01	0.01	0.0141558	0	0	0	0	0.0172639
0303_553546	Tripartite tricarboxylate transporter family receptor	not annotated	not annotated	unassigned	unassigned	unassigned	unassigned	unassigned	unassigned	unassigned	0	0	0	0	0	0	0	0	0.02	0	0	0	0	0	0	0	0	0	0	0
0510_535995	Major capsid protein N-terminus|Large eukaryotic DNA virus major capsid protein	not annotated	not annotated	unassigned	unassigned	unassigned	unassigned	unassigned	unassigned	unassigned	0	0	0	0	0	0	0	0	0.02	0	0	0	0	0	0	0	0	0	0	0
0510_803530	Pentapeptide repeats (8 copies)	Serine/threonine-protein kinase B	20160517_Bin_12	Archaea	Crenarchaeota	Korarchaeia	unassigned	unassigned	unassigned	unassigned	0	0	0	0	0	0	0	0	0.02	0	0	0	0	0	0	0	0	0	0	0
0416_609290	Major capsid protein N-terminus|Large eukaryotic DNA virus major capsid protein	not annotated	not annotated	unassigned	unassigned	unassigned	unassigned	unassigned	unassigned	unassigned	0	0	0	0	0	0	0	0	0.02	0	0	0	0	0	0	0	0	0	0	0
Ga0206129_100284213	ATP synthase alpha/beta family	beta-barrel domain|ATP synthase alpha/beta family	nucleotide-binding domain|ATP synthase alpha/beta chain	C terminal domain	not annotated	not annotated	unassigned	unassigned	unassigned	unassigned	unassigned	unassigned	unassigned	0	0	0.01	0	0	0	0	0.01	0.02	0.11	0.08	0.05	0.12	0.02	0	0	0	0	0	0.0201956
0303_610461	Major capsid protein N-terminus|Large eukaryotic DNA virus major capsid protein	not annotated	not annotated	unassigned	unassigned	unassigned	unassigned	unassigned	unassigned	unassigned	0	0	0	0	0	0	0	0	0.02	0	0	0.01	0.01	0	0	0	0	0	0	0
Ga0206123_105888521	hypothetical protein	putative peroxiredoxin	20110324_Bin_93_1	Bacteria	Proteobacteria	Gammaproteobacteria	UBA7366	UBA7366	UBA7366	UBA7366 sp002469885	0	0	0	0	0	0	0	0	0.02	0.01	0	0	0	0	0.000885572	0	0	0	0	0.00152804
Ga0206129_100007752	Protein of unknown function (DUF1329)	hypothetical protein	20120308_Bin_111_1	Bacteria	Proteobacteria	Gammaproteobacteria	Pseudomonadales	Porticoccaceae	Porticoccus	Porticoccus sp002390285	0	0.01	0	0	0.01	0	0	0	0.02	0	0	0.01	0	0	0.0529102	0.000456838	0	0.062203	0.040964	0.0311998
0303_616506	hypothetical protein	hypothetical protein	20110530_Bin_99_1	Bacteria	Proteobacteria	Gammaproteobacteria	Pseudomonadales	Porticoccaceae	Porticoccus	Porticoccus sp002390525	0	0	0	0	0	0	0	0	0.02	0	0	0	0	0	0	0	0	0	0	0
0303_666287	Nitroreductase family	hypothetical protein	20100303_Bin_46	Bacteria	Proteobacteria	Gammaproteobacteria	Pseudomonadales	HTCC2089	UBA9926	unassigned	0	0	0	0	0.01	0	0	0.01	0.02	0	0	0	0	0	0	0	0	0	0	0
0303_668038	hypothetical protein	not annotated	not annotated	unassigned	unassigned	unassigned	unassigned	unassigned	unassigned	unassigned	0	0	0	0	0	0	0	0	0.02	0	0	0	0	0	0	0	0	0	0	0
0303_691534	Major capsid protein N-terminus|Large eukaryotic DNA virus major capsid protein	not annotated	not annotated	unassigned	unassigned	unassigned	unassigned	unassigned	unassigned	unassigned	0	0	0	0	0.02	0	0	0	0.02	0	0	0	0.02	0	0	0	0	0	0	0
0416_330735	Cyclophilin type peptidyl-prolyl cis-trans isomerase/CLD	Peptidyl-prolyl cis-trans isomerase A	20160517_Bin_12	Archaea	Crenarchaeota	Korarchaeia	unassigned	unassigned	unassigned	unassigned	0	0	0	0	0.01	0	0	0	0.02	0	0	0.02	0.01	0	0	0	0	0	0	0
Ga0206125_100106672	Periplasmic binding protein	Leucine-	isoleucine-	valine-	threonine-	and alanine-binding protein	20160316_Bin_14_5	Bacteria	Proteobacteria	Alphaproteobacteria	Pelagibacterales	Pelagibacteraceae	Pelagibacter	Pelagibacter ubique_R	0.01	0.01	0	0.01	0	0	0	0.02	0.02	0.08	0.04	0.05	0.13	0.05	0.0055313	0	0	0.0035562	0.0019782	0.0135145
Ga0206128_10341652	NMT1-like family	hypothetical protein	20120405_Bin_95_1	Bacteria	Proteobacteria	Gammaproteobacteria	Burkholderiales	Burkholderiaceae	RS62	RS62 sp002340675	0.01	0.03	0.01	0.02	0	0.03	0.02	0.03	0.02	0.01	0.03	0.01	0.02	0.01	0	0	0	0.00294178	0	0.000954098
0324_744191	Hsp70 protein	not annotated	not annotated	unassigned	unassigned	unassigned	unassigned	unassigned	unassigned	unassigned	0	0	0	0	0	0	0	0	0.02	0	0	0	0	0	0	0	0	0	0	0
Ga0206125_100224452	NMT1-like family	hypothetical protein	20120503_Bin_71_1	Bacteria	Proteobacteria	Alphaproteobacteria	Puniceispirillales	AAA536-G10	AAA536-G10	unassigned	0	0	0	0	0.09	0	0	0	0.02	0.01	0.01	0.02	0.01	0.05	0.00102549	0	0	0	0	0
Ga0206129_1000008692	Hydantoinase/oxoprolinase N-terminal region|Hydantoinase/oxoprolinase	Acetone carboxylase beta subunit	20120308_Bin_111_1	Bacteria	Proteobacteria	Gammaproteobacteria	Pseudomonadales	Porticoccaceae	Porticoccus	Porticoccus sp002390285	0	0	0	0	0	0	0	0	0.02	0	0	0	0	0	0.00102549	0	0	0.0187561	0.00483079	0.000795089
Ga0206131_101442562	Periplasmic binding protein	Leucine-	isoleucine-	valine-	threonine-	and alanine-binding protein	20100408_Bin_51_1	Bacteria	Actinobacteriota	Actinobacteria	Nanopelagicales	S36-B12	UBA4592	UBA4592 sp002469525	0.03	0.02	0.01	0.02	0	0.01	0.05	0.02	0.02	0.05	0.07	0	0.01	0.01	0	0	0	0	0.00171693	0.00349266
0303_394426	Bacterial extracellular solute-binding protein	family 7	Alpha-keto acid-binding periplasmic protein TakP	20110428_Bin_114_1	Bacteria	Bacteroidota	Bacteroidia	Flavobacteriales	Flavobacteriaceae	unassigned	unassigned	0	0	0	0	0	0	0	0	0.02	0	0	0	0	0	0	0	0	0	0	0
Ga0206128_11159591	ATP synthase alpha/beta family	beta-barrel domain|ATP synthase alpha/beta family	nucleotide-binding domain	not annotated	not annotated	unassigned	unassigned	unassigned	unassigned	unassigned	unassigned	unassigned	0	0	0	0	0	0	0	0	0.02	0	0	0	0	0	0	0.00114211	0	0.00783637	0.00340759	0.0289896
Ga0206125_100082053	Putative heavy-metal-binding	hypothetical protein	20160321_Bin_18_1	Bacteria	Bacteroidota	Bacteroidia	Flavobacteriales	Flavobacteriaceae	MAG-121220-bin8	MAG-121220-bin8 sp002700465	0	0	0	0	0	0	0	0	0.02	0.01	0	0	0	0	0.000885572	0	0	0.000614396	0.000323496	0.00230902
0303_232390	Photosystem II protein	not annotated	not annotated	unassigned	unassigned	unassigned	unassigned	unassigned	unassigned	unassigned	0.03	0	0	0	0.03	0.17	0.03	0.01	0.02	0.07	0	0	0	0	0	0	0	0	0	0
Ga0206124_100085961	CarboxypepD_reg-like domain|TonB-dependent Receptor Plug Domain|TonB dependent receptor	TonB-dependent receptor SusC TIGR04056	20160321_Bin_18_1	Bacteria	Bacteroidota	Bacteroidia	Flavobacteriales	Flavobacteriaceae	MAG-121220-bin8	MAG-121220-bin8 sp002700465	0.01	0	0	0	0	0	0	0	0.02	0.05	0.05	0.05	0.05	0.03	0.150745	0.0760045	0.00889484	0.0841623	0.102005	0.140744
0308_663727	Gram-negative porin	not annotated	not annotated	unassigned	unassigned	unassigned	unassigned	unassigned	unassigned	unassigned	0	0	0	0	0	0	0	0	0.02	0	0	0.01	0.02	0.02	0	0	0	0	0	0
0303_382884	Fructose-bisphosphate aldolase class-II	not annotated	not annotated	unassigned	unassigned	unassigned	unassigned	unassigned	unassigned	unassigned	0	0	0	0	0.06	0	0	0	0.02	0	0	0	0	0	0	0	0	0	0	0
0510_260064	Secretion system C-terminal sorting domain	hypothetical protein|hypothetical protein CE10	20120531_Bin_70_1	Bacteria	Bacteroidota	Bacteroidia	Flavobacteriales	Cryomorphaceae	UBA10364	UBA10364 sp002387615	0.01	0.01	0	0	0.02	0.01	0	0.02	0.02	0	0.02	0.02	0.01	0	0	0	0	0	0	0
0308_384281	ATPase family associated with various cellular activities (AAA)|AAA+ lid domain|Peptidase family M41	not annotated	not annotated	unassigned	unassigned	unassigned	unassigned	unassigned	unassigned	unassigned	0	0	0	0	0	0	0	0	0.02	0.04	0.02	0	0	0	0	0	0	0	0	0
0416_426331	Tripartite tricarboxylate transporter family receptor	hypothetical protein	20110331_Bin_57_1	Bacteria	Proteobacteria	Alphaproteobacteria	Pelagibacterales	Pelagibacteraceae	IMCC9063	unassigned	0	0	0	0	0	0	0	0	0.02	0	0	0	0.01	0	0	0	0	0	0	0
0428_448222	Outer membrane protein beta-barrel domain	not annotated	not annotated	unassigned	unassigned	unassigned	unassigned	unassigned	unassigned	unassigned	0	0	0	0	0	0	0	0	0.02	0	0	0	0	0	0	0	0	0	0	0
Ga0206125_1000112610	SPFH domain / Band 7 family	Modulator of FtsH protease HflK	20160512_Bin_17_11	Bacteria	Bacteroidota	Bacteroidia	Flavobacteriales	Flavobacteriaceae	unassigned	unassigned	0	0	0	0	0	0.01	0	0	0.02	0.02	0.01	0	0	0.02	0.00422845	0.00283632	0	0	0	0
0324_271680	TCP-1/cpn60 chaperonin family	60 kDa chaperonin	20100303_Bin_105	Bacteria	Proteobacteria	Gammaproteobacteria	UBA4486	UBA4486	UBA7359	UBA7359 sp002292815	0.03	0	0	0	0.06	0	0	0	0.02	0	0	0	0	0	0	0	0	0	0	0
0428_324438	Periplasmic binding protein domain	D-xylose-binding periplasmic protein	20120510_Bin_64_1	Bacteria	Proteobacteria	Alphaproteobacteria	Rhodobacterales	Rhodobacteraceae	Planktomarina	unassigned	0.01	0.01	0	0	0	0	0	0.02	0.02	0.2	0.01	0	0.03	0.12	0	0	0	0	0	0
0510_470830	Major capsid protein N-terminus|Large eukaryotic DNA virus major capsid protein	not annotated	not annotated	unassigned	unassigned	unassigned	unassigned	unassigned	unassigned	unassigned	0.01	0	0	0	0	0	0	0	0.02	0	0	0.03	0.02	0.01	0	0	0	0	0	0
0510_322204	Major capsid protein N-terminus|Large eukaryotic DNA virus major capsid protein	not annotated	not annotated	unassigned	unassigned	unassigned	unassigned	unassigned	unassigned	unassigned	0	0	0	0	0.01	0	0	0	0.02	0.01	0	0.05	0.05	0.03	0	0	0	0	0	0
0416_352168	Bacterial extracellular solute-binding protein	family 7	Solute-binding protein	20100423_Bin_54_1|20110407_Bin_15	Bacteria|Bacteria	Proteobacteria|Proteobacteria	Alphaproteobacteria|Alphaproteobacteria	Rhodobacterales|Puniceispirillales	Rhodobacteraceae|Puniceispirillaceae	Ascidiaceihabitans|Puniceispirillum	Ascidiaceihabitans sp002478745|unassigned	0	0	0	0	0.02	0.03	0.02	0.01	0.02	0.02	0.03	0.02	0.01	0.06	0	0	0	0	0	0
0428_434786	Substrate binding domain of ABC-type glycine betaine transport system	hypothetical protein	20160419_Bin_4_9	Bacteria	Proteobacteria	Alphaproteobacteria	Pelagibacterales	Pelagibacteraceae	Pelagibacter	unassigned	0	0.01	0.01	0.02	0	0	0	0.01	0.02	0.06	0.03	0.02	0.06	0.05	0	0	0	0	0	0
Ga0206128_10198222	Bacterial extracellular solute-binding protein	hypothetical protein	20160419_Bin_4_9	Bacteria	Proteobacteria	Alphaproteobacteria	Pelagibacterales	Pelagibacteraceae	Pelagibacter	unassigned	0.02	0.02	0	0.04	0.04	0	0	0	0.02	0.04	0.01	0	0.04	0.11	0	0	0	0	0	0.000795089
0428_348497	Hsp70 protein	not annotated	not annotated	unassigned	unassigned	unassigned	unassigned	unassigned	unassigned	unassigned	0.04	0.02	0.03	0.02	0	0	0.01	0	0.02	0.06	0.01	0	0.02	0.01	0	0	0	0	0	0
0303_463145	Bacterial extracellular solute-binding proteins	family 3	Putative amino-acid ABC transporter-binding protein YhdW	20100303_Bin_41_1	Bacteria	Proteobacteria	Alphaproteobacteria	Rhodospirillales_A	2-02-FULL-58-16_A	GCA-2717285	unassigned	0	0	0	0	0.05	0	0	0	0.02	0.01	0	0.03	0.01	0.02	0	0	0	0	0	0
Ga0206131_100288223	KDPG and KHG aldolase	not annotated	not annotated	unassigned	unassigned	unassigned	unassigned	unassigned	unassigned	unassigned	0	0	0	0	0.04	0	0	0	0.02	0	0	0.02	0.01	0.01	0	0	0	0	0	0.00031804
0324_265565	SWIB/MDM2 domain	hypothetical protein	20110324_Bin_71_1	Bacteria	Proteobacteria	Gammaproteobacteria	UBA4486	UBA4486	UBA7359	UBA7359 sp002470825	0	0	0	0	0	0	0	0	0.02	0	0	0	0	0	0	0	0	0	0	0
0324_347391	GYD domain	hypothetical protein	20160517_Bin_12	Archaea	Crenarchaeota	Korarchaeia	unassigned	unassigned	unassigned	unassigned	0	0	0	0	0	0	0	0	0.02	0	0	0	0	0	0	0	0	0	0	0
Ga0206124_100536102	Periplasmic binding protein	Leu/Ile/Val-binding protein	20120405_Bin_95_1	Bacteria	Proteobacteria	Gammaproteobacteria	Burkholderiales	Burkholderiaceae	RS62	RS62 sp002340675	0.01	0.02	0	0.01	0	0	0.02	0.04	0.02	0.01	0.06	0.02	0.03	0.02	0	0	0	0.000307198	0	0
0308_297574	Nucleotidyl transferase	Glucose-1-phosphate adenylyltransferase	20160517_Bin_12	Archaea	Crenarchaeota	Korarchaeia	unassigned	unassigned	unassigned	unassigned	0	0	0	0	0	0	0	0	0.02	0	0	0.03	0	0	0	0	0	0	0	0
Ga0206128_10143666	Ribosomal protein L1p/L10e family	50S ribosomal protein L1	20120405_Bin_95_1	Bacteria	Proteobacteria	Gammaproteobacteria	Burkholderiales	Burkholderiaceae	RS62	RS62 sp002340675	0	0.03	0.02	0.02	0	0.01	0.06	0.04	0.02	0.02	0.05	0.01	0.02	0.03	0	0	0.00241677	0.00935926	0.00718153	0.0053905
Ga0206128_10197831	TonB-dependent Receptor Plug Domain|TonB dependent receptor	Vitamin B12 transporter BtuB TIGR01786	20100511_Bin_19_1	Bacteria	Proteobacteria	Gammaproteobacteria	Pseudomonadales	HTCC2089	UBA9926	UBA9926 sp003451575	0.07	0.03	0.03	0.04	0.01	0.01	0.03	0.04	0.02	0.11	0.04	0.05	0.07	0.07	0.0476444	0.0461419	0.065582	0.0562709	0.038765	0.0338542
Ga0206125_100989062	Ribosomal protein L1p/L10e family	50S ribosomal protein L1	20100511_Bin_77	Bacteria	Proteobacteria	Alphaproteobacteria	Rhodobacterales	Rhodobacteraceae	Planktomarina	Planktomarina temperata	0.03	0.05	0.01	0.04	0.05	0.05	0.08	0.06	0.02	0.11	0.13	0.03	0.05	0.11	0.0181981	0.0221194	0.0248401	0.0204514	0.0216014	0.019444
0428_346801	Fasciclin domain	Immunogenic protein MPB70	20110426_Bin_56_1	Bacteria	Bacteroidota	Bacteroidia	Flavobacteriales	Crocinitomicaceae	UBA4466	UBA4466 sp002389415	0	0	0	0	0	0	0	0	0.02	0	0	0	0.02	0.01	0	0	0	0	0	0
Ga0206131_100428252	Starch-binding associating with outer membrane|SusD family	Starch-binding protein SusD	20110331_Bin_72	Bacteria	Bacteroidota	Bacteroidia	Cytophagales	Cyclobacteriaceae	UBA4465	UBA4465 sp002470835	0.01	0	0	0.05	0	0	0	0	0.02	0.02	0.01	0	0	0	0.0104895	0.0107209	0.0399033	0.0221904	0.0213089	0.0266882
0308_631370	hypothetical protein	not annotated	not annotated	unassigned	unassigned	unassigned	unassigned	unassigned	unassigned	unassigned	0.01	0	0.01	0.01	0	0	0	0	0.02	0.01	0	0.02	0.05	0.14	0	0	0	0	0	0
Ga0206125_1000127610	TonB-dependent Receptor Plug Domain	hypothetical protein	20160512_Bin_17_11	Bacteria	Bacteroidota	Bacteroidia	Flavobacteriales	Flavobacteriaceae	unassigned	unassigned	0	0	0	0	0	0.03	0	0	0.02	0.02	0	0.01	0.03	0.04	0.255719	0.112347	0.00697294	0.00921663	0.0189005	0.0273788
Ga0206125_1000007297	Protein of unknown function (DUF1573)	hypothetical protein	20160512_Bin_17_11	Bacteria	Bacteroidota	Bacteroidia	Flavobacteriales	Flavobacteriaceae	unassigned	unassigned	0	0	0	0	0	0.04	0	0	0.02	0	0	0	0	0.04	0.02376	0.00874146	0	0	0	0.00134176
0303_519390	hypothetical protein	hypothetical protein	20160426_Bin_31_1	Bacteria	Actinobacteriota	Acidimicrobiia	Microtrichales	UBA10347	UBA10347	UBA10347 sp003485885	0	0	0	0	0	0	0	0	0.02	0	0	0	0	0.02	0	0	0	0	0	0
0504_389313	Elongation factor Tu GTP binding domain|Elongation factor Tu domain 2|Elongation factor Tu C-terminal domain	Elongation factor Tu	20110407_Bin_15	Bacteria	Proteobacteria	Alphaproteobacteria	Puniceispirillales	Puniceispirillaceae	Puniceispirillum	unassigned	0.02	0.01	0	0.06	0	0	0	0.05	0.02	0.07	0.09	0	0.01	0.01	0	0	0	0	0	0
Ga0206124_100020277	Biotin-requiring enzyme|e3 binding domain|2-oxoacid dehydrogenases acyltransferase (catalytic domain)	Dihydrolipoyllysine-residue acetyltransferase component of pyruvate dehydrogenase complex	20160517_Bin_12	Archaea	Crenarchaeota	Korarchaeia	unassigned	unassigned	unassigned	unassigned	0	0	0	0	0	0	0	0	0.02	0	0	0.02	0	0	0	0	0	0	0	0.000346248
Ga0206128_10000795	Elongation factor Tu GTP binding domain|Elongation factor Tu domain 2|Elongation factor Tu C-terminal domain	Elongation factor Tu	20100330_Bin_64_1	Bacteria	Bacteroidota	Bacteroidia	Flavobacteriales	Flavobacteriaceae	MS024-2A	MS024-2A sp000173095	0.13	0.16	0.2	0.17	0	0.06	0.13	0.14	0.02	0.16	0.1	0	0.01	0.02	0.0373237	0.0336915	0.0307318	0.0582809	0.0640914	0.0795005
Ga0206131_100174952	CarboxypepD_reg-like domain|TonB-dependent Receptor Plug Domain|TonB dependent receptor	TonB-dependent receptor SusC TIGR04056	20110331_Bin_72	Bacteria	Bacteroidota	Bacteroidia	Cytophagales	Cyclobacteriaceae	UBA4465	UBA4465 sp002470835	0.06	0.03	0.07	0.12	0	0.02	0.01	0.02	0.02	0.05	0.03	0.02	0.03	0.05	0	0.000456838	0	0	0.000323496	0.016895
0510_413214	Ubiquitin family|Autotransporter beta-domain	not annotated	not annotated	unassigned	unassigned	unassigned	unassigned	unassigned	unassigned	unassigned	0.03	0.02	0.03	0	0.03	0.03	0.04	0.03	0.02	0.03	0.03	0.01	0.01	0	0	0	0	0	0	0
0303_450498	Bacterial extracellular solute-binding proteins	family 3	not annotated	not annotated	unassigned	unassigned	unassigned	unassigned	unassigned	unassigned	unassigned	0.02	0.01	0	0	0.03	0	0	0	0.02	0.02	0	0.11	0.02	0.04	0	0	0	0	0	0
0303_447992	Bacterial extracellular solute-binding proteins	family 5 Middle	Periplasmic dipeptide transport protein	20100408_Bin_26_1|20120503_Bin_5_4	Bacteria|Bacteria	Proteobacteria|Proteobacteria	Alphaproteobacteria|Alphaproteobacteria	Rhodobacterales|Rhodobacterales	Rhodobacteraceae|Rhodobacteraceae	Planktomarina|Planktomarina	unassigned|unassigned	0	0	0	0	0	0	0	0	0.02	0	0	0	0	0	0	0	0	0	0	0
Ga0206125_1000230619	Oxidoreductase molybdopterin binding domain|Mo-co oxidoreductase dimerisation domain	hypothetical protein	20160316_Bin_14_5	Bacteria	Proteobacteria	Alphaproteobacteria	Pelagibacterales	Pelagibacteraceae	Pelagibacter	Pelagibacter ubique_R	0.01	0.01	0.01	0.02	0	0	0.02	0.02	0.02	0.03	0.01	0.03	0.04	0.03	0.00132837	0	0	0.00313922	0.00221896	0.0172184
Ga0206128_100173213	CarboxypepD_reg-like domain|TonB-dependent Receptor Plug Domain	TonB-dependent receptor SusC TIGR04056	20160321_Bin_18_1	Bacteria	Bacteroidota	Bacteroidia	Flavobacteriales	Flavobacteriaceae	MAG-121220-bin8	MAG-121220-bin8 sp002700465	0.01	0	0	0	0.01	0	0	0	0.02	0.06	0.07	0.05	0	0.03	0.0464045	0.0613848	0.00419843	0.0898363	0.124729	0.118119
Ga0206125_100196603	Outer membrane protein (OmpH-like)	hypothetical protein	20100330_Bin_64_1	Bacteria	Bacteroidota	Bacteroidia	Flavobacteriales	Flavobacteriaceae	MS024-2A	MS024-2A sp000173095	0.02	0	0.02	0.01	0	0	0	0	0.02	0.02	0.03	0.01	0.08	0.02	0	0	0	0	0.000877102	0.00284159
0303_283278	hypothetical protein	Chromosome partition protein Smc	20160517_Bin_12	Archaea	Crenarchaeota	Korarchaeia	unassigned	unassigned	unassigned	unassigned	0	0	0	0	0	0	0	0	0.02	0	0	0.04	0.01	0	0	0	0	0	0	0
Ga0206126_100336651	TonB-dependent Receptor Plug Domain|TonB dependent receptor	Ferripyoverdine receptor TIGR01783|Vitamin B12 transporter BtuB|Pesticin receptor	20100511_Bin_19_1	Bacteria	Proteobacteria	Gammaproteobacteria	Pseudomonadales	HTCC2089	UBA9926	UBA9926 sp003451575	0.02	0.01	0	0.02	0.02	0	0.01	0.02	0.02	0.03	0.04	0.05	0.05	0.05	0.112426	0.0361164	0.041186	0.0863793	0.0782722	0.0698006
0408_226499	Bacterial extracellular solute-binding protein	Spermidine/putrescine-binding periplasmic protein	20100408_Bin_26_1|20120503_Bin_5_4	Bacteria|Bacteria	Proteobacteria|Proteobacteria	Alphaproteobacteria|Alphaproteobacteria	Rhodobacterales|Rhodobacterales	Rhodobacteraceae|Rhodobacteraceae	Planktomarina|Planktomarina	unassigned|unassigned	0	0	0	0	0	0	0	0.03	0.02	0	0	0	0	0	0	0	0	0	0	0
0324_262530	PQQ-like domain|PQQ enzyme repeat	Methanol dehydrogenase [cytochrome c] subunit 1	20110324_Bin_71_1	Bacteria	Proteobacteria	Gammaproteobacteria	UBA4486	UBA4486	UBA7359	UBA7359 sp002470825	0	0	0	0	0	0	0	0	0.02	0	0	0.02	0	0	0	0	0	0	0	0
0303_265283	AhpC/TSA family	Putative peroxiredoxin bcp	20160517_Bin_12	Archaea	Crenarchaeota	Korarchaeia	unassigned	unassigned	unassigned	unassigned	0	0	0	0	0	0	0	0	0.02	0	0	0	0	0	0	0	0	0	0	0
Ga0206126_100092092	TCP-1/cpn60 chaperonin family	60 kDa chaperonin 5	20110407_Bin_15	Bacteria	Proteobacteria	Alphaproteobacteria	Puniceispirillales	Puniceispirillaceae	Puniceispirillum	unassigned	0	0	0	0	0.04	0	0	0.01	0.02	0.06	0.03	0	0.04	0.02	0.0602417	0.0208276	0.0158858	0.0392362	0.034139	0.0524193
Ga0206125_100234933	Bacterial extracellular solute-binding protein	hypothetical protein	20100511_Bin_77	Bacteria	Proteobacteria	Alphaproteobacteria	Rhodobacterales	Rhodobacteraceae	Planktomarina	Planktomarina temperata	0.01	0.01	0	0.01	0	0.12	0	0.02	0.02	0.07	0.09	0	0	0	0.00992269	0.00330701	0.010415	0.00738153	0.00480568	0.00551273
Ga0206125_100097052	CarboxypepD_reg-like domain|TonB-dependent Receptor Plug Domain|TonB dependent receptor	TonB-dependent receptor SusC TIGR04056	20110523_Bin_120_1	Bacteria	Bacteroidota	Bacteroidia	Flavobacteriales	Flavobacteriaceae	MAG-120531	MAG-120531 sp000173115	0.09	0.11	0.12	0.2	0	0.03	0.05	0.01	0.02	0.1	0.14	0.07	0.14	0.03	0.0081564	0.00667798	0.0486259	0.171978	0.209054	0.225938
Ga0206131_102380131	Ribosomal protein S2	not annotated	not annotated	unassigned	unassigned	unassigned	unassigned	unassigned	unassigned	unassigned	0	0	0	0	0.03	0	0	0	0.02	0	0	0.03	0	0.02	0	0	0	0	0	0.00436783
Ga0206131_1000372912	Phosphoribulokinase / Uridine kinase family	Phosphoribulokinase	20160517_Bin_12	Archaea	Crenarchaeota	Korarchaeia	unassigned	unassigned	unassigned	unassigned	0	0	0	0	0.02	0	0	0	0.02	0	0	0	0	0	0	0	0	0	0	0.000477049
0303_323017	Bacterial extracellular solute-binding proteins	family 5 Middle	Periplasmic murein peptide-binding protein	20110428_Bin_93_1	Bacteria	Proteobacteria	Gammaproteobacteria	Thiomicrospirales	Thioglobaceae	Thioglobus	Thioglobus singularis	0	0	0	0	0	0	0	0	0.02	0	0	0	0	0	0	0	0	0	0	0
0526_422471	ATP synthase alpha/beta family	beta-barrel domain|ATP synthase alpha/beta family	nucleotide-binding domain|ATP synthase alpha/beta chain	C terminal domain	not annotated	not annotated	unassigned	unassigned	unassigned	unassigned	unassigned	unassigned	unassigned	0.02	0.01	0	0	0	0	0.02	0	0.02	0	0	0	0	0	0	0	0	0	0	0
0324_751466	hypothetical protein	not annotated	not annotated	unassigned	unassigned	unassigned	unassigned	unassigned	unassigned	unassigned	0	0	0	0	0	0	0	0	0.02	0	0	0	0	0	0	0	0	0	0	0
Ga0206125_100114724	Periplasmic binding protein	hypothetical protein	20100511_Bin_77	Bacteria	Proteobacteria	Alphaproteobacteria	Rhodobacterales	Rhodobacteraceae	Planktomarina	Planktomarina temperata	0.01	0.01	0	0.02	0.11	0.1	0.03	0.05	0.02	0.1	0.16	0.12	0.05	0.15	0.101034	0.0386858	0.0605234	0.0473863	0.0410183	0.0420014
Ga0206126_100942412	Apocytochrome F	N-terminal|Apocytochrome F	C-terminal	not annotated	not annotated	unassigned	unassigned	unassigned	unassigned	unassigned	unassigned	unassigned	0	0	0	0	0.02	0	0	0	0.02	0	0	0	0.12	0	0.00136733	0	0	0	0	0
0510_815056	hypothetical protein	not annotated	not annotated	unassigned	unassigned	unassigned	unassigned	unassigned	unassigned	unassigned	0	0	0	0	0	0	0	0	0.02	0	0	0	0	0	0	0	0	0	0	0
Ga0206131_100938402	Tubulin/FtsZ family	GTPase domain|FtsZ family	C-terminal domain	Cell division protein FtsZ	20120607_Bin_3	Bacteria	AB1-6	AB1-6	unassigned	unassigned	unassigned	unassigned	0	0	0	0	0.11	0	0	0	0.02	0	0	0.08	0.02	0.01	0	0	0	0	0	0.00351995
Ga0206125_1000060857	Ribosomal protein L5|ribosomal L5P family C-terminus	not annotated	not annotated	unassigned	unassigned	unassigned	unassigned	unassigned	unassigned	unassigned	0	0	0	0	0	0	0	0	0.02	0	0	0.02	0	0	0	0	0	0	0	0.0016598
0526_450103	Tripartite tricarboxylate transporter family receptor	hypothetical protein	20110428_Bin_93_1	Bacteria	Proteobacteria	Gammaproteobacteria	Thiomicrospirales	Thioglobaceae	Thioglobus	Thioglobus singularis	0	0	0	0	0	0	0	0	0.02	0.01	0	0	0	0.07	0	0	0	0	0	0
Ga0206129_100311113	Bacterial flagellin N-terminal helical region|Bacterial flagellin C-terminal helical region	not annotated	not annotated	unassigned	unassigned	unassigned	unassigned	unassigned	unassigned	unassigned	0	0	0	0	0	0	0	0	0.02	0	0	0	0	0	0	0	0	0.000460797	0	0
0526_415355	Transaldolase/Fructose-6-phosphate aldolase	Transaldolase B	20160321_Bin_8_7	Bacteria	Proteobacteria	Gammaproteobacteria	Burkholderiales	Methylophilaceae	BACL14	unassigned	0.01	0	0	0	0	0	0.01	0.02	0.02	0	0	0	0	0	0	0	0	0	0	0
Ga0206129_100239652	TonB-dependent Receptor Plug Domain|TonB dependent receptor	Vitamin B12 transporter BtuB TIGR01786|Vitamin B12 transporter BtuB TIGR01779|hypothetical protein	20110407_Bin_35	Bacteria	Proteobacteria	Gammaproteobacteria	Pseudomonadales	Pseudohongiellaceae	UBA9145	UBA9145 sp003483155	0.01	0.01	0	0	0.02	0.01	0.01	0	0.02	0.02	0.01	0.04	0.04	0.02	0.0553555	0.00972351	0.00752635	0.00952824	0.0103278	0.0204218
Ga0206123_101187831	ATP synthase	ATP synthase gamma chain	20120607_Bin_3	Bacteria	AB1-6	AB1-6	unassigned	unassigned	unassigned	unassigned	0	0	0	0	0.03	0	0	0	0.02	0	0	0.02	0.02	0	0.00881683	0	0	0	0	0.0144169
0428_412259	TonB-dependent Receptor Plug Domain|TonB dependent receptor	not annotated	not annotated	unassigned	unassigned	unassigned	unassigned	unassigned	unassigned	unassigned	0	0	0	0	0	0	0	0	0.02	0.01	0	0.01	0.02	0.03	0	0	0	0	0	0
Ga0206125_100009796	Photosystem II protein	not annotated	not annotated	unassigned	unassigned	unassigned	unassigned	unassigned	unassigned	unassigned	0	0	0.01	0	0.15	0	0	0	0.02	0.01	0	0.01	0.01	0	0.04828	0.00602759	0.00255969	0.00784654	0.00499599	0.0619029
0324_431697	Inhibitor of apoptosis-promoting Bax1	not annotated	not annotated	unassigned	unassigned	unassigned	unassigned	unassigned	unassigned	unassigned	0.01	0.01	0.01	0	0	0	0	0	0.02	0.02	0	0	0.01	0.01	0	0	0	0	0	0
Ga0206125_100433582	Bacteriorhodopsin-like protein	Green-light absorbing proteorhodopsin|Blue-light absorbing proteorhodopsin	20120531_Bin_19_5|20110428_Bin_1_24|20120510_Bin_2_13	Bacteria|Bacteria|Bacteria	Proteobacteria|Proteobacteria|Proteobacteria	Alphaproteobacteria|Alphaproteobacteria|Alphaproteobacteria	Pelagibacterales|Pelagibacterales|Pelagibacterales	Pelagibacteraceae|Pelagibacteraceae|Pelagibacteraceae	Pelagibacter|Pelagibacter|Pelagibacter	unassigned|unassigned|unassigned	0.02	0.01	0	0	0	0	0	0	0.02	0.03	0	0	0.02	0.02	0.0375861	0.00392313	0	0.0036574	0.00529117	0.0124059
Ga0206128_100066725	Ribosomal protein S16	30S ribosomal protein S16	20110407_Bin_15|20110421_Bin_9_2|20160512_Bin_27_5	Bacteria|Bacteria|Bacteria	Proteobacteria|Proteobacteria|Proteobacteria	Alphaproteobacteria|Alphaproteobacteria|Alphaproteobacteria	Puniceispirillales|Puniceispirillales|Puniceispirillales	Puniceispirillaceae|Puniceispirillaceae|Puniceispirillaceae	Puniceispirillum|Puniceispirillum|Puniceispirillum	unassigned|unassigned|Puniceispirillum sp002378605	0	0	0	0	0.02	0	0	0	0.02	0.01	0	0.03	0	0.01	0	0	0	0.00151153	0.00267907	0.00409109
Ga0206131_108875981	Hsp70 protein	not annotated	not annotated	unassigned	unassigned	unassigned	unassigned	unassigned	unassigned	unassigned	0	0	0.02	0	0	0.02	0	0.08	0.02	0.13	0.08	0	0.08	0	0	0	0	0	0	0.00100867
Ga0206123_1000217212	TCP-1/cpn60 chaperonin family	60 kDa chaperonin	20110407_Bin_35	Bacteria	Proteobacteria	Gammaproteobacteria	Pseudomonadales	Pseudohongiellaceae	UBA9145	UBA9145 sp003483155	0.05	0.01	0	0	0.03	0.03	0	0	0.02	0.04	0.04	0	0	0.01	0	0	0	0	0	0.000519373
Ga0206125_100047117	Protein of unknown function (DUF3568)	hypothetical protein	20100303_Bin_82_1	Bacteria	Verrucomicrobiota	Verrucomicrobiae	Opitutales	Puniceicoccaceae	BACL24	BACL24 sp002292345	0.01	0	0	0	0	0	0	0	0.02	0.05	0.02	0.01	0.03	0	0.00177117	0.0105918	0	0.00452243	0.00535928	0.0039584
0416_280621	TCP-1/cpn60 chaperonin family	60 kDa chaperonin	20120416_Bin_90_1	Bacteria	Proteobacteria	Gammaproteobacteria	Pseudomonadales	Halieaceae	Luminiphilus	Luminiphilus sp002389505	0	0	0	0.01	0	0	0	0.01	0.02	0	0.03	0	0	0	0	0	0	0	0	0
Ga0206125_100202884	TCP-1/cpn60 chaperonin family	60 kDa chaperonin	20110428_Bin_93_1	Bacteria	Proteobacteria	Gammaproteobacteria	Thiomicrospirales	Thioglobaceae	Thioglobus	Thioglobus singularis	0.01	0	0	0	0	0	0	0	0.02	0.01	0	0	0	0	0.00309952	0.00128655	0	0	0	0
0303_557318	Gram-negative porin	not annotated	not annotated	unassigned	unassigned	unassigned	unassigned	unassigned	unassigned	unassigned	0.01	0	0	0	0.06	0	0	0	0.02	0	0	0	0	0	0	0	0	0	0	0
0324_508049	TonB-dependent Receptor Plug Domain|TonB dependent receptor	not annotated	not annotated	unassigned	unassigned	unassigned	unassigned	unassigned	unassigned	unassigned	0	0	0	0	0	0	0	0	0.02	0.03	0	0	0.01	0.01	0	0	0	0	0	0
0504_338399	TonB-dependent Receptor Plug Domain|TonB dependent receptor	Colicin I receptor TIGR01786	20100511_Bin_19_1	Bacteria	Proteobacteria	Gammaproteobacteria	Pseudomonadales	HTCC2089	UBA9926	UBA9926 sp003451575	0.02	0.01	0	0.02	0.06	0	0.02	0.04	0.02	0.03	0.03	0.01	0.02	0.02	0	0	0	0	0	0
Ga0206125_1000037533	hypothetical protein	hypothetical protein	20100511_Bin_77	Bacteria	Proteobacteria	Alphaproteobacteria	Rhodobacterales	Rhodobacteraceae	Planktomarina	Planktomarina temperata	0.05	0.05	0.08	0.05	0.08	0.1	0.02	0.02	0.02	0.14	0.29	0.24	0.11	0.22	0.00990921	0.0107774	0.00521394	0.0160539	0.0200358	0.0107198
0303_350059	TCP-1/cpn60 chaperonin family	60 kDa chaperonin	20110530_Bin_99_1	Bacteria	Proteobacteria	Gammaproteobacteria	Pseudomonadales	Porticoccaceae	Porticoccus	Porticoccus sp002390525	0	0	0	0	0.03	0	0	0	0.02	0	0	0	0	0	0	0	0	0	0	0
0416_289880	Bacterial extracellular solute-binding proteins	family 5 Middle	Periplasmic murein peptide-binding protein	20110428_Bin_1_24	Bacteria	Proteobacteria	Alphaproteobacteria	Pelagibacterales	Pelagibacteraceae	Pelagibacter	unassigned	0	0	0	0	0	0	0	0	0.02	0	0	0	0.02	0.02	0	0	0	0	0	0
0308_244041	ATP synthase	Delta/Epsilon chain	beta-sandwich domain	ATP synthase epsilon chain	20160517_Bin_12	Archaea	Crenarchaeota	Korarchaeia	unassigned	unassigned	unassigned	unassigned	0	0	0	0	0	0	0	0	0.02	0	0	0	0	0	0	0	0	0	0	0
Ga0206124_100015586	Aminotransferase class-III	Glutamate-1-semialdehyde 2	1-aminomutase	20160517_Bin_12	Archaea	Crenarchaeota	Korarchaeia	unassigned	unassigned	unassigned	unassigned	0	0	0	0	0.01	0	0	0	0.02	0	0	0.01	0	0	0	0.00778275	0	0	0	0.00332808
Ga0206128_10765162	DsrE/DsrF-like family	hypothetical protein	20120405_Bin_95_1	Bacteria	Proteobacteria	Gammaproteobacteria	Burkholderiales	Burkholderiaceae	RS62	RS62 sp002340675	0.01	0.01	0.01	0.01	0	0	0	0.02	0.02	0	0.01	0.01	0	0	0	0	0.000644488	0.00655643	0.000908238	0.00139259
0324_262372	Prokaryotic N-terminal methylation motif|Pilin (bacterial filament)	Fimbrial protein	20110324_Bin_71_1	Bacteria	Proteobacteria	Gammaproteobacteria	UBA4486	UBA4486	UBA7359	UBA7359 sp002470825	0	0	0	0	0	0	0	0	0.02	0	0	0	0	0	0	0	0	0	0	0
0510_428510	TonB-dependent Receptor Plug Domain|TonB dependent receptor	not annotated	not annotated	unassigned	unassigned	unassigned	unassigned	unassigned	unassigned	unassigned	0.01	0	0	0	0	0	0	0	0.02	0	0	0	0.01	0.01	0	0	0	0	0	0
0303_361725	Ferritin-like domain	hypothetical protein	20100303_Bin_27	Bacteria	Proteobacteria	Alphaproteobacteria	Sphingomonadales	Sphingomonadaceae	Sphingomonas	Sphingomonas sp002292295	0	0	0	0	0.03	0.02	0.02	0	0.02	0	0	0	0	0	0	0	0	0	0	0
0428_298359	Major capsid protein N-terminus|Large eukaryotic DNA virus major capsid protein	not annotated	not annotated	unassigned	unassigned	unassigned	unassigned	unassigned	unassigned	unassigned	0.01	0.01	0.03	0.03	0	0	0	0.06	0.02	0	0.02	0.01	0	0.03	0	0	0	0	0	0
Ga0206125_100031293	Aldehyde dehydrogenase family	Putative 3-oxopropanoate dehydrogenase	20100511_Bin_77	Bacteria	Proteobacteria	Alphaproteobacteria	Rhodobacterales	Rhodobacteraceae	Planktomarina	Planktomarina temperata	0.02	0.05	0.02	0.06	0.03	0.04	0.02	0.03	0.02	0.06	0.05	0	0.02	0.03	0.0219084	0.0108501	0.030855	0.0279724	0.0227825	0.0283197
0324_333960	Aminotransferase class I and II	LL-diaminopimelate aminotransferase	20160517_Bin_12	Archaea	Crenarchaeota	Korarchaeia	unassigned	unassigned	unassigned	unassigned	0	0	0	0	0	0	0	0	0.02	0	0	0.02	0	0	0	0	0	0	0	0
0303_434285	hypothetical protein	not annotated	not annotated	unassigned	unassigned	unassigned	unassigned	unassigned	unassigned	unassigned	0	0	0	0	0.03	0	0	0	0.02	0	0	0	0.01	0	0	0	0	0	0	0
0414_829662	Hsp70 protein	not annotated	not annotated	unassigned	unassigned	unassigned	unassigned	unassigned	unassigned	unassigned	0.01	0	0	0	0	0	0	0.01	0.02	0	0.02	0	0	0	0	0	0	0	0	0
0303_491476	Core histone H2A/H2B/H3/H4	not annotated	not annotated	unassigned	unassigned	unassigned	unassigned	unassigned	unassigned	unassigned	0	0	0.03	0	0.06	0.01	0.05	0.02	0.02	0	0	0	0.01	0	0	0	0	0	0	0
Ga0206124_1000083725	CarboxypepD_reg-like domain|TonB-dependent Receptor Plug Domain|TonB dependent receptor	TonB-dependent receptor SusC TIGR04056	20160316_Bin_27_2	Bacteria	Bacteroidota	Bacteroidia	Flavobacteriales	Flavobacteriaceae	MED-G11	unassigned	0	0	0	0	0.01	0	0	0	0.02	0	0	0.12	0.03	0.02	0.065322	0.00156925	0	0	0	0.00710937
Ga0206123_102631151	hypothetical protein	not annotated	not annotated	unassigned	unassigned	unassigned	unassigned	unassigned	unassigned	unassigned	0	0	0	0	0	0	0	0	0.02	0	0	0	0	0	0.000885572	0	0	0	0	0
0308_409424	PQQ-like domain	Quinoprotein ethanol dehydrogenase	20110324_Bin_70_1	Bacteria	Proteobacteria	Alphaproteobacteria	TMED109	TMED109	GCA-2684605	GCA-2684605 sp002684605	0	0	0	0	0	0	0	0	0.02	0	0	0.05	0.01	0	0	0	0	0	0	0
0416_245429	Ribulose bisphosphate carboxylase	small chain	not annotated	not annotated	unassigned	unassigned	unassigned	unassigned	unassigned	unassigned	unassigned	0	0	0	0	0	0.01	0	0	0.02	0	0	0	0.01	0	0	0	0	0	0	0
0308_326051	Prokaryotic N-terminal methylation motif	not annotated	not annotated	unassigned	unassigned	unassigned	unassigned	unassigned	unassigned	unassigned	0	0	0	0	0.01	0	0	0	0.02	0	0	0	0.01	0	0	0	0	0	0	0
0324_514803	hypothetical protein	not annotated	not annotated	unassigned	unassigned	unassigned	unassigned	unassigned	unassigned	unassigned	0.03	0.01	0.02	0.02	0	0	0	0	0.02	0.02	0	0.01	0.03	0.04	0	0	0	0	0	0
0526_311095	ATP synthase alpha/beta family	beta-barrel domain|ATP synthase alpha/beta family	nucleotide-binding domain|ATP synthase alpha/beta chain	C terminal domain	ATP synthase subunit alpha	20120510_Bin_116	Bacteria	Bacteroidota	Bacteroidia	Flavobacteriales	1G12	SHAN690	SHAN690 sp002336485	0	0	0.02	0	0	0.03	0	0.02	0.02	0.02	0.02	0	0.02	0.03	0	0	0	0	0	0
Ga0206123_100346912	Apocytochrome F	N-terminal|Apocytochrome F	C-terminal	not annotated	not annotated	unassigned	unassigned	unassigned	unassigned	unassigned	unassigned	unassigned	0	0	0	0	0	0	0	0	0.02	0.01	0	0.02	0.05	0	0.0141146	0.00151496	0	0	0	0
Ga0206128_11383971	Outer membrane protein beta-barrel domain	not annotated	not annotated	unassigned	unassigned	unassigned	unassigned	unassigned	unassigned	unassigned	0.01	0	0	0	0	0	0	0.01	0.02	0.03	0	0	0	0.03	0	0	0	0.000307198	0	0.0046895
Ga0206129_100015213	2Fe-2S iron-sulfur cluster binding domain|[2Fe-2S] binding domain	Carbon monoxide dehydrogenase small chain	20120405_Bin_95_1	Bacteria	Proteobacteria	Gammaproteobacteria	Burkholderiales	Burkholderiaceae	RS62	RS62 sp002340675	0	0	0	0	0	0	0	0	0.02	0	0	0	0	0	0	0	0	0.000472487	0	0
Ga0206125_100284573	Bacterial flagellin N-terminal helical region|Flagellin hook IN motif|Bacterial flagellin C-terminal helical region	not annotated	not annotated	unassigned	unassigned	unassigned	unassigned	unassigned	unassigned	unassigned	0	0	0	0.01	0	0	0	0	0.02	0	0	0.02	0.01	0.05	0	0.00068527	0.0027957	0.00697471	0.00281552	0.00402615
0428_523705	Major capsid protein N-terminus|Large eukaryotic DNA virus major capsid protein	not annotated	not annotated	unassigned	unassigned	unassigned	unassigned	unassigned	unassigned	unassigned	0	0	0	0	0.01	0	0	0	0.01	0	0	0.01	0.01	0.02	0	0	0	0	0	0
Ga0206129_100169894	PQQ-like domain	Quinoprotein ethanol dehydrogenase	20110526_Bin_113_1	Bacteria	Proteobacteria	Gammaproteobacteria	Burkholderiales	SG8-40	UBA3031	UBA3031 sp003485335	0	0	0	0	0.02	0	0	0	0.01	0	0.06	0.1	0.03	0.02	0.0263183	0	0	0.0107789	0.0199019	0.0373675
0428_536938	Single-strand binding protein family	Single-stranded DNA-binding protein	20160316_Bin_14_5	Bacteria	Proteobacteria	Alphaproteobacteria	Pelagibacterales	Pelagibacteraceae	Pelagibacter	Pelagibacter ubique_R	0	0.01	0.02	0.02	0	0.01	0	0	0.01	0.03	0	0.02	0.03	0	0	0	0	0	0	0
0308_713553	TCP-1/cpn60 chaperonin family	60 kDa chaperonin 1	20120308_Bin_19	Bacteria	SAR324	SAR324	SAR324	NAC60-12	JCVI-SCAAA005	JCVI-SCAAA005 sp002683655	0	0	0	0	0	0	0	0	0.01	0	0	0	0	0	0	0	0	0	0	0
Ga0206128_100213517	hypothetical protein	hypothetical protein	20100420_Bin_31_1	Bacteria	Bacteroidota	Bacteroidia	Flavobacteriales	Cryomorphaceae	UBA10364	UBA10364 sp003045825	0.01	0.02	0.01	0.02	0	0.09	0.02	0	0.01	0.02	0	0	0	0	0.00114957	0	0.00406831	0.00171644	0.0031152	0.00179525
Ga0206131_101833913	Single-strand binding protein family	Single-stranded DNA-binding protein	20110516_Bin_10_5	Bacteria	Proteobacteria	Gammaproteobacteria	Burkholderiales	Methylophilaceae	BACL14	unassigned	0	0	0	0	0.01	0	0	0	0.01	0	0	0.01	0	0	0.000683666	0	0	0.000307198	0.000808717	0
0324_271425	PQQ-like domain	Quinohemoprotein alcohol dehydrogenase ADH IIB	20110324_Bin_71_1	Bacteria	Proteobacteria	Gammaproteobacteria	UBA4486	UBA4486	UBA7359	UBA7359 sp002470825	0	0	0	0	0	0	0	0	0.01	0	0	0.01	0	0	0	0	0	0	0	0
0526_330961	Periplasmic binding protein domain	hypothetical protein	20110428_Bin_1_24	Bacteria	Proteobacteria	Alphaproteobacteria	Pelagibacterales	Pelagibacteraceae	Pelagibacter	unassigned	0	0	0	0	0	0	0	0	0.01	0	0	0	0	0.01	0	0	0	0	0	0
Ga0206128_11068191	Elongation factor Tu GTP binding domain|Elongation factor Tu domain 2|Elongation factor Tu C-terminal domain	Elongation factor Tu	20120405_Bin_95_1	Bacteria	Proteobacteria	Gammaproteobacteria	Burkholderiales	Burkholderiaceae	RS62	RS62 sp002340675	0.05	0.07	0.07	0.06	0.01	0.05	0.06	0.1	0.01	0.06	0.12	0	0	0	0.00921363	0.00159895	0.0171632	0.030995	0.0223835	0.0272404
0211_65105	RbsD / FucU transport protein family	L-fucose mutarotase	20160419_Bin_4_9	Bacteria	Proteobacteria	Alphaproteobacteria	Pelagibacterales	Pelagibacteraceae	Pelagibacter	unassigned	0	0	0	0	0	0	0	0	0.01	0	0	0	0	0	0	0	0	0	0	0
Ga0206128_10130571	short chain dehydrogenase	Acetoacetyl-CoA reductase	20120405_Bin_95_1	Bacteria	Proteobacteria	Gammaproteobacteria	Burkholderiales	Burkholderiaceae	RS62	RS62 sp002340675	0.01	0.01	0.01	0.01	0	0.01	0.02	0.02	0.01	0.01	0.03	0.01	0.02	0.02	0	0	0.00107416	0.00283124	0.00131191	0.00298649
Ga0206129_1000120811	Elongation factor Tu GTP binding domain|Elongation factor Tu domain 2|Elongation factor Tu C-terminal domain	Elongation factor Tu	20110530_Bin_95_1	Bacteria	Bacteroidota	Bacteroidia	Flavobacteriales	1G12	UBA4419	UBA4419 sp002336245	0	0.03	0	0	0	0	0	0	0.01	0.07	0.03	0	0	0	0	0	0	0.000708741	0	0.000756509
Ga0206124_101238052	hypothetical protein	not annotated	not annotated	unassigned	unassigned	unassigned	unassigned	unassigned	unassigned	unassigned	0	0	0	0	0	0	0	0	0.01	0	0	0	0	0	0.000885572	0	0	0	0	0
0303_427491	Enoyl-(Acyl carrier protein) reductase	Acetoacetyl-CoA reductase	20100511_Bin_77	Bacteria	Proteobacteria	Alphaproteobacteria	Rhodobacterales	Rhodobacteraceae	Planktomarina	Planktomarina temperata	0	0	0	0.02	0.01	0.01	0	0.01	0.01	0	0.03	0.03	0.01	0.04	0	0	0	0	0	0
Ga0206125_100140782	Starch-binding associating with outer membrane	hypothetical protein	20120531_Bin_19_5|20100518_Bin_1_2	Bacteria|Bacteria	Proteobacteria|Bacteroidota	Alphaproteobacteria|Bacteroidia	Pelagibacterales|Flavobacteriales	Pelagibacteraceae|Flavobacteriaceae	Pelagibacter|MAG-121220-bin8	unassigned|unassigned	0	0	0	0	0	0	0	0	0.01	0	0	0.01	0.01	0	0.037579	0.00961635	0	0.0214244	0.0252659	0.0343622
Ga0206128_10109532	TonB-dependent Receptor Plug Domain|TonB dependent receptor	Vitamin B12 transporter BtuB TIGR01786	20160502_Bin_32_9	Bacteria	Proteobacteria	Gammaproteobacteria	SAR86	D2472	D2472	unassigned	0	0	0	0	0	0	0	0	0.01	0.01	0.01	0.02	0.01	0.01	0.00612596	0	0	0.00199494	0.00148564	0.00383984
Ga0206125_100204782	Bacterial flagellin N-terminal helical region|Bacterial flagellin C-terminal helical region	Flagellar filament 33 kDa core protein	20110523_Bin_31_1	Bacteria	Proteobacteria	Gammaproteobacteria	Pseudomonadales	Porticoccaceae	HTCC2207	HTCC2207 sp002685195	0	0	0	0	0	0	0	0	0.01	0	0.01	0	0.01	0.05	0.000683666	0	0.00220193	0.00567499	0.00382326	0.00439876
Ga0206125_100040286	Thrombospondin type 3 repeat|OmpA family	Outer membrane porin F	20160512_Bin_17_11	Bacteria	Bacteroidota	Bacteroidia	Flavobacteriales	Flavobacteriaceae	unassigned	unassigned	0	0	0	0	0	0.05	0	0	0.01	0.02	0	0	0	0	0.0609076	0.0241239	0	0.00226253	0.00473861	0.0059109
0510_346310	TonB-dependent Receptor Plug Domain|TonB dependent receptor	hypothetical protein TIGR01786|Colicin I receptor|Colicin I receptor TIGR01786	20160502_Bin_32_9|20160512_Bin_30_2	Bacteria|Bacteria	Proteobacteria|Proteobacteria	Gammaproteobacteria|Gammaproteobacteria	SAR86|SAR86	D2472|D2472	D2472|SCGC-AAA076-P13	unassigned|SCGC-AAA076-P13 sp000385055	0	0	0	0	0.01	0	0	0	0.01	0.01	0.01	0.02	0.01	0	0	0	0	0	0	0
0303_476173	TonB dependent receptor	not annotated	not annotated	unassigned	unassigned	unassigned	unassigned	unassigned	unassigned	unassigned	0	0	0	0	0	0	0	0	0.01	0.01	0.01	0.02	0.01	0	0	0	0	0	0	0
Ga0206123_101507312	hypothetical protein	not annotated	not annotated	unassigned	unassigned	unassigned	unassigned	unassigned	unassigned	unassigned	0	0	0	0	0.01	0	0	0	0.01	0	0	0.01	0.01	0	0.00156924	0	0	0	0	0
Ga0206126_101723262	Cyclophilin type peptidyl-prolyl cis-trans isomerase/CLD	Peptidyl-prolyl cis-trans isomerase B	20160426_Bin_31_1	Bacteria	Actinobacteriota	Acidimicrobiia	Microtrichales	UBA10347	UBA10347	UBA10347 sp003485885	0	0	0	0	0.01	0	0	0	0.01	0	0	0.01	0	0.02	0.000766361	0	0	0.00324419	0.00531599	0.00458039
0324_275637	ATP synthase alpha/beta family	beta-barrel domain|ATP synthase alpha/beta family	nucleotide-binding domain|ATP synthase alpha/beta chain	C terminal domain	not annotated	not annotated	unassigned	unassigned	unassigned	unassigned	unassigned	unassigned	unassigned	0	0	0	0	0	0	0	0	0.01	0	0	0	0	0	0	0	0	0	0	0
Ga0206125_100167935	Bacterial extracellular solute-binding protein	sn-glycerol-3-phosphate-binding periplasmic protein UgpB	20100511_Bin_77|20100511_Bin_19_1|20100423_Bin_54_1	Bacteria|Bacteria|Bacteria	Proteobacteria|Proteobacteria|Proteobacteria	Alphaproteobacteria|Gammaproteobacteria|Alphaproteobacteria	Rhodobacterales|Pseudomonadales|Rhodobacterales	Rhodobacteraceae|HTCC2089|Rhodobacteraceae	Planktomarina|UBA9926|Ascidiaceihabitans	Planktomarina temperata|UBA9926 sp003451575|Ascidiaceihabitans sp002478745	0.02	0.04	0	0.01	0.02	0.03	0	0.01	0.01	0.05	0.06	0	0	0.02	0.0260251	0.00808391	0.0141494	0.00687025	0.00598584	0.00516655
0324_699290	hypothetical protein	not annotated	not annotated	unassigned	unassigned	unassigned	unassigned	unassigned	unassigned	unassigned	0	0	0	0	0	0	0	0	0.01	0	0	0	0.01	0.02	0	0	0	0	0	0
Ga0206125_1000011276	Photosystem I psaA/psaB protein	Photosystem I P700 chlorophyll a apoprotein A2	20120412_Bin_107_5|20160512_Bin_17_11|20110324_Bin_64_3|20120412_Bin_1_20	Bacteria|Bacteria|Bacteria|Bacteria	Cyanobacteria|Bacteroidota|Cyanobacteria|Bacteroidota	Cyanobacteriia|Bacteroidia|unassigned|Bacteroidia	unassigned|Flavobacteriales|unassigned|Flavobacteriales	unassigned|Flavobacteriaceae|unassigned|Flavobacteriaceae	unassigned|unassigned|unassigned|SCGC-AAA160-P02	unassigned|unassigned|unassigned|unassigned	0	0	0	0	0.03	0	0.01	0.01	0.01	0.02	0.02	0.02	0.02	0	0.0383478	0.0112428	0.0123365	0.0127592	0.0118568	0.0314775
0324_369599	Major capsid protein N-terminus|Large eukaryotic DNA virus major capsid protein	not annotated	not annotated	unassigned	unassigned	unassigned	unassigned	unassigned	unassigned	unassigned	0	0	0	0	0	0	0	0	0.01	0	0	0.01	0.03	0.01	0	0	0	0	0	0
Ga0206125_100128353	Periplasmic binding protein	hypothetical protein	20120503_Bin_5_4	Bacteria	Proteobacteria	Alphaproteobacteria	Rhodobacterales	Rhodobacteraceae	Planktomarina	unassigned	0.02	0.03	0.01	0.01	0	0.01	0	0.02	0.01	0.02	0.04	0.04	0.02	0.18	0.0191277	0.00836302	0.0176434	0.0120424	0.00643399	0.00430186
Ga0206125_100044248	Periplasmic binding protein	hypothetical protein	20110407_Bin_15	Bacteria	Proteobacteria	Alphaproteobacteria	Puniceispirillales	Puniceispirillaceae	Puniceispirillum	unassigned	0	0	0	0	0	0	0	0	0.01	0.02	0.02	0.03	0.02	0.05	0.00563712	0	0	0	0	0.00191196
0510_279643	ATP synthase alpha/beta family	beta-barrel domain|ATP synthase alpha/beta family	nucleotide-binding domain|ATP synthase alpha/beta chain	C terminal domain	ATP synthase subunit alpha	20160321_Bin_8_7	Bacteria	Proteobacteria	Gammaproteobacteria	Burkholderiales	Methylophilaceae	BACL14	unassigned	0.02	0	0	0	0.01	0	0	0.01	0.01	0	0	0	0	0.01	0	0	0	0	0	0
0526_782979	hypothetical protein	not annotated	not annotated	unassigned	unassigned	unassigned	unassigned	unassigned	unassigned	unassigned	0	0	0	0	0	0	0	0	0.01	0	0	0	0	0	0	0	0	0	0	0
Ga0206126_100406453	RNA polymerase Rpb3/Rpb11 dimerisation domain|RNA polymerase Rpb3/RpoA insert domain|Bacterial RNA polymerase	alpha chain C terminal domain	DNA-directed RNA polymerase subunit alpha	20100504_Bin_100|20100408_Bin_85_1	Bacteria|Bacteria	Bacteroidota|Bacteroidota	Bacteroidia|Bacteroidia	Flavobacteriales|Flavobacteriales	Flavobacteriaceae|Flavobacteriaceae	Polaribacter|Polaribacter	unassigned|unassigned	0.02	0.04	0.06	0.06	0	0.19	0.16	0.08	0.01	0.02	0	0	0	0	0	0	0.00153957	0	0	0
0510_321406	Bacterial extracellular solute-binding protein	family 7	Lactate-binding periplasmic protein	20110428_Bin_29_1	Bacteria	Proteobacteria	Alphaproteobacteria	Rhodobacterales	Rhodobacteraceae	GCA-002705045	unassigned	0	0	0	0	0	0	0	0	0.01	0.02	0	0	0.01	0.04	0	0	0	0	0	0
Ga0206125_100049474	3' exoribonuclease family	domain 1|3' exoribonuclease family	domain 2|Polyribonucleotide nucleotidyltransferase	RNA binding domain|KH domain|S1 RNA binding domain	Polyribonucleotide nucleotidyltransferase	20160419_Bin_4_9	Bacteria	Proteobacteria	Alphaproteobacteria	Pelagibacterales	Pelagibacteraceae	Pelagibacter	unassigned	0.01	0.01	0.01	0.01	0	0	0	0.01	0.01	0.04	0.01	0	0.01	0	0	0	0	0.000614396	0	0
Ga0206128_10250633	TCP-1/cpn60 chaperonin family	60 kDa chaperonin	20120405_Bin_95_1	Bacteria	Proteobacteria	Gammaproteobacteria	Burkholderiales	Burkholderiaceae	RS62	RS62 sp002340675	0.06	0.08	0.05	0.06	0	0.04	0.08	0.1	0.01	0.05	0.1	0	0.03	0	0.00902118	0.0088509	0.0293711	0.0877933	0.0499337	0.0304782
0308_528105	S-adenosylmethionine synthetase	N-terminal domain|S-adenosylmethionine synthetase	central domain|S-adenosylmethionine synthetase	C-terminal domain	not annotated	not annotated	unassigned	unassigned	unassigned	unassigned	unassigned	unassigned	unassigned	0	0	0	0	0	0	0	0	0.01	0	0	0.03	0	0	0	0	0	0	0	0
Ga0206125_10000003469	TCP-1/cpn60 chaperonin family	60 kDa chaperonin	20160412_Bin_5_6	Bacteria	Proteobacteria	Gammaproteobacteria	Pseudomonadales	Pseudohongiellaceae	OM182	OM182 sp001438145	0.01	0.05	0.04	0.03	0	0	0.04	0.07	0.01	0.01	0.02	0	0	0.01	0	0	0.00419843	0.0150006	0.0177003	0.0101241
0526_373455	CarboxypepD_reg-like domain|TonB-dependent Receptor Plug Domain|TonB dependent receptor	TonB-dependent receptor SusC	20110331_Bin_72	Bacteria	Bacteroidota	Bacteroidia	Cytophagales	Cyclobacteriaceae	UBA4465	UBA4465 sp002470835	0	0	0	0	0	0	0	0	0.01	0	0	0	0	0	0	0	0	0	0	0
0518_425482	Gram-negative porin	hypothetical protein	20120405_Bin_95_1	Bacteria	Proteobacteria	Gammaproteobacteria	Burkholderiales	Burkholderiaceae	RS62	RS62 sp002340675	0	0.01	0	0	0	0.03	0.04	0.09	0.01	0.01	0.02	0.03	0.01	0.03	0	0	0	0	0	0
0308_793401	hypothetical protein	not annotated	not annotated	unassigned	unassigned	unassigned	unassigned	unassigned	unassigned	unassigned	0	0	0	0	0	0	0	0	0.01	0	0	0	0.01	0.01	0	0	0	0	0	0
Ga0206131_101066891	TCP-1/cpn60 chaperonin family	60 kDa chaperonin 2	20120607_Bin_3	Bacteria	AB1-6	AB1-6	unassigned	unassigned	unassigned	unassigned	0	0	0	0	0.03	0	0	0	0.01	0	0	0	0	0	0	0	0	0	0	0.00183197
0428_226948	TCP-1/cpn60 chaperonin family	60 kDa chaperonin	20120510_Bin_64_1	Bacteria	Proteobacteria	Alphaproteobacteria	Rhodobacterales	Rhodobacteraceae	Planktomarina	unassigned	0.05	0.04	0.02	0	0.02	0	0	0.03	0.01	0.14	0.06	0	0	0.01	0	0	0	0	0	0
0324_574147	Fructose-bisphosphate aldolase class-I	not annotated	not annotated	unassigned	unassigned	unassigned	unassigned	unassigned	unassigned	unassigned	0	0	0	0	0	0	0	0	0.01	0	0	0	0	0	0	0	0	0	0	0
0303_443531	TCP-1/cpn60 chaperonin family	not annotated	not annotated	unassigned	unassigned	unassigned	unassigned	unassigned	unassigned	unassigned	0	0	0	0	0	0	0	0	0.01	0	0	0	0	0	0	0	0	0	0	0
Ga0206125_100417963	Acetone carboxylase gamma subunit	Acetone carboxylase gamma subunit	20110530_Bin_99_1	Bacteria	Proteobacteria	Gammaproteobacteria	Pseudomonadales	Porticoccaceae	Porticoccus	Porticoccus sp002390525	0	0	0	0	0.06	0	0	0	0.01	0	0.02	0.02	0	0.01	0.00571982	0	0	0.00554358	0.00712535	0.00720936
0408_146103	ATP synthase B/B' CF(0)	not annotated	not annotated	unassigned	unassigned	unassigned	unassigned	unassigned	unassigned	unassigned	0.01	0.01	0.01	0	0	0.09	0	0	0.01	0	0	0	0	0	0	0	0	0	0	0
Ga0206125_1000464910	Molybdopterin-binding domain of aldehyde dehydrogenase	Isoquinoline 1-oxidoreductase subunit beta	20100423_Bin_54_1|20100511_Bin_77	Bacteria|Bacteria	Proteobacteria|Proteobacteria	Alphaproteobacteria|Alphaproteobacteria	Rhodobacterales|Rhodobacterales	Rhodobacteraceae|Rhodobacteraceae	Ascidiaceihabitans|Planktomarina	Ascidiaceihabitans sp002478745|Planktomarina temperata	0	0	0	0	0	0	0	0	0.01	0.01	0.02	0.09	0.02	0.05	0.0058828	0	0	0.00386762	0.00272216	0.0042501
Ga0206129_100292311	hypothetical protein	hypothetical protein	20100330_Bin_64_1	Bacteria	Bacteroidota	Bacteroidia	Flavobacteriales	Flavobacteriaceae	MS024-2A	MS024-2A sp000173095	0	0	0.01	0	0	0	0	0	0.01	0	0	0	0	0	0.00177117	0	0.00993455	0.0359444	0.0395194	0.0384366
0416_305820	OmpA family	Outer membrane protein P6	20120405_Bin_95_1	Bacteria	Proteobacteria	Gammaproteobacteria	Burkholderiales	Burkholderiaceae	RS62	RS62 sp002340675	0.02	0.02	0.01	0.02	0	0	0.02	0.03	0.01	0	0.04	0.01	0.01	0.02	0	0	0	0	0	0
Ga0206125_100088766	Periplasmic binding protein	Leucine-	isoleucine-	valine-	threonine-	and alanine-binding protein	20100423_Bin_54_1	Bacteria	Proteobacteria	Alphaproteobacteria	Rhodobacterales	Rhodobacteraceae	Ascidiaceihabitans	Ascidiaceihabitans sp002478745	0	0.01	0	0.02	0	0.03	0.02	0.02	0.01	0.01	0.03	0.01	0.01	0.02	0.00495346	0.000901915	0.00155744	0.000978998	0.00115614	0.00148668
Ga0206130_100114887	Periplasmic binding protein	hypothetical protein	20160426_Bin_31_1	Bacteria	Actinobacteriota	Acidimicrobiia	Microtrichales	UBA10347	UBA10347	UBA10347 sp003485885	0	0	0	0	0	0	0	0	0.01	0	0	0	0	0	0.00485729	0.000456838	0	0.00504401	0.0102153	0.00494253
0408_302210	Isocitrate lyase family	Isocitrate lyase	20160316_Bin_14_5	Bacteria	Proteobacteria	Alphaproteobacteria	Pelagibacterales	Pelagibacteraceae	Pelagibacter	Pelagibacter ubique_R	0	0	0	0	0	0	0	0	0.01	0	0	0	0	0	0	0	0	0	0	0
0518_295582	Hsp70 protein	not annotated	not annotated	unassigned	unassigned	unassigned	unassigned	unassigned	unassigned	unassigned	0	0	0	0	0	0	0	0	0.01	0	0	0	0	0	0	0	0	0	0	0
0324_366768	recA bacterial DNA recombination protein	Protein RecA	20110428_Bin_1_24|20110328_Bin_1_11	Bacteria|Bacteria	Proteobacteria|Proteobacteria	Alphaproteobacteria|Alphaproteobacteria	Pelagibacterales|Pelagibacterales	Pelagibacteraceae|Pelagibacteraceae	Pelagibacter|Pelagibacter	unassigned|unassigned	0.01	0	0.01	0	0	0	0	0	0.01	0.02	0	0.02	0	0	0	0	0	0	0	0
Ga0206131_100026466	ATP synthase alpha/beta family	beta-barrel domain|ATP synthase alpha/beta family	nucleotide-binding domain	ATP synthase subunit beta	20100504_Bin_78	Bacteria	Bacteroidota	Bacteroidia	NS11-12g	UBA9320	UBA9320	UBA9320 sp003484585	0	0	0	0.01	0	0.03	0	0.01	0.01	0	0.04	0	0.07	0.02	0	0.00511073	0.000644488	0.0006718	0.00067092	0
0324_333588	Major capsid protein Gp23	not annotated	not annotated	unassigned	unassigned	unassigned	unassigned	unassigned	unassigned	unassigned	0	0	0	0	0	0	0	0	0.01	0	0	0.01	0	0	0	0	0	0	0	0
0303_763355	Chlorophyll A-B binding protein	not annotated	not annotated	unassigned	unassigned	unassigned	unassigned	unassigned	unassigned	unassigned	0	0	0	0	0	0	0	0	0.01	0	0	0.02	0	0	0	0	0	0	0	0
Ga0206123_103925101	Tripartite tricarboxylate transporter family receptor	not annotated	not annotated	unassigned	unassigned	unassigned	unassigned	unassigned	unassigned	unassigned	0	0	0	0	0.09	0	0	0	0.01	0	0	0.03	0	0.01	0.00293657	0	0	0	0	0.000795089
Ga0206130_1000023199	Gram-negative porin	hypothetical protein	20160426_Bin_22_2	Bacteria	Proteobacteria	Alphaproteobacteria	Rhodospirillales_A	UBA4479	UBA4479	UBA4479 sp002389385	0.01	0	0.01	0.01	0	0.01	0.01	0.05	0.01	0	0.07	0	0.04	0.04	0.00323946	0.00124146	0.00344019	0.0345641	0.0362629	0.0269817
0303_349519	Clp amino terminal domain	pathogenicity island component|ATPase family associated with various cellular activities (AAA)|AAA lid domain|AAA domain (Cdc48 subfamily)|C-terminal	D2-small domain	of ClpB protein	Negative regulator of genetic competence ClpC/MecB	20120607_Bin_3	Bacteria	AB1-6	AB1-6	unassigned	unassigned	unassigned	unassigned	0	0	0	0	0.08	0	0	0	0.01	0	0	0.01	0.01	0	0	0	0	0	0	0
Ga0206126_100222613	hypothetical protein	hypothetical protein	20100330_Bin_64_1	Bacteria	Bacteroidota	Bacteroidia	Flavobacteriales	Flavobacteriaceae	MS024-2A	MS024-2A sp000173095	0.01	0	0	0.01	0	0.01	0	0	0.01	0.01	0.02	0.01	0.04	0.01	0.000885572	0	0.00254513	0.0111994	0.0141127	0.0137154
Ga0206128_1000018184	CarboxypepD_reg-like domain|TonB-dependent Receptor Plug Domain|TonB dependent receptor	TonB-dependent receptor SusC TIGR04056	20100330_Bin_64_1	Bacteria	Bacteroidota	Bacteroidia	Flavobacteriales	Flavobacteriaceae	MS024-2A	MS024-2A sp000173095	0.02	0.02	0.02	0.04	0	0.03	0.01	0	0.01	0.07	0.13	0.03	0.11	0.03	0.0449774	0.02186	0.0440466	0.124158	0.156127	0.183169
0324_419570	Periplasmic binding protein domain	not annotated	not annotated	unassigned	unassigned	unassigned	unassigned	unassigned	unassigned	unassigned	0	0	0	0	0	0	0	0	0.01	0	0	0.04	0.02	0.03	0	0	0	0	0	0
Ga0206130_100309402	CarboxypepD_reg-like domain|TonB-dependent Receptor Plug Domain|TonB dependent receptor	TonB-dependent receptor SusC TIGR04056	20100504_Bin_77	Bacteria	Bacteroidota	Bacteroidia	Cytophagales	Cyclobacteriaceae	Fabibacter	Fabibacter sp002477595	0.01	0.03	0	0.03	0	0.01	0.12	0.02	0.01	0.17	0.02	0.03	0.05	0.04	0	0	0	0.010392	0.0141928	0.0348966
Ga0206125_1000429913	Molybdopterin oxidoreductase Fe4S4 domain|Molybdopterin oxidoreductase|Molydopterin dinucleotide binding domain	Formate dehydrogenase H	20120503_Bin_71_1	Bacteria	Proteobacteria	Alphaproteobacteria	Puniceispirillales	AAA536-G10	AAA536-G10	unassigned	0	0	0	0	0	0	0	0	0.01	0	0	0.02	0	0	0.00902627	0	0	0	0	0
Ga0206126_100706212	Starch-binding associating with outer membrane	SusD-like protein	20120503_Bin_3_5	Bacteria	Bacteroidota	Bacteroidia	Flavobacteriales	Flavobacteriaceae	MS024-2A	unassigned	0.04	0.02	0	0	0	0.04	0	0	0.01	0.15	0	0	0.03	0.02	0	0	0.00107416	0.00083975	0.00148564	0.00196277
0428_541569	Elongation factor Tu GTP binding domain|Elongation factor Tu domain 2|Elongation factor Tu C-terminal domain	Elongation factor Tu	20110428_Bin_1_24	Bacteria	Proteobacteria	Alphaproteobacteria	Pelagibacterales	Pelagibacteraceae	Pelagibacter	unassigned	0.01	0	0	0.01	0.06	0	0	0	0.01	0.05	0	0.01	0.01	0	0	0	0	0	0	0
Ga0206125_100251492	Starch-binding associating with outer membrane	hypothetical protein	20160321_Bin_18_1	Bacteria	Bacteroidota	Bacteroidia	Flavobacteriales	Flavobacteriaceae	MAG-121220-bin8	MAG-121220-bin8 sp002700465	0	0	0	0	0	0	0	0	0.01	0.05	0	0	0	0	0.0165743	0.0231993	0.0016143	0.0450933	0.0618278	0.0670932
Ga0206123_101884351	CarboxypepD_reg-like domain|TonB-dependent Receptor Plug Domain	TonB-dependent receptor SusC TIGR04056|TonB-dependent receptor SusC|KipI antagonist|hypothetical protein	20120607_Bin_121_1	Bacteria	Bacteroidota	Bacteroidia	Flavobacteriales	Flavobacteriaceae	MS024-2A	MS024-2A sp002292265	0	0	0	0	0	0	0	0	0.01	0	0	0.04	0.03	0.02	0.00156924	0	0	0	0	0
0303_535765	hypothetical protein	not annotated	not annotated	unassigned	unassigned	unassigned	unassigned	unassigned	unassigned	unassigned	0	0	0	0	0	0	0	0	0.01	0	0	0.01	0.01	0	0	0	0	0	0	0
0308_252444	Mitochondrial carrier protein	hypothetical protein	20160517_Bin_12	Archaea	Crenarchaeota	Korarchaeia	unassigned	unassigned	unassigned	unassigned	0	0	0	0	0	0	0	0	0.01	0	0	0.02	0.01	0	0	0	0	0	0	0
0303_300415	BON domain	not annotated	not annotated	unassigned	unassigned	unassigned	unassigned	unassigned	unassigned	unassigned	0	0	0	0	0	0	0	0	0.01	0	0	0	0	0	0	0	0	0	0	0
0510_579133	Periplasmic binding protein	not annotated	not annotated	unassigned	unassigned	unassigned	unassigned	unassigned	unassigned	unassigned	0	0	0	0	0	0	0	0	0.01	0.1	0.01	0.03	0	0.04	0	0	0	0	0	0
Ga0206124_100115032	Carboxypeptidase regulatory-like domain|TonB-dependent Receptor Plug Domain	hypothetical protein TIGR01786|Ferrienterobactin receptor TIGR01786	20160316_Bin_35_5	Bacteria	Proteobacteria	Gammaproteobacteria	SAR86	D2472	D2472	unassigned	0	0	0	0	0	0	0	0	0.01	0	0	0	0	0	0.046818	0	0	0.00828223	0.00836057	0.0312625
0518_198674	ATP synthase alpha/beta family	beta-barrel domain|ATP synthase alpha/beta family	nucleotide-binding domain|ATP synthase alpha/beta chain	C terminal domain	ATP synthase subunit alpha	20110509_Bin_8_1	Bacteria	Bacteroidota	Bacteroidia	Flavobacteriales	Flavobacteriaceae	unassigned	unassigned	0	0	0	0	0	0	0	0	0.01	0	0	0	0	0.01	0	0	0	0	0	0
Ga0206128_10120203	CarboxypepD_reg-like domain|TonB-dependent Receptor Plug Domain|TonB dependent receptor	TonB-dependent receptor SusC TIGR04056	20100518_Bin_1_2|20120531_Bin_19_5	Bacteria|Bacteria	Bacteroidota|Proteobacteria	Bacteroidia|Alphaproteobacteria	Flavobacteriales|Pelagibacterales	Flavobacteriaceae|Pelagibacteraceae	MAG-121220-bin8|Pelagibacter	unassigned|unassigned	0	0	0	0	0	0	0	0	0.01	0.01	0	0.01	0.01	0	0.115834	0.0298035	0.000429651	0.0474312	0.0598255	0.0685134
0518_482265	Tripartite tricarboxylate transporter family receptor	not annotated	not annotated	unassigned	unassigned	unassigned	unassigned	unassigned	unassigned	unassigned	0	0	0	0	0	0	0.01	0	0.01	0	0	0.01	0	0	0	0	0	0	0	0
0308_263987	hypothetical protein	not annotated	not annotated	unassigned	unassigned	unassigned	unassigned	unassigned	unassigned	unassigned	0	0	0	0	0.01	0	0	0	0.01	0	0	0.08	0	0	0	0	0	0	0	0
0303_361724	Ferritin-like domain	hypothetical protein	20100303_Bin_27	Bacteria	Proteobacteria	Alphaproteobacteria	Sphingomonadales	Sphingomonadaceae	Sphingomonas	Sphingomonas sp002292295	0	0	0	0	0.02	0.01	0	0	0.01	0	0	0	0	0	0	0	0	0	0	0
0324_801840	Actin	not annotated	not annotated	unassigned	unassigned	unassigned	unassigned	unassigned	unassigned	unassigned	0	0	0	0	0	0	0	0	0.01	0	0	0.02	0.03	0	0	0	0	0	0	0
Ga0206128_15687741	hypothetical protein	TonB-dependent receptor SusC TIGR04056	20100330_Bin_54_1	Bacteria	Bacteroidota	Bacteroidia	Flavobacteriales	Flavobacteriaceae	SCGC-AAA160-P02	unassigned	0.07	0.07	0.04	0.1	0.02	0.46	0.24	0.06	0.01	0.08	0.03	0.01	0	0.05	0.00442799	0.00319794	0	0	0	0
0303_420805	Peptide methionine sulfoxide reductase	Peptide methionine sulfoxide reductase MsrA	20160517_Bin_12	Archaea	Crenarchaeota	Korarchaeia	unassigned	unassigned	unassigned	unassigned	0	0	0	0	0	0	0	0	0.01	0	0	0	0	0	0	0	0	0	0	0
0324_556666	Gram-negative porin	not annotated	not annotated	unassigned	unassigned	unassigned	unassigned	unassigned	unassigned	unassigned	0	0	0	0	0	0	0	0	0.01	0	0	0	0	0	0	0	0	0	0	0
Ga0206128_10008312	Peroxidase	Catalase-peroxidase AA2	20160316_Bin_14_5	Bacteria	Proteobacteria	Alphaproteobacteria	Pelagibacterales	Pelagibacteraceae	Pelagibacter	Pelagibacter ubique_R	0.01	0.01	0.01	0.02	0	0	0.01	0.02	0.01	0.03	0.01	0	0.02	0.01	0	0	0	0.00269731	0.00188349	0.0138586
0308_317738	TCP-1/cpn60 chaperonin family	not annotated	not annotated	unassigned	unassigned	unassigned	unassigned	unassigned	unassigned	unassigned	0.01	0	0	0	0	0	0	0	0.01	0.01	0	0	0	0	0	0	0	0	0	0
Ga0206124_100116313	Glutamine synthetase type III N terminal |Glutamine synthetase	catalytic domain|Glutamine synthetase C-terminal domain	Glutamine synthetase	20160517_Bin_12	Archaea	Crenarchaeota	Korarchaeia	unassigned	unassigned	unassigned	unassigned	0	0	0	0	0.01	0	0	0	0.01	0	0	0.01	0	0	0	0	0	0	0	0.000346248
Ga0206125_100097234	Bacterial extracellular solute-binding protein	family 7	hypothetical protein	20120503_Bin_5_4|20100511_Bin_77	Bacteria|Bacteria	Proteobacteria|Proteobacteria	Alphaproteobacteria|Alphaproteobacteria	Rhodobacterales|Rhodobacterales	Rhodobacteraceae|Rhodobacteraceae	Planktomarina|Planktomarina	unassigned|Planktomarina temperata	0.05	0.05	0.02	0.07	0.05	0.03	0	0.1	0.01	0.07	0.23	0	0	0.07	0.109733	0.0429595	0.124506	0.0764423	0.0689083	0.0665469
0303_437251	S-adenosyl-L-homocysteine hydrolase|S-adenosyl-L-homocysteine hydrolase	NAD binding domain	Adenosylhomocysteinase	20160419_Bin_4_9	Bacteria	Proteobacteria	Alphaproteobacteria	Pelagibacterales	Pelagibacteraceae	Pelagibacter	unassigned	0.01	0	0	0.01	0	0	0	0	0.01	0.02	0	0	0	0	0	0	0	0	0	0
Ga0206125_100261152	TonB-dependent Receptor Plug Domain|TonB dependent receptor	Vitamin B12 transporter BtuB TIGR01786	20160316_Bin_35_5	Bacteria	Proteobacteria	Gammaproteobacteria	SAR86	D2472	D2472	unassigned	0	0	0	0	0	0	0	0	0.01	0	0	0.01	0.01	0.01	0.0659268	0.00264531	0	0.00951108	0.00877737	0.0195851
0428_514031	CarboxypepD_reg-like domain|TonB-dependent Receptor Plug Domain	TonB-dependent receptor SusC TIGR04056	20100504_Bin_77	Bacteria	Bacteroidota	Bacteroidia	Cytophagales	Cyclobacteriaceae	Fabibacter	Fabibacter sp002477595	0	0.01	0	0	0	0	0.02	0.01	0.01	0.05	0	0.01	0.03	0.01	0	0	0	0	0	0
Ga0206128_100183817	Rho termination factor	N-terminal domain|Rho termination factor	RNA-binding domain|ATP synthase alpha/beta family	nucleotide-binding domain	Transcription termination factor Rho	20160512_Bin_30_3	Bacteria	Proteobacteria	Gammaproteobacteria	SAR86	D2472	SCGC-AAA076-P13	unassigned	0	0	0	0	0	0	0	0	0.01	0.01	0.03	0	0	0	0	0	0	0.00193756	0.000970465	0.002692
0428_583778	Aminomethyltransferase folate-binding domain	Dimethylsulfonioproprionate demethylase DmdA	20160419_Bin_4_9	Bacteria	Proteobacteria	Alphaproteobacteria	Pelagibacterales	Pelagibacteraceae	Pelagibacter	unassigned	0.01	0.01	0.01	0.02	0	0	0	0	0.01	0.01	0	0.01	0.04	0	0	0	0	0	0	0
Ga0206125_1000018482	Formate--tetrahydrofolate ligase	Formate--tetrahydrofolate ligase	20120503_Bin_5_4	Bacteria	Proteobacteria	Alphaproteobacteria	Rhodobacterales	Rhodobacteraceae	Planktomarina	unassigned	0.01	0.03	0.01	0.04	0.05	0.05	0	0	0.01	0.03	0.05	0.02	0.04	0.04	0.0393966	0.0303342	0.044343	0.0377501	0.0352158	0.04427
Ga0206125_100040192	TonB-dependent Receptor Plug Domain	Colicin I receptor|hypothetical protein	20100511_Bin_19_1	Bacteria	Proteobacteria	Gammaproteobacteria	Pseudomonadales	HTCC2089	UBA9926	UBA9926 sp003451575	0.06	0.02	0.02	0.02	0.01	0.01	0.01	0.03	0.01	0.05	0.02	0	0.02	0.01	0.128772	0.101066	0.109778	0.0809574	0.0817474	0.0585587
0303_265443	Bacterial extracellular solute-binding proteins	family 5 Middle	hypothetical protein	20160321_Bin_35_4	Bacteria	Actinobacteriota	Acidimicrobiia	TMED189	TMED189	TMED189	unassigned	0	0	0	0	0	0	0	0	0.01	0	0	0	0	0	0	0	0	0	0	0
0308_569951	NMT1/THI5 like	Formylaminopyrimidine-binding protein	20110428_Bin_93_1	Bacteria	Proteobacteria	Gammaproteobacteria	Thiomicrospirales	Thioglobaceae	Thioglobus	Thioglobus singularis	0	0	0	0	0	0	0	0	0.01	0	0	0	0	0	0	0	0	0	0	0
Ga0206130_109912861	hypothetical protein	not annotated	not annotated	unassigned	unassigned	unassigned	unassigned	unassigned	unassigned	unassigned	0.01	0.03	0.01	0.02	0	0.03	0.06	0.07	0.01	0.03	0.06	0.01	0.03	0.02	0	0	0	0.00138241	0	0
Ga0206128_100123522	Tripartite tricarboxylate transporter family receptor	hypothetical protein	20100511_Bin_77	Bacteria	Proteobacteria	Alphaproteobacteria	Rhodobacterales	Rhodobacteraceae	Planktomarina	Planktomarina temperata	0	0	0	0.01	0	0	0	0.02	0.01	0.02	0.13	0.02	0.02	0.08	0.0122607	0	0.00683472	0.00588783	0.00492434	0.00427376
Ga0206128_100061324	Carboxypeptidase regulatory-like domain|TonB-dependent Receptor Plug Domain	hypothetical protein	20120524_Bin_14_6	Bacteria	Proteobacteria	Gammaproteobacteria	SAR86	D2472	SCGC-AAA076-P13	unassigned	0.01	0	0	0	0	0	0	0.01	0.01	0.02	0.04	0.01	0	0.01	0.145846	0.124649	0.0708658	0.203267	0.224719	0.29168
0308_489420	Acetohydroxy acid isomeroreductase	NADPH-binding domain|Acetohydroxy acid isomeroreductase	catalytic domain	not annotated	not annotated	unassigned	unassigned	unassigned	unassigned	unassigned	unassigned	unassigned	0	0	0	0	0	0	0	0	0.01	0	0	0	0	0	0	0	0	0	0	0
Ga0206125_10000005276	TonB-dependent Receptor Plug Domain|TonB dependent receptor	Colicin I receptor TIGR01786	20160412_Bin_5_6	Bacteria	Proteobacteria	Gammaproteobacteria	Pseudomonadales	Pseudohongiellaceae	OM182	OM182 sp001438145	0.04	0.04	0.04	0.05	0	0.05	0.06	0.08	0.01	0.03	0	0.01	0.03	0	0.0691284	0.0752148	0.189234	0.198014	0.239196	0.188936
Ga0206125_100228982	hypothetical protein	hypothetical protein	20160321_Bin_18_1	Bacteria	Bacteroidota	Bacteroidia	Flavobacteriales	Flavobacteriaceae	MAG-121220-bin8	MAG-121220-bin8 sp002700465	0	0	0	0	0	0	0	0	0.01	0.01	0	0	0	0	0.00102549	0.00151496	0	0.0027773	0.00252449	0.00407791
Ga0206128_10030181	TonB-dependent Receptor Plug Domain	hypothetical protein	20100511_Bin_19_1	Bacteria	Proteobacteria	Gammaproteobacteria	Pseudomonadales	HTCC2089	UBA9926	UBA9926 sp003451575	0.07	0.03	0.04	0.05	0	0	0.01	0.03	0.01	0.07	0.04	0	0	0.02	0.105972	0.0820654	0.0897546	0.0880862	0.0844201	0.0576644
Ga0206128_10313132	Periplasmic binding protein	hypothetical protein	20120405_Bin_95_1	Bacteria	Proteobacteria	Gammaproteobacteria	Burkholderiales	Burkholderiaceae	RS62	RS62 sp002340675	0.01	0.02	0	0.01	0	0	0	0.07	0.01	0.02	0.06	0.03	0.06	0.06	0.000683666	0	0.00107416	0.0107232	0.00325898	0.00396971
0526_414450	ABC transporter	putative ABC transporter ATP-binding protein YknY	20110526_Bin_44_1|20160316_Bin_27_2	Bacteria|Bacteria	Bacteroidota|Bacteroidota	Bacteroidia|Bacteroidia	Flavobacteriales|Flavobacteriales	Flavobacteriaceae|Flavobacteriaceae	MED-G11|MED-G11	unassigned|unassigned	0	0	0	0	0	0	0	0	0.01	0	0	0	0.01	0	0	0	0	0	0	0
0324_416466	Haloacid dehalogenase-like hydrolase	not annotated	not annotated	unassigned	unassigned	unassigned	unassigned	unassigned	unassigned	unassigned	0	0	0	0	0	0	0	0	0.01	0	0	0	0	0	0	0	0	0	0	0
Ga0206124_102469331	hypothetical protein	TonB-dependent receptor SusC TIGR04056	20110523_Bin_120_1	Bacteria	Bacteroidota	Bacteroidia	Flavobacteriales	Flavobacteriaceae	MAG-120531	MAG-120531 sp000173115	0	0.01	0	0.01	0	0.02	0.01	0	0.01	0.02	0.01	0.07	0.09	0.02	0	0	0	0.00117565	0.00149761	0.00289799
Ga0206131_100405013	Mitochondrial carrier protein	hypothetical protein	20160517_Bin_12	Archaea	Crenarchaeota	Korarchaeia	unassigned	unassigned	unassigned	unassigned	0	0	0	0	0.03	0	0	0	0.01	0	0	0.01	0.01	0	0	0	0	0	0	0.0015581
0308_417061	short chain dehydrogenase	putative oxidoreductase	20110526_Bin_21_1	Bacteria	Proteobacteria	Alphaproteobacteria	Puniceispirillales	AAA536-G10	AAA536-G10	unassigned	0	0	0	0	0	0	0	0	0.01	0	0	0	0	0	0	0	0	0	0	0
0510_709648	hypothetical protein	not annotated	not annotated	unassigned	unassigned	unassigned	unassigned	unassigned	unassigned	unassigned	0	0	0	0	0	0	0	0	0.01	0	0	0	0.01	0.07	0	0	0	0	0	0
0324_703283	hypothetical protein	not annotated	not annotated	unassigned	unassigned	unassigned	unassigned	unassigned	unassigned	unassigned	0	0	0	0	0	0	0	0	0.01	0	0	0	0	0	0	0	0	0	0	0
0606_108153	hypothetical protein	not annotated	not annotated	unassigned	unassigned	unassigned	unassigned	unassigned	unassigned	unassigned	0	0	0	0	0	0	0	0	0.01	0	0	0	0	0	0	0	0	0	0	0
0526_288470	Bacterial extracellular solute-binding protein	family 7	Monocarboxylate 2-oxoacid-binding periplasmic protein	20110530_Bin_77_1	Bacteria	Proteobacteria	Alphaproteobacteria	Rhodobacterales	Rhodobacteraceae	Amylibacter_A	unassigned	0	0	0	0.01	0.09	0	0	0	0.01	0	0	0.01	0.01	0	0	0	0	0	0	0
0324_527883	hypothetical protein	not annotated	not annotated	unassigned	unassigned	unassigned	unassigned	unassigned	unassigned	unassigned	0	0	0	0	0	0	0	0	0.01	0	0	0	0	0	0	0	0	0	0	0
0308_432711	Cytosol aminopeptidase family	catalytic domain	not annotated	not annotated	unassigned	unassigned	unassigned	unassigned	unassigned	unassigned	unassigned	0	0	0.01	0	0	0	0	0	0.01	0.01	0	0	0.01	0.01	0	0	0	0	0	0
Ga0206129_100286012	SusD family	hypothetical protein	20100504_Bin_77	Bacteria	Bacteroidota	Bacteroidia	Cytophagales	Cyclobacteriaceae	Fabibacter	Fabibacter sp002477595	0.01	0.02	0	0.02	0	0	0.06	0.02	0.01	0.08	0.01	0.01	0.02	0.01	0	0	0	0.00304224	0.00198283	0.00880334
Ga0206124_1000355011	TonB-dependent Receptor Plug Domain|TonB dependent receptor	Colicin I receptor	20110407_Bin_35	Bacteria	Proteobacteria	Gammaproteobacteria	Pseudomonadales	Pseudohongiellaceae	UBA9145	UBA9145 sp003483155	0	0	0	0	0	0	0	0	0.01	0	0	0.04	0.02	0.01	0.0474287	0	0	0.00293465	0.00121257	0.0055814
0510_346070	Major capsid protein N-terminus|Large eukaryotic DNA virus major capsid protein	not annotated	not annotated	unassigned	unassigned	unassigned	unassigned	unassigned	unassigned	unassigned	0	0	0	0	0	0	0	0	0.01	0	0	0	0	0	0	0	0	0	0	0
Ga0206125_100163183	Outer membrane efflux protein	Outer membrane efflux protein BepC	20160316_Bin_14_5	Bacteria	Proteobacteria	Alphaproteobacteria	Pelagibacterales	Pelagibacteraceae	Pelagibacter	Pelagibacter ubique_R	0.02	0.01	0.01	0.03	0	0	0	0.02	0.01	0.04	0.03	0.02	0.06	0.05	0	0	0	0.000460797	0	0.0108789
0303_534612	ABC transporter	Glutamine transport ATP-binding protein GlnQ	20120416_Bin_7_16	Bacteria	Proteobacteria	Alphaproteobacteria	Pelagibacterales	Pelagibacteraceae	Pelagibacter	unassigned	0	0	0	0	0	0	0	0	0.01	0	0	0	0	0	0	0	0	0	0	0
Ga0206125_100042368	TonB-dependent Receptor Plug Domain|TonB dependent receptor	Vitamin B12 transporter BtuB TIGR01783|Colicin I receptor|Epoxide hydrolase EphG|Colicin I receptor TIGR01783|hypothetical protein	20100511_Bin_19_1	Bacteria	Proteobacteria	Gammaproteobacteria	Pseudomonadales	HTCC2089	UBA9926	UBA9926 sp003451575	0.02	0.01	0.01	0.02	0.02	0	0	0.05	0.01	0.02	0.03	0.03	0.02	0.02	0.0766645	0.0292995	0.0433765	0.0699371	0.0713304	0.0529621
Ga0206125_1000652511	Bacterial extracellular solute-binding proteins	family 3	Cyclohexadienyl dehydratase	20110324_Bin_75_1	Bacteria	Proteobacteria	Alphaproteobacteria	Rhodobacterales	Rhodobacteraceae	GCA-2697345	GCA-2697345 sp002697345	0	0	0	0	0	0	0	0	0.01	0	0	0	0	0	0.00191106	0	0	0	0	0
0308_257022	ATP synthase alpha/beta family	beta-barrel domain|ATP synthase alpha/beta family	nucleotide-binding domain|ATP synthase alpha/beta chain	C terminal domain	ATP synthase subunit alpha	20110407_Bin_35	Bacteria	Proteobacteria	Gammaproteobacteria	Pseudomonadales	Pseudohongiellaceae	UBA9145	UBA9145 sp003483155	0.02	0.01	0.02	0.01	0.02	0.02	0.02	0.02	0.01	0.02	0.02	0.01	0.02	0.02	0	0	0	0	0	0
Ga0206125_100049738	Ribosomal protein S2	30S ribosomal protein S2	20100511_Bin_77	Bacteria	Proteobacteria	Alphaproteobacteria	Rhodobacterales	Rhodobacteraceae	Planktomarina	Planktomarina temperata	0.02	0.02	0.01	0.03	0.05	0.11	0.04	0.05	0.01	0.07	0.08	0.02	0.01	0.04	0.0262272	0.0208428	0.0270803	0.0274925	0.0261205	0.0246274
Ga0206128_100007955	Starch-binding associating with outer membrane|SusD family	SusD-like protein	20100330_Bin_64_1	Bacteria	Bacteroidota	Bacteroidia	Flavobacteriales	Flavobacteriaceae	MS024-2A	MS024-2A sp000173095	0.03	0.02	0.02	0.07	0	0.04	0	0.01	0.01	0.05	0.1	0.02	0.05	0.02	0.00298033	0.00228419	0.00874531	0.0966632	0.113925	0.140403
0510_485351	Bacterial extracellular solute-binding proteins	family 3	Cyclohexadienyl dehydratase	20160512_Bin_27_5	Bacteria	Proteobacteria	Alphaproteobacteria	Puniceispirillales	Puniceispirillaceae	Puniceispirillum	Puniceispirillum sp002378605	0	0	0	0	0	0	0	0	0.01	0.01	0.01	0.03	0.02	0	0	0	0	0	0	0
Ga0206125_100040862	Bacterial extracellular solute-binding protein	hypothetical protein	20160316_Bin_26_1	Bacteria	Proteobacteria	Alphaproteobacteria	Rhodobacterales	Rhodobacteraceae	Amylibacter_A	Amylibacter_A sp900197625	0	0	0	0	0.03	0	0	0	0.01	0	0	0.01	0.01	0.03	0.0156937	0.00228419	0	0.00199681	0	0.000865621
Ga0206124_100240093	Bacterial extracellular solute-binding protein	Spermidine/putrescine-binding periplasmic protein	20110516_Bin_1_1	Bacteria	Proteobacteria	Alphaproteobacteria	Rhodobacterales	Rhodobacteraceae	Tateyamaria	Tateyamaria sp003445215	0	0	0	0.03	0	0	0	0.05	0.01	0.02	0.07	0.01	0	0.05	0.0100541	0.00784166	0.00733422	0.0486503	0.0781143	0.0577129
Ga0206125_1000028580	Elongation factor Tu GTP binding domain|Elongation factor Tu domain 2|Elongation factor Tu C-terminal domain	Elongation factor Tu	20160426_Bin_8_3	Bacteria	Proteobacteria	Gammaproteobacteria	SAR86	D2472	unassigned	unassigned	0	0	0	0	0	0	0	0	0.01	0.01	0.02	0	0	0	0.00309952	0.00068527	0	0	0.000877102	0.0108958
0324_371339	Bacterial extracellular solute-binding protein	not annotated	not annotated	unassigned	unassigned	unassigned	unassigned	unassigned	unassigned	unassigned	0	0	0	0	0	0	0	0	0.01	0	0	0	0	0.01	0	0	0	0	0	0
0324_434867	Carboxypeptidase regulatory-like domain|TonB-dependent Receptor Plug Domain	not annotated	not annotated	unassigned	unassigned	unassigned	unassigned	unassigned	unassigned	unassigned	0	0	0	0	0	0	0	0	0.01	0	0	0.01	0.01	0	0	0	0	0	0	0
Ga0206129_100029429	Histidine kinase-	DNA gyrase B-	and HSP90-like ATPase|Hsp90 protein	not annotated	not annotated	unassigned	unassigned	unassigned	unassigned	unassigned	unassigned	unassigned	0.02	0.02	0	0	0.03	0.02	0.02	0.01	0.01	0.01	0.01	0	0.01	0	0.000885572	0	0	0	0	0
0308_364043	Autotransporter beta-domain	not annotated	not annotated	unassigned	unassigned	unassigned	unassigned	unassigned	unassigned	unassigned	0	0	0	0	0	0	0	0	0.01	0	0	0.01	0	0	0	0	0	0	0	0
0303_558382	TonB dependent receptor	not annotated	not annotated	unassigned	unassigned	unassigned	unassigned	unassigned	unassigned	unassigned	0	0	0	0	0.03	0	0	0	0.01	0	0	0.02	0.05	0.01	0	0	0	0	0	0
Ga0206127_10175323	RTX calcium-binding nonapeptide repeat (4 copies)	not annotated	not annotated	unassigned	unassigned	unassigned	unassigned	unassigned	unassigned	unassigned	0.01	0.01	0.03	0.05	0	0	0	0	0.01	0.02	0.15	0.02	0.02	0.14	0	0	0.00417733	0.00603883	0.00521072	0.0028143
Ga0206128_10213812	TonB-dependent Receptor Plug Domain|TonB dependent receptor	hypothetical protein	20100511_Bin_19_1	Bacteria	Proteobacteria	Gammaproteobacteria	Pseudomonadales	HTCC2089	UBA9926	UBA9926 sp003451575	0.02	0.01	0	0	0	0	0	0.01	0.01	0.04	0.04	0	0.02	0.01	0.087292	0.0032814	0.000644488	0.0400647	0.0359906	0.0604157
0308_371779	Carboxypeptidase regulatory-like domain	hypothetical protein	20120524_Bin_43_2	Bacteria	Proteobacteria	Gammaproteobacteria	SAR86	D2472	D2472	D2472 sp002469975	0.02	0.01	0	0.01	0	0	0	0.01	0.01	0.03	0.02	0.01	0.01	0.02	0	0	0	0	0	0
0324_610003	Starch-binding associating with outer membrane|SusD family	not annotated	not annotated	unassigned	unassigned	unassigned	unassigned	unassigned	unassigned	unassigned	0	0	0	0	0	0	0	0	0.01	0	0	0	0	0	0	0	0	0	0	0
Ga0206129_100111044	Molybdopterin-binding domain of aldehyde dehydrogenase	Membrane-bound aldehyde dehydrogenase [pyrroloquinoline-quinone]	20110526_Bin_113_1	Bacteria	Proteobacteria	Gammaproteobacteria	Burkholderiales	SG8-40	UBA3031	UBA3031 sp003485335	0	0	0	0	0.02	0	0	0	0.01	0	0.02	0.09	0	0.02	0.00170915	0	0	0.00167948	0.00264778	0.00984269
0303_471024	Major capsid protein Gp23	not annotated	not annotated	unassigned	unassigned	unassigned	unassigned	unassigned	unassigned	unassigned	0	0	0	0	0	0	0	0	0.01	0	0	0	0	0	0	0	0	0	0	0
0308_379990	Inorganic H+ pyrophosphatase	K(+)-stimulated pyrophosphate-energized sodium pump|Putative K(+)-stimulated pyrophosphate-energized sodium pump	20120412_Bin_1_20|20100330_Bin_54_1	Bacteria|Bacteria	Bacteroidota|Bacteroidota	Bacteroidia|Bacteroidia	Flavobacteriales|Flavobacteriales	Flavobacteriaceae|Flavobacteriaceae	SCGC-AAA160-P02|SCGC-AAA160-P02	unassigned|unassigned	0	0	0	0	0	0.05	0.03	0.02	0.01	0	0.02	0	0.01	0	0	0	0	0	0	0
0308_347600	Bacterial extracellular solute-binding protein	not annotated	not annotated	unassigned	unassigned	unassigned	unassigned	unassigned	unassigned	unassigned	0.03	0.06	0.06	0.01	0	0	0.03	0.06	0.01	0.06	0.12	0	0.03	0.07	0	0	0	0	0	0
0303_402680	Gram-negative porin	not annotated	not annotated	unassigned	unassigned	unassigned	unassigned	unassigned	unassigned	unassigned	0	0	0	0	0	0	0	0	0.01	0	0	0	0	0	0	0	0	0	0	0
0303_273325	Aldolase/RraA|KDPG and KHG aldolase	KHG/KDPG aldolase	20160517_Bin_12	Archaea	Crenarchaeota	Korarchaeia	unassigned	unassigned	unassigned	unassigned	0	0	0	0	0	0	0	0	0.01	0	0	0.01	0	0	0	0	0	0	0	0
Ga0206131_100138826	hypothetical protein	hypothetical protein	20110331_Bin_72	Bacteria	Bacteroidota	Bacteroidia	Cytophagales	Cyclobacteriaceae	UBA4465	UBA4465 sp002470835	0.01	0.02	0.04	0.07	0	0	0	0	0.01	0.01	0.01	0	0.01	0.01	0	0	0	0	0	0.00063608
0416_455286	Gram-negative porin	not annotated	not annotated	unassigned	unassigned	unassigned	unassigned	unassigned	unassigned	unassigned	0	0	0	0	0	0	0	0	0.01	0	0	0	0	0.01	0	0	0	0	0	0
0324_538940	Fructose-bisphosphate aldolase class-I	not annotated	not annotated	unassigned	unassigned	unassigned	unassigned	unassigned	unassigned	unassigned	0	0	0	0	0	0	0	0	0.01	0	0	0	0	0	0	0	0	0	0	0
Ga0206128_100072328	TonB-dependent Receptor Plug Domain|TonB dependent receptor	Colicin I receptor TIGR01783	20160502_Bin_32_9	Bacteria	Proteobacteria	Gammaproteobacteria	SAR86	D2472	D2472	unassigned	0	0	0	0	0	0	0	0	0.01	0	0	0	0	0	0.0152486	0	0	0.00579152	0.00429516	0.024683
0303_626412	Inverse autotransporter	beta-domain	not annotated	not annotated	unassigned	unassigned	unassigned	unassigned	unassigned	unassigned	unassigned	0	0	0	0	0	0	0	0	0.01	0	0	0	0	0	0	0	0	0	0	0
Ga0206125_1000060843	Photosystem I psaA/psaB protein	not annotated	not annotated	unassigned	unassigned	unassigned	unassigned	unassigned	unassigned	unassigned	0	0	0	0	0.02	0	0	0	0.01	0.01	0	0.01	0	0	0.0150513	0	0	0	0	0.0181211
Ga0206125_100018601	Photosystem I psaA/psaB protein	not annotated	not annotated	unassigned	unassigned	unassigned	unassigned	unassigned	unassigned	unassigned	0	0	0	0	0.03	0	0	0	0.01	0.01	0.01	0.01	0.01	0	0.0199924	0.00156925	0	0.00188997	0	0.0284882
Ga0206125_100022121	CarboxypepD_reg-like domain|TonB-dependent Receptor Plug Domain|TonB dependent receptor	Colicin I receptor	20160321_Bin_18_1	Bacteria	Bacteroidota	Bacteroidia	Flavobacteriales	Flavobacteriaceae	MAG-121220-bin8	MAG-121220-bin8 sp002700465	0	0	0	0	0	0	0	0	0.01	0	0.01	0.01	0	0	0.0672351	0.0049797	0	0.0475001	0.0682083	0.0804729
Ga0206126_103536491	hypothetical protein	TonB-dependent receptor SusC TIGR04056	20120503_Bin_3_5	Bacteria	Bacteroidota	Bacteroidia	Flavobacteriales	Flavobacteriaceae	MS024-2A	unassigned	0.04	0.02	0	0	0	0.02	0	0	0.01	0.15	0.02	0.01	0.04	0.05	0	0	0.000644488	0.000944973	0.00116948	0.0016071
0324_407092	Gram-negative porin	hypothetical protein	20110331_Bin_57_1	Bacteria	Proteobacteria	Alphaproteobacteria	Pelagibacterales	Pelagibacteraceae	IMCC9063	unassigned	0	0	0	0	0	0	0	0	0.01	0	0	0	0	0.01	0	0	0	0	0	0
0416_278221	Family of unknown function (DUF5309)	not annotated	not annotated	unassigned	unassigned	unassigned	unassigned	unassigned	unassigned	unassigned	0	0	0	0	0	0	0	0	0.01	0	0	0	0	0	0	0	0	0	0	0
0324_293337	Periplasmic binding protein domain	hypothetical protein	20110428_Bin_93_1|20160316_Bin_35_1	Bacteria|Bacteria	Proteobacteria|Proteobacteria	Gammaproteobacteria|Gammaproteobacteria	Thiomicrospirales|Thiomicrospirales	Thioglobaceae|Thioglobaceae	Thioglobus|Thioglobus	Thioglobus singularis|unassigned	0	0	0	0	0	0	0	0	0.01	0.02	0	0	0.01	0	0	0	0	0	0	0
Ga0206128_10862551	Periplasmic binding protein	Leucine-	isoleucine-	valine-	threonine-	and alanine-binding protein	20160517_Bin_10_1	Bacteria	Actinobacteriota	Actinobacteria	Actinomycetales	Microbacteriaceae	Pontimonas	unassigned	0	0	0.01	0.02	0	0	0	0.01	0.01	0.04	0.05	0.01	0.01	0.01	0.00290008	0	0	0.00114695	0.00200815	0.0081305
Ga0206124_104548241	RNA polymerase Rpb1	domain 5	DNA-directed RNA polymerase subunit beta'	20120416_Bin_7_16|20120503_Bin_1_6	Bacteria|Bacteria	Proteobacteria|Proteobacteria	Alphaproteobacteria|Alphaproteobacteria	Pelagibacterales|Pelagibacterales	Pelagibacteraceae|Pelagibacteraceae	Pelagibacter|Pelagibacter	unassigned|unassigned	0	0	0	0	0	0	0	0	0.01	0	0	0	0	0.01	0.0177836	0.0143794	0.0143594	0.00877383	0.00705678	0.010927
0526_587896	Sulfatase	not annotated	not annotated	unassigned	unassigned	unassigned	unassigned	unassigned	unassigned	unassigned	0	0	0	0	0	0	0	0	0.01	0	0	0	0	0	0	0	0	0	0	0
0510_382530	Ubiquitin family	not annotated	not annotated	unassigned	unassigned	unassigned	unassigned	unassigned	unassigned	unassigned	0.01	0	0.01	0	0	0	0.01	0	0.01	0	0	0.02	0.02	0.01	0	0	0	0	0	0
Ga0206125_1000071410	Gram-negative porin	Porin	20110516_Bin_1_1	Bacteria	Proteobacteria	Alphaproteobacteria	Rhodobacterales	Rhodobacteraceae	Tateyamaria	Tateyamaria sp003445215	0	0	0	0.03	0	0	0	0.05	0.01	0	0.16	0	0	0.02	0.0475457	0.049985	0.0524608	0.132044	0.191882	0.181208
0324_649795	Major capsid protein N-terminus|Large eukaryotic DNA virus major capsid protein	not annotated	not annotated	unassigned	unassigned	unassigned	unassigned	unassigned	unassigned	unassigned	0	0	0	0	0	0	0	0	0.01	0	0	0	0	0	0	0	0	0	0	0
0303_500653	Gram-negative porin	not annotated	not annotated	unassigned	unassigned	unassigned	unassigned	unassigned	unassigned	unassigned	0	0	0	0	0.04	0	0	0	0.01	0	0	0	0.01	0.01	0	0	0	0	0	0
Ga0206124_100142491	TonB-dependent Receptor Plug Domain|TonB dependent receptor	Vitamin B12 transporter BtuB TIGR01785	20160426_Bin_20_1|20100511_Bin_19_1|20120416_Bin_90_1	Bacteria|Bacteria|Bacteria	Proteobacteria|Proteobacteria|Proteobacteria	Gammaproteobacteria|Gammaproteobacteria|Gammaproteobacteria	Pseudomonadales|Pseudomonadales|Pseudomonadales	HTCC2089|HTCC2089|Halieaceae	UBA4582|UBA9926|Luminiphilus	UBA4582 sp002389265|UBA9926 sp003451575|Luminiphilus sp002389505	0.06	0.02	0.05	0.05	0.01	0	0.01	0.01	0.01	0.04	0.02	0	0.01	0.02	0.0461807	0.0273376	0.0383446	0.0618379	0.0526431	0.0389554
Ga0206129_100185372	TonB-dependent Receptor Plug Domain|TonB dependent receptor	Colicin I receptor|Vitamin B12 transporter BtuB	20160316_Bin_35_5|20110526_Bin_44_1	Bacteria|Bacteria	Proteobacteria|Bacteroidota	Gammaproteobacteria|Bacteroidia	SAR86|Flavobacteriales	D2472|Flavobacteriaceae	D2472|MED-G11	unassigned|unassigned	0	0	0	0	0	0	0	0	0.01	0	0	0.01	0.01	0	0.00229911	0	0	0.00446572	0.00315699	0.021672
0518_240812	Major capsid protein N-terminus|Large eukaryotic DNA virus major capsid protein	not annotated	not annotated	unassigned	unassigned	unassigned	unassigned	unassigned	unassigned	unassigned	0	0	0	0	0	0	0	0.03	0.01	0	0	0	0	0	0	0	0	0	0	0
0324_366433	Bacterial extracellular solute-binding protein	family 7	Solute-binding protein	20120503_Bin_71_1	Bacteria	Proteobacteria	Alphaproteobacteria	Puniceispirillales	AAA536-G10	AAA536-G10	unassigned	0	0	0	0	0	0	0	0	0.01	0	0	0	0	0.01	0	0	0	0	0	0
Ga0206125_1000237719	Bacterial extracellular solute-binding protein	Fe(3+)-binding periplasmic protein|Phosphoglycerate transport regulatory protein PgtC	20160316_Bin_26_1	Bacteria	Proteobacteria	Alphaproteobacteria	Rhodobacterales	Rhodobacteraceae	Amylibacter_A	Amylibacter_A sp900197625	0	0.01	0	0	0	0.01	0	0.01	0.01	0	0.01	0	0	0.05	0.0191898	0.0106431	0.00987619	0.00637654	0.0029593	0.00232498
0303_396282	ATP synthase alpha/beta family	beta-barrel domain|ATP synthase alpha/beta family	nucleotide-binding domain|ATP synthase alpha/beta chain	C terminal domain	ATP synthase subunit alpha	20100303_Bin_46|20100511_Bin_19_1	Bacteria|Bacteria	Proteobacteria|Proteobacteria	Gammaproteobacteria|Gammaproteobacteria	Pseudomonadales|Pseudomonadales	HTCC2089|HTCC2089	UBA9926|UBA9926	unassigned|UBA9926 sp003451575	0	0	0	0	0.06	0.04	0	0	0.01	0	0	0.01	0	0	0	0	0	0	0	0
Ga0206125_100083774	TonB-dependent Receptor Plug Domain|TonB dependent receptor	Vitamin B12 transporter BtuB TIGR01785	20160331_Bin_7_2|20160412_Bin_5_6|20120416_Bin_90_1	Bacteria|Bacteria|Bacteria	Proteobacteria|Proteobacteria|Proteobacteria	Alphaproteobacteria|Gammaproteobacteria|Gammaproteobacteria	Caulobacterales|Pseudomonadales|Pseudomonadales	Maricaulaceae|Pseudohongiellaceae|Halieaceae	Hellea|OM182|Luminiphilus	unassigned|OM182 sp001438145|Luminiphilus sp002389505	0.04	0.01	0.01	0.01	0	0	0	0.01	0.01	0.03	0.01	0	0.02	0.02	0.0422845	0.02886	0.0257636	0.0359821	0.0297343	0.0180271
Ga0206129_100046019	ATP synthase alpha/beta family	beta-barrel domain|ATP synthase alpha/beta family	nucleotide-binding domain|ATP synthase alpha/beta chain	C terminal domain	ATP synthase subunit alpha	20160426_Bin_31_1	Bacteria	Actinobacteriota	Acidimicrobiia	Microtrichales	UBA10347	UBA10347	UBA10347 sp003485885	0.01	0	0	0	0	0	0	0	0.01	0	0	0	0	0.01	0	0	0	0.0217652	0.0268667	0.0190523
0324_367686	RNA polymerase beta subunit|RNA polymerase Rpb2	domain 2|RNA polymerase Rpb2	domain 3|RNA polymerase beta subunit external 1 domain|RNA polymerase Rpb2	domain 6|RNA polymerase Rpb2	domain 7	DNA-directed RNA polymerase subunit beta	20110324_Bin_41_4|20120416_Bin_7_16	Bacteria|Bacteria	Bacteroidota|Proteobacteria	Bacteroidia|Alphaproteobacteria	Flavobacteriales|Pelagibacterales	Flavobacteriaceae|Pelagibacteraceae	MED-G11|Pelagibacter	unassigned|unassigned	0.02	0.01	0.01	0.01	0	0	0	0.01	0.01	0	0	0	0	0	0	0	0	0	0	0
0518_311795	Isocitrate lyase family	Isocitrate lyase	20100504_Bin_6_2|20160412_Bin_46_3	Bacteria|Bacteria	Proteobacteria|Proteobacteria	Gammaproteobacteria|Gammaproteobacteria	Pseudomonadales|Pseudomonadales	Porticoccaceae|Porticoccaceae	HTCC2207|HTCC2207	unassigned|unassigned	0	0	0	0	0	0	0	0	0.01	0	0	0	0	0	0	0	0	0	0	0
Ga0206124_100092913	Bacterial extracellular solute-binding proteins	family 5 Middle	Dipeptide-binding protein DppE	20110324_Bin_75_1	Bacteria	Proteobacteria	Alphaproteobacteria	Rhodobacterales	Rhodobacteraceae	GCA-2697345	GCA-2697345 sp002697345	0	0	0	0	0.01	0	0	0	0.01	0	0	0.04	0.01	0	0.00136733	0	0	0	0	0
0518_413910	Fructose-bisphosphate aldolase class-I	not annotated	not annotated	unassigned	unassigned	unassigned	unassigned	unassigned	unassigned	unassigned	0	0	0	0	0	0	0	0	0.01	0	0	0	0	0	0	0	0	0	0	0
0303_296912	TCP-1/cpn60 chaperonin family	60 kDa chaperonin 2	20160517_Bin_12	Archaea	Crenarchaeota	Korarchaeia	unassigned	unassigned	unassigned	unassigned	0	0	0	0	0.01	0	0	0	0.01	0	0	0	0	0	0	0	0	0	0	0
Ga0206131_101465501	Photosynthesis system II assembly factor YCF48	not annotated	not annotated	unassigned	unassigned	unassigned	unassigned	unassigned	unassigned	unassigned	0	0	0	0	0.01	0	0	0	0.01	0	0	0	0	0	0.000683666	0	0	0	0	0.00180469
Ga0206128_100007889	Right handed beta helix region|PKD domain|Secretion system C-terminal sorting domain	hypothetical protein	20110530_Bin_91_1	Bacteria	Bacteroidota	Bacteroidia	Flavobacteriales	1G12	UBA6770	UBA6770 sp002707155	0	0	0	0	0	0	0.01	0.01	0.01	0.01	0	0.01	0.01	0	0	0.00068527	0	0.034694	0.037652	0.0263898
Ga0206123_100012072	CarboxypepD_reg-like domain|TonB-dependent Receptor Plug Domain|TonB dependent receptor	TonB-dependent receptor SusC	20160316_Bin_27_2	Bacteria	Bacteroidota	Bacteroidia	Flavobacteriales	Flavobacteriaceae	MED-G11	unassigned	0	0	0	0	0	0	0	0	0.01	0	0	0.03	0.01	0.01	0.0187105	0	0	0	0	0.00220551
0416_337533	Major capsid protein N-terminus|Large eukaryotic DNA virus major capsid protein	not annotated	not annotated	unassigned	unassigned	unassigned	unassigned	unassigned	unassigned	unassigned	0	0	0	0	0	0	0	0	0.01	0	0	0	0	0	0	0	0	0	0	0
Ga0206128_10075692	CarboxypepD_reg-like domain|TonB-dependent Receptor Plug Domain|TonB dependent receptor	TonB-dependent receptor SusC TIGR04056	20100518_Bin_1_2|20120531_Bin_19_5	Bacteria|Bacteria	Bacteroidota|Proteobacteria	Bacteroidia|Alphaproteobacteria	Flavobacteriales|Pelagibacterales	Flavobacteriaceae|Pelagibacteraceae	MAG-121220-bin8|Pelagibacter	unassigned|unassigned	0	0	0	0	0	0	0	0	0.01	0	0.01	0.01	0	0.01	0.00334036	0.00846809	0	0.00689629	0.00900271	0.0149285
0518_328071	Gram-negative porin	hypothetical protein	20110516_Bin_10_5	Bacteria	Proteobacteria	Gammaproteobacteria	Burkholderiales	Methylophilaceae	BACL14	unassigned	0.01	0	0.01	0.02	0	0	0.02	0.05	0.01	0	0	0.01	0	0	0	0	0	0	0	0
0510_432627	Bacterial flagellin N-terminal helical region|Bacterial flagellin C-terminal helical region	not annotated	not annotated	unassigned	unassigned	unassigned	unassigned	unassigned	unassigned	unassigned	0	0	0	0	0	0	0	0	0.01	0	0	0	0	0.01	0	0	0	0	0	0
0324_633312	hypothetical protein	hypothetical protein	20120607_Bin_68_2	Bacteria	Marinisomatota	Marinisomatia	Marinisomatales	UBA1611	TMED80	unassigned	0	0	0	0	0	0	0	0	0.01	0	0	0.01	0.01	0.02	0	0	0	0	0	0
Ga0206128_100007410	CarboxypepD_reg-like domain|TonB-dependent Receptor Plug Domain|TonB dependent receptor	Colicin I receptor TIGR04056	20100330_Bin_64_1	Bacteria	Bacteroidota	Bacteroidia	Flavobacteriales	Flavobacteriaceae	MS024-2A	MS024-2A sp000173095	0.01	0.01	0.01	0.03	0	0.02	0	0	0.01	0.02	0.06	0.03	0.06	0.02	0	0	0.000429651	0.044193	0.061106	0.0696012
Ga0206129_1000143114	TonB-dependent Receptor Plug Domain|TonB dependent receptor	Colicin I receptor TIGR01786	20120524_Bin_43_2	Bacteria	Proteobacteria	Gammaproteobacteria	SAR86	D2472	D2472	D2472 sp002469975	0	0.01	0	0	0	0	0.01	0.01	0.01	0.03	0.03	0	0.01	0.01	0	0	0	0.011208	0.0126668	0.0347087
0308_468556	TonB dependent receptor	hypothetical protein	20100511_Bin_19_1	Bacteria	Proteobacteria	Gammaproteobacteria	Pseudomonadales	HTCC2089	UBA9926	UBA9926 sp003451575	0	0	0	0	0	0	0	0.01	0.01	0	0	0	0	0	0	0	0	0	0	0
Ga0206126_100052267	CarboxypepD_reg-like domain|TonB-dependent Receptor Plug Domain	hypothetical protein	20160512_Bin_17_11	Bacteria	Bacteroidota	Bacteroidia	Flavobacteriales	Flavobacteriaceae	unassigned	unassigned	0	0	0	0	0	0.02	0	0	0.01	0	0	0	0	0	0.12232	0.0410392	0.000429651	0.00420437	0.00606725	0.0140329
0416_390166	Beta-ketoacyl synthase	N-terminal domain|Beta-ketoacyl synthase	C-terminal domain	3-oxoacyl-[acyl-carrier-protein] synthase 1	20120510_Bin_2_5	Bacteria	Proteobacteria	Alphaproteobacteria	Pelagibacterales	Pelagibacteraceae	Pelagibacter	unassigned	0	0	0	0.01	0	0	0	0	0.01	0	0	0	0.03	0.02	0	0	0	0	0	0
Ga0206131_100060086	Inorganic H+ pyrophosphatase	Putative K(+)-stimulated pyrophosphate-energized sodium pump	20160517_Bin_12	Archaea	Crenarchaeota	Korarchaeia	unassigned	unassigned	unassigned	unassigned	0.01	0	0.01	0	0.01	0	0	0	0.01	0.02	0.01	0	0.01	0	0.0434339	0.0392486	0.0359243	0.0247414	0.0264513	0.0319551
0416_276810	RNA polymerase Rpb1	domain 1|RNA polymerase Rpb1	domain 2|RNA polymerase Rpb1	domain 3|RNA polymerase Rpb1	domain 4|RNA polymerase Rpb1	domain 5	DNA-directed RNA polymerase subunit beta'	20160316_Bin_14_5	Bacteria	Proteobacteria	Alphaproteobacteria	Pelagibacterales	Pelagibacteraceae	Pelagibacter	Pelagibacter ubique_R	0.01	0.02	0.02	0.03	0	0	0.01	0.01	0.01	0.03	0.01	0	0.02	0.01	0	0	0	0	0	0
Ga0206131_100331223	Enolase	N-terminal domain|Enolase	C-terminal TIM barrel domain	Enolase	20160517_Bin_12	Archaea	Crenarchaeota	Korarchaeia	unassigned	unassigned	unassigned	unassigned	0	0	0	0	0.01	0	0	0	0.01	0	0	0	0	0	0	0	0	0	0	0.000477049
Ga0206125_100123994	TonB-dependent Receptor Plug Domain|TonB dependent receptor	Pesticin receptor TIGR01783|Pesticin receptor|putative TonB-dependent receptor BfrD TIGR01783	20110321_Bin_11_6	Bacteria	Proteobacteria	Gammaproteobacteria	SAR86	D2472	D2472	unassigned	0	0	0	0	0	0	0	0	0.01	0.01	0	0	0	0	0	0	0	0.0003359	0.000820693	0.00419834
Ga0206130_110346441	TonB-dependent Receptor Plug Domain	not annotated	not annotated	unassigned	unassigned	unassigned	unassigned	unassigned	unassigned	unassigned	0	0	0	0	0	0	0	0	0.01	0	0	0.03	0.02	0	0.00627695	0	0	0	0.000323496	0.0047874
0510_545846	Periplasmic binding protein	Leu/Ile/Val-binding protein|hypothetical protein	20110523_Bin_63_3	Bacteria	Actinobacteriota	Actinobacteria	Nanopelagicales	S36-B12	UBA4592	UBA4592 sp002390705	0.01	0	0	0	0	0	0	0	0.01	0.01	0.01	0	0	0.04	0	0	0	0	0	0
0324_405426	CarboxypepD_reg-like domain|TonB-dependent Receptor Plug Domain	hypothetical protein	20120416_Bin_105_2	Bacteria	Marinisomatota	Marinisomatia	Marinisomatales	Marinisomataceae	Marinisoma	Marinisoma atlanticum	0	0	0	0	0	0	0	0	0.01	0	0	0.02	0.03	0	0	0	0	0	0	0
0324_449151	RTX calcium-binding nonapeptide repeat (4 copies)	not annotated	not annotated	unassigned	unassigned	unassigned	unassigned	unassigned	unassigned	unassigned	0	0	0	0	0	0	0	0	0.01	0	0	0.01	0	0	0	0	0	0	0	0
Ga0206125_100458541	hypothetical protein	hypothetical protein	20160321_Bin_8_7	Bacteria	Proteobacteria	Gammaproteobacteria	Burkholderiales	Methylophilaceae	BACL14	unassigned	0	0	0	0	0	0	0	0	0.01	0	0	0	0	0	0	0.000601286	0	0	0	0
0308_377179	ATPase family associated with various cellular activities (AAA)|AAA+ lid domain|Peptidase family M41	not annotated	not annotated	unassigned	unassigned	unassigned	unassigned	unassigned	unassigned	unassigned	0	0	0	0	0.05	0	0	0	0.01	0	0	0	0	0	0	0	0	0	0	0
0303_423819	Inorganic H+ pyrophosphatase	Putative K(+)-stimulated pyrophosphate-energized sodium pump	20100303_Bin_46	Bacteria	Proteobacteria	Gammaproteobacteria	Pseudomonadales	HTCC2089	UBA9926	unassigned	0.02	0.01	0.01	0.01	0	0	0	0.01	0.01	0.01	0	0	0	0	0	0	0	0	0	0
0303_397896	tRNA synthetases class I (W and Y)	Tyrosine--tRNA ligase	20110516_Bin_1_1	Bacteria	Proteobacteria	Alphaproteobacteria	Rhodobacterales	Rhodobacteraceae	Tateyamaria	Tateyamaria sp003445215	0	0	0	0	0	0	0	0	0.01	0	0	0	0	0	0	0	0	0	0	0
Ga0206127_10048518	TonB dependent receptor	not annotated	not annotated	unassigned	unassigned	unassigned	unassigned	unassigned	unassigned	unassigned	0	0	0	0	0	0	0	0	0.01	0.02	0.01	0.01	0	0.03	0.00473329	0.0089249	0.00650282	0.00411822	0.00346847	0.00300336
0510_327200	GlnD PII-uridylyltransferase|HD domain	Bifunctional uridylyltransferase/uridylyl-removing enzyme	20120524_Bin_14_6	Bacteria	Proteobacteria	Gammaproteobacteria	SAR86	D2472	SCGC-AAA076-P13	unassigned	0	0	0	0	0	0	0	0	0.01	0	0	0	0	0	0	0	0	0	0	0
Ga0206125_100020282	CarboxypepD_reg-like domain|TonB-dependent Receptor Plug Domain|TonB dependent receptor	TonB-dependent receptor SusC TIGR04056	20100408_Bin_4_1	Bacteria	Bacteroidota	Bacteroidia	Cytophagales	Cyclobacteriaceae	UBA4465	UBA4465 sp002292365	0.01	0.01	0.01	0.02	0.03	0.04	0	0	0.01	0.01	0.01	0.03	0.03	0.05	0.0179184	0.0136311	0.0182174	0.0065003	0.00676483	0.0109599
0428_460401	TonB-dependent Receptor Plug Domain|TonB dependent receptor	not annotated	not annotated	unassigned	unassigned	unassigned	unassigned	unassigned	unassigned	unassigned	0	0	0.02	0.06	0	0.05	0.01	0	0.01	0	0.06	0	0	0.01	0	0	0	0	0	0
0308_268068	Lyase|Adenylosuccinate lyase C-terminal	Adenylosuccinate lyase	20120531_Bin_70_1	Bacteria	Bacteroidota	Bacteroidia	Flavobacteriales	Cryomorphaceae	UBA10364	UBA10364 sp002387615	0	0	0	0	0	0	0	0	0	0	0	0	0	0	0	0	0	0	0	0
0518_313523	3' exoribonuclease family	domain 1|3' exoribonuclease family	domain 2|Polyribonucleotide nucleotidyltransferase	RNA binding domain|KH domain|S1 RNA binding domain	Polyribonucleotide nucleotidyltransferase	20100511_Bin_77	Bacteria	Proteobacteria	Alphaproteobacteria	Rhodobacterales	Rhodobacteraceae	Planktomarina	Planktomarina temperata	0.05	0.06	0.05	0.07	0.04	0.07	0.05	0.04	0	0.07	0.07	0	0	0.01	0	0	0	0	0	0
Ga0206125_1000007845	Elongation factor Tu GTP binding domain|Elongation factor Tu domain 2|Elongation Factor G	domain III|Elongation factor G	domain IV|Elongation factor G C-terminus	Elongation factor G	20120531_Bin_70_1	Bacteria	Bacteroidota	Bacteroidia	Flavobacteriales	Cryomorphaceae	UBA10364	UBA10364 sp002387615	0.02	0	0	0.02	0	0.03	0	0.01	0	0	0	0	0	0	0.00515051	0.0340599	0.0339409	0.0255826	0.0178156	0.0128029
Ga0206128_10072552	RNA polymerase Rpb1	domain 1|RNA polymerase Rpb1	domain 2|RNA polymerase Rpb1	domain 3|RNA polymerase Rpb1	domain 4|RNA polymerase Rpb1	domain 5	DNA-directed RNA polymerase subunit beta'	20110530_Bin_95_1	Bacteria	Bacteroidota	Bacteroidia	Flavobacteriales	1G12	UBA4419	UBA4419 sp002336245	0.01	0.01	0.01	0.01	0	0	0	0.01	0	0.03	0.01	0	0.01	0	0.0182264	0.0149081	0.0143594	0.00877383	0.00705678	0.010927
0303_231301	Outer membrane protein SusF_SusE	Outer membrane protein SusF	20100408_Bin_4_1	Bacteria	Bacteroidota	Bacteroidia	Cytophagales	Cyclobacteriaceae	UBA4465	UBA4465 sp002292365	0	0	0	0	0	0	0	0	0	0	0	0	0	0.01	0	0	0	0	0	0
0504_439863	hypothetical protein	hypothetical protein	20110331_Bin_72	Bacteria	Bacteroidota	Bacteroidia	Cytophagales	Cyclobacteriaceae	UBA4465	UBA4465 sp002470835	0.02	0	0	0	0	0	0	0	0	0	0	0	0	0	0	0	0	0	0	0
Ga0206128_10126451	TonB-dependent Receptor Plug Domain|TonB dependent receptor	hypothetical protein|Vitamin B12 transporter BtuB TIGR01782	20100511_Bin_19_1	Bacteria	Proteobacteria	Gammaproteobacteria	Pseudomonadales	HTCC2089	UBA9926	UBA9926 sp003451575	0.01	0	0	0	0	0	0	0.01	0	0.02	0.02	0.01	0.01	0	0.0226795	0	0	0.0215078	0.0171644	0.0246585
Ga0206125_1000150517	ATP synthase alpha/beta family	beta-barrel domain|ATP synthase alpha/beta family	nucleotide-binding domain|ATP synthase alpha/beta chain	C terminal domain	ATP synthase subunit alpha	20110428_Bin_93_1	Bacteria	Proteobacteria	Gammaproteobacteria	Thiomicrospirales	Thioglobaceae	Thioglobus	Thioglobus singularis	0.01	0	0	0	0	0	0	0	0	0	0	0	0	0	0.00708964	0.00248293	0	0	0	0
Ga0206129_1000201817	SprB repeat|Secretion system C-terminal sorting domain	hypothetical protein	20110530_Bin_95_1	Bacteria	Bacteroidota	Bacteroidia	Flavobacteriales	1G12	UBA4419	UBA4419 sp002336245	0	0	0	0	0	0	0	0	0	0.02	0.01	0.01	0.02	0.03	0	0	0	0.00147676	0.00106996	0.00251037
0303_522795	TonB-dependent Receptor Plug Domain	not annotated	not annotated	unassigned	unassigned	unassigned	unassigned	unassigned	unassigned	unassigned	0	0	0	0	0	0	0	0	0	0	0	0	0	0	0	0	0	0	0	0
Ga0206125_1000552713	ATP synthase alpha/beta family	beta-barrel domain|ATP synthase alpha/beta family	nucleotide-binding domain|ATP synthase alpha/beta chain	C terminal domain	ATP synthase subunit alpha	20120416_Bin_84_1	Bacteria	Marinisomatota	Marinisomatia	Marinisomatales	TCS55	TCS55	unassigned	0	0	0.01	0	0	0.02	0	0	0	0.01	0	0	0.01	0	0	0.0199587	0	0	0	0.0015581
Ga0206127_10446281	TonB-dependent Receptor Plug Domain|TonB dependent receptor	TonB-dependent receptor SusC TIGR04056	20120503_Bin_3_5	Bacteria	Bacteroidota	Bacteroidia	Flavobacteriales	Flavobacteriaceae	MS024-2A	unassigned	0.02	0.01	0	0	0	0.01	0	0	0	0	0	0	0	0.01	0	0	0	0.000768017	0	0.000850595
Ga0206124_100376361	CarboxypepD_reg-like domain|TonB-dependent Receptor Plug Domain	TonB-dependent receptor SusC TIGR04056	20110523_Bin_120_1	Bacteria	Bacteroidota	Bacteroidia	Flavobacteriales	Flavobacteriaceae	MAG-120531	MAG-120531 sp000173115	0	0.01	0	0.1	0	0	0	0	0	0	0.01	0.05	0.04	0.01	0	0	0	0.00083975	0.000838667	0.00121185
0324_404304	hypothetical protein	not annotated	not annotated	unassigned	unassigned	unassigned	unassigned	unassigned	unassigned	unassigned	0	0	0	0	0	0	0	0	0	0	0	0	0	0	0	0	0	0	0	0
0428_435703	Alanine dehydrogenase/PNT	N-terminal domain|Alanine dehydrogenase/PNT	C-terminal domain|4TM region of pyridine nucleotide transhydrogenase	mitoch	NAD(P) transhydrogenase subunit alpha	20110421_Bin_9_2	Bacteria	Proteobacteria	Alphaproteobacteria	Puniceispirillales	Puniceispirillaceae	Puniceispirillum	unassigned	0	0	0	0	0	0	0	0	0	0	0	0	0	0	0	0	0	0	0	0
0324_397828	CarboxypepD_reg-like domain|TonB-dependent Receptor Plug Domain|TonB dependent receptor	TonB-dependent receptor SusC TIGR04056	20120607_Bin_121_1	Bacteria	Bacteroidota	Bacteroidia	Flavobacteriales	Flavobacteriaceae	MS024-2A	MS024-2A sp002292265	0	0	0	0	0	0	0	0	0	0	0	0.03	0.03	0.02	0	0	0	0	0	0
Ga0206125_1000009394	TCP-1/cpn60 chaperonin family	60 kDa chaperonin	20110428_Bin_114_1	Bacteria	Bacteroidota	Bacteroidia	Flavobacteriales	Flavobacteriaceae	unassigned	unassigned	0.01	0.02	0.02	0.02	0	0.02	0	0	0	0	0	0	0	0	0.000683666	0.00416024	0.00842125	0.0073591	0.00671422	0.00681225
Ga0206128_100007956	CarboxypepD_reg-like domain|TonB-dependent Receptor Plug Domain|TonB dependent receptor	TonB-dependent receptor SusC TIGR04056	20100330_Bin_64_1	Bacteria	Bacteroidota	Bacteroidia	Flavobacteriales	Flavobacteriaceae	MS024-2A	MS024-2A sp000173095	0.03	0.02	0.02	0.08	0	0.03	0	0	0	0.06	0.15	0.05	0.11	0.03	0.00733059	0.00182735	0.0195377	0.138201	0.171115	0.200752
Ga0206128_10045371	TonB-dependent Receptor Plug Domain|TonB dependent receptor	Vitamin B12 transporter BtuB TIGR01782	20120524_Bin_14_6	Bacteria	Proteobacteria	Gammaproteobacteria	SAR86	D2472	SCGC-AAA076-P13	unassigned	0	0	0	0	0	0	0	0	0	0.01	0	0.02	0.01	0	0.0348054	0.0232535	0.00761901	0.0427462	0.0524329	0.0787547
0308_286548	Nucleotidyl transferase	Glucose-1-phosphate adenylyltransferase	20160517_Bin_12	Archaea	Crenarchaeota	Korarchaeia	unassigned	unassigned	unassigned	unassigned	0	0	0	0	0	0	0	0	0	0	0	0	0	0	0	0	0	0	0	0
0324_438164	TCP-1/cpn60 chaperonin family	60 kDa chaperonin 5	20110324_Bin_70_1	Bacteria	Proteobacteria	Alphaproteobacteria	TMED109	TMED109	GCA-2684605	GCA-2684605 sp002684605	0	0	0	0	0	0	0	0	0	0	0	0	0	0	0	0	0	0	0	0
Ga0206129_1000284912	TonB-dependent Receptor Plug Domain|TonB dependent receptor	Pesticin receptor TIGR01783	20120416_Bin_90_1	Bacteria	Proteobacteria	Gammaproteobacteria	Pseudomonadales	Halieaceae	Luminiphilus	Luminiphilus sp002389505	0	0	0	0	0	0	0	0	0	0	0	0	0.01	0	0	0	0	0.000808387	0.00153607	0.00409483
0428_380714	TonB-dependent Receptor Plug Domain|TonB dependent receptor	not annotated	not annotated	unassigned	unassigned	unassigned	unassigned	unassigned	unassigned	unassigned	0	0	0	0	0	0	0	0	0	0	0	0	0	0	0	0	0	0	0	0
0518_299922	RNA polymerase Rpb1	domain 1|RNA polymerase Rpb1	domain 2|RNA polymerase Rpb1	domain 3|RNA polymerase Rpb1	domain 4|RNA polymerase Rpb1	domain 5	DNA-directed RNA polymerase subunit beta'	20100511_Bin_77	Bacteria	Proteobacteria	Alphaproteobacteria	Rhodobacterales	Rhodobacteraceae	Planktomarina	Planktomarina temperata	0.03	0.04	0.02	0.04	0.02	0.05	0.02	0.02	0	0.03	0.02	0	0	0.01	0	0	0	0	0	0
0408_269686	CarboxypepD_reg-like domain|TonB-dependent Receptor Plug Domain|TonB dependent receptor	TonB-dependent receptor SusC|Vitamin B12 transporter BtuB TIGR01786|Ferric enterobactin receptor	20160321_Bin_18_1	Bacteria	Bacteroidota	Bacteroidia	Flavobacteriales	Flavobacteriaceae	MAG-121220-bin8	MAG-121220-bin8 sp002700465	0.01	0	0	0	0	0	0	0	0	0.01	0.01	0.01	0.01	0.01	0	0	0	0	0	0
0308_274096	FAD binding domain|Fumarate reductase flavoprotein C-term	Succinate dehydrogenase flavoprotein subunit	20110324_Bin_5_4	Bacteria	Proteobacteria	Alphaproteobacteria	Rickettsiales	UBA1997	unassigned	unassigned	0	0	0	0	0	0	0	0	0	0	0	0	0	0	0	0	0	0	0	0
Ga0206126_100081275	CarboxypepD_reg-like domain|TonB-dependent Receptor Plug Domain|TonB dependent receptor	TonB-dependent receptor SusC TIGR04056	20160419_Bin_7_1	Bacteria	Bacteroidota	Bacteroidia	Flavobacteriales	UA16	UA16	unassigned	0	0	0	0	0	0	0	0	0	0	0	0	0	0	0.0120248	0	0	0.0083975	0.0168095	0.0473515
Ga0206128_100010273	Hsp70 protein	Chaperone protein DnaK	20100330_Bin_64_1	Bacteria	Bacteroidota	Bacteroidia	Flavobacteriales	Flavobacteriaceae	MS024-2A	MS024-2A sp000173095	0	0	0	0	0	0	0	0	0	0	0	0	0	0	0	0	0	0.00107522	0.000584742	0.00184793
Ga0206123_100233292	Hsp70 protein	Chaperone protein DnaK	20160517_Bin_12	Archaea	Crenarchaeota	Korarchaeia	unassigned	unassigned	unassigned	unassigned	0.01	0	0.01	0	0.03	0	0	0	0	0.01	0	0.01	0.01	0	0	0	0.00162895	0.00141748	0	0.00300152
Ga0206124_1000097620	Major Facilitator Superfamily	putative sulfoacetate transporter SauU	20160517_Bin_12	Archaea	Crenarchaeota	Korarchaeia	unassigned	unassigned	unassigned	unassigned	0	0	0	0	0.01	0	0	0	0	0	0	0	0	0	0.00177117	0	0	0	0	0.00670953
0416_321293	Inorganic H+ pyrophosphatase	K(+)-insensitive pyrophosphate-energized proton pump	20120416_Bin_7_11	Bacteria	Proteobacteria	Alphaproteobacteria	Pelagibacterales	Pelagibacteraceae	Pelagibacter_A	unassigned	0	0	0	0	0	0	0	0	0	0	0	0	0	0	0	0	0	0	0	0
Ga0206125_1000124412	CarboxypepD_reg-like domain|TonB-dependent Receptor Plug Domain|TonB dependent receptor	TonB-dependent receptor SusC TIGR04056	20100518_Bin_1_2	Bacteria	Bacteroidota	Bacteroidia	Flavobacteriales	Flavobacteriaceae	MAG-121220-bin8	unassigned	0	0	0	0	0	0	0	0	0	0	0.02	0	0.01	0.03	0	0	0	0.00083975	0.000838667	0.000504346
Ga0206125_100075683	CarboxypepD_reg-like domain|TonB-dependent Receptor Plug Domain|TonB dependent receptor	TonB-dependent receptor SusC TIGR04056	20110331_Bin_57_1|20100518_Bin_1_2	Bacteria|Bacteria	Proteobacteria|Bacteroidota	Alphaproteobacteria|Bacteroidia	Pelagibacterales|Flavobacteriales	Pelagibacteraceae|Flavobacteriaceae	IMCC9063|MAG-121220-bin8	unassigned|unassigned	0	0	0	0	0	0	0	0	0	0	0	0	0	0	0	0	0	0.00934247	0.0194409	0.0509196
0324_348551	CarboxypepD_reg-like domain|TonB-dependent Receptor Plug Domain|TonB dependent receptor	not annotated	not annotated	unassigned	unassigned	unassigned	unassigned	unassigned	unassigned	unassigned	0	0	0	0	0	0	0	0	0	0	0	0	0	0	0	0	0	0	0	0
Ga0206124_100009301	Inorganic H+ pyrophosphatase	Putative K(+)-stimulated pyrophosphate-energized sodium pump	20160517_Bin_12	Archaea	Crenarchaeota	Korarchaeia	unassigned	unassigned	unassigned	unassigned	0	0	0	0	0	0	0	0	0	0	0	0	0	0	0.00265669	0	0.00188746	0	0	0.00492755
Ga0206128_100210410	RNA polymerase Rpb1	domain 1|RNA polymerase Rpb1	domain 2|RNA polymerase Rpb1	domain 3|RNA polymerase Rpb1	domain 4|RNA polymerase Rpb1	domain 5	DNA-directed RNA polymerase subunit beta'	20120531_Bin_63_1	Bacteria	Proteobacteria	Gammaproteobacteria	Pseudomonadales	Nitrincolaceae	ASP10-02a	ASP10-02a sp002335115	0.07	0.04	0.03	0.03	0.02	0.02	0.03	0.02	0	0.01	0.02	0	0	0.01	0.0182264	0.0143794	0.0145741	0.00917797	0.00738608	0.010927
0303_270339	1-deoxy-D-xylulose-5-phosphate synthase|Transketolase	pyrimidine binding domain|Transketolase	C-terminal domain	1-deoxy-D-xylulose-5-phosphate synthase	20110530_Bin_99_1	Bacteria	Proteobacteria	Gammaproteobacteria	Pseudomonadales	Porticoccaceae	Porticoccus	Porticoccus sp002390525	0	0	0	0	0	0	0	0	0	0	0	0.01	0	0	0	0	0	0	0	0
Ga0206128_100007888	PKD domain|Secretion system C-terminal sorting domain	hypothetical protein	20110530_Bin_91_1	Bacteria	Bacteroidota	Bacteroidia	Flavobacteriales	1G12	UBA6770	UBA6770 sp002707155	0	0	0	0	0	0	0	0.01	0	0.01	0.01	0.01	0.01	0	0	0.00114211	0.000429651	0.0248216	0.0301928	0.0219648
Ga0206124_100011845	BCCT	betaine/carnitine/choline family transporter	Glycine betaine transporter OpuD	20160517_Bin_12	Archaea	Crenarchaeota	Korarchaeia	unassigned	unassigned	unassigned	unassigned	0	0	0	0	0.01	0	0	0	0	0	0	0	0	0	0.00835838	0	0	0	0	0.00908923
0308_265038	hypothetical protein	hypothetical protein	20160517_Bin_12	Archaea	Crenarchaeota	Korarchaeia	unassigned	unassigned	unassigned	unassigned	0	0	0	0	0	0	0	0	0	0	0	0	0	0	0	0	0	0	0	0
Ga0206128_10011382	Aldehyde oxidase and xanthine dehydrogenase	a/b hammerhead domain|Molybdopterin-binding domain of aldehyde dehydrogenase	Carbon monoxide dehydrogenase large chain	20120405_Bin_95_1	Bacteria	Proteobacteria	Gammaproteobacteria	Burkholderiales	Burkholderiaceae	RS62	RS62 sp002340675	0.01	0.01	0.01	0.01	0	0	0.01	0.04	0	0.01	0.06	0.01	0.02	0.01	0	0	0.00919784	0.0474215	0.0302886	0.0290923
Ga0206125_100002544	TonB-dependent Receptor Plug Domain|TonB dependent receptor	Colicin I receptor TIGR01786	20110523_Bin_31_1	Bacteria	Proteobacteria	Gammaproteobacteria	Pseudomonadales	Porticoccaceae	HTCC2207	HTCC2207 sp002685195	0.03	0.01	0	0	0	0	0	0.02	0	0.04	0.03	0	0	0.01	0.0763286	0.0779501	0.108981	0.113204	0.11029	0.066384
0324_306778	hypothetical protein	hypothetical protein	20110321_Bin_75_1	Bacteria	Proteobacteria	Gammaproteobacteria	Ga0077536	Ga0077536	UBA4457	UBA4457 sp002390205	0	0	0	0	0	0	0	0	0	0	0	0.01	0	0	0	0	0	0	0	0
0510_373026	TonB dependent receptor	not annotated	not annotated	unassigned	unassigned	unassigned	unassigned	unassigned	unassigned	unassigned	0	0	0	0	0	0	0	0	0	0	0	0	0	0	0	0	0	0	0	0
Ga0206128_10036147	TonB-dependent Receptor Plug Domain	FhuE receptor TIGR01786	20160502_Bin_32_9	Bacteria	Proteobacteria	Gammaproteobacteria	SAR86	D2472	D2472	unassigned	0	0	0	0	0	0	0	0	0	0	0	0.03	0.01	0	0	0	0	0.000472487	0.000970465	0.00396882
Ga0206125_100059898	RNA polymerase beta subunit|RNA polymerase Rpb2	domain 2|RNA polymerase Rpb2	domain 3|RNA polymerase beta subunit external 1 domain|RNA polymerase Rpb2	domain 6|RNA polymerase Rpb2	domain 7	DNA-directed RNA polymerase subunit beta	20100330_Bin_64_1	Bacteria	Bacteroidota	Bacteroidia	Flavobacteriales	Flavobacteriaceae	MS024-2A	MS024-2A sp000173095	0.01	0.01	0.01	0.01	0.01	0.01	0.01	0	0	0.03	0	0	0.01	0.01	0.00398516	0	0	0.00686367	0.0091756	0.0121295
Ga0206125_100117322	TonB-dependent Receptor Plug Domain|TonB dependent receptor	Vitamin B12 transporter BtuB	20160426_Bin_8_3	Bacteria	Proteobacteria	Gammaproteobacteria	SAR86	D2472	unassigned	unassigned	0	0	0	0	0	0	0	0	0	0	0.06	0	0	0	0.135142	0.0663385	0.0179668	0.0800223	0.0847227	0.159803
Ga0206128_10039947	TonB-dependent Receptor Plug Domain|TonB dependent receptor	Vitamin B12 transporter BtuB TIGR01779	20160512_Bin_30_3	Bacteria	Proteobacteria	Gammaproteobacteria	SAR86	D2472	SCGC-AAA076-P13	unassigned	0	0	0	0	0	0	0	0	0	0	0.02	0.01	0.01	0.01	0.00722961	0	0	0.0208292	0.0262139	0.0494763
0303_374509	RNA polymerase Rpb1	domain 1|RNA polymerase Rpb1	domain 2|RNA polymerase Rpb1	domain 3|RNA polymerase Rpb1	domain 4|RNA polymerase Rpb1	domain 5	not annotated	not annotated	unassigned	unassigned	unassigned	unassigned	unassigned	unassigned	unassigned	0.01	0	0.01	0	0	0	0	0	0	0.01	0	0	0	0.01	0	0	0	0	0	0
Ga0206125_1000014168	SecD/SecF GG Motif|Protein export membrane protein	hypothetical protein	20120308_Bin_100_1	Bacteria	Bacteroidota	Bacteroidia	Flavobacteriales	UA16	UA16	UA16 sp002390615	0.02	0	0	0	0	0	0	0	0	0	0	0	0	0	0.00545827	0.00578371	0	0.00622199	0.00285138	0.00513351
Ga0206130_100030885	TonB-dependent Receptor Plug Domain|TonB dependent receptor	Vitamin B12 transporter BtuB TIGR01785	20160426_Bin_20_1	Bacteria	Proteobacteria	Gammaproteobacteria	Pseudomonadales	HTCC2089	UBA4582	UBA4582 sp002389265	0.01	0.01	0	0.01	0	0.01	0	0	0	0.02	0.01	0	0	0.01	0	0	0.000429651	0.0363385	0.0348523	0.0482999
Ga0206125_1000015935	TonB-dependent Receptor Plug Domain|TonB dependent receptor	Ferripyoverdine receptor	20160517_Bin_21_4	Bacteria	Proteobacteria	Gammaproteobacteria	Pseudomonadales	HTCC2089	UBA4421	UBA4421 sp002389675	0	0	0	0	0	0	0	0	0	0	0	0	0	0	0.00658226	0.00180383	0	0.00905993	0.0132801	0.0167124
Ga0206131_100092075	TonB-dependent Receptor Plug Domain|TonB dependent receptor	Colicin I receptor	20110407_Bin_35	Bacteria	Proteobacteria	Gammaproteobacteria	Pseudomonadales	Pseudohongiellaceae	UBA9145	UBA9145 sp003483155	0	0	0	0	0	0	0	0	0	0	0	0.04	0.01	0	0.0148469	0	0	0.000779685	0	0.00246989
0308_257278	Glutamine amidotransferases class-II|Glutamate synthase central domain|Conserved region in glutamate synthase|GXGXG motif	Ferredoxin-dependent glutamate synthase 2	20160517_Bin_12	Archaea	Crenarchaeota	Korarchaeia	unassigned	unassigned	unassigned	unassigned	0	0	0	0	0.01	0	0	0	0	0	0	0	0	0	0	0	0	0	0	0
Ga0206131_100733401	EF-hand domain pair|E1-E2 ATPase|Cation transport ATPase (P-type)|haloacid dehalogenase-like hydrolase|Cation transporting ATPase	C-terminus	Calcium-transporting ATPase	20120607_Bin_3	Bacteria	AB1-6	AB1-6	unassigned	unassigned	unassigned	unassigned	0	0	0	0	0.01	0	0	0	0	0	0	0	0	0	0	0	0	0	0	0.00220551
0510_341508	RNA polymerase beta subunit|RNA polymerase Rpb2	domain 2|RNA polymerase Rpb2	domain 3|RNA polymerase beta subunit external 1 domain|RNA polymerase Rpb2	domain 6|RNA polymerase Rpb2	domain 7	DNA-directed RNA polymerase subunit beta	20120416_Bin_7_16|20120510_Bin_2_5	Bacteria|Bacteria	Proteobacteria|Proteobacteria	Alphaproteobacteria|Alphaproteobacteria	Pelagibacterales|Pelagibacterales	Pelagibacteraceae|Pelagibacteraceae	Pelagibacter|Pelagibacter	unassigned|unassigned	0.01	0.01	0.01	0.02	0	0	0	0.01	0	0.01	0	0	0.01	0	0	0	0	0	0	0
Ga0206125_100108392	RNA polymerase Rpb1	domain 1|RNA polymerase Rpb1	domain 2|RNA polymerase Rpb1	domain 3|RNA polymerase Rpb1	domain 4|RNA polymerase Rpb1	domain 5	DNA-directed RNA polymerase subunit beta'	20100511_Bin_19_1	Bacteria	Proteobacteria	Gammaproteobacteria	Pseudomonadales	HTCC2089	UBA9926	UBA9926 sp003451575	0.03	0.01	0.02	0.01	0.01	0	0	0.01	0	0.01	0	0	0	0	0.0935874	0.102862	0.107552	0.109675	0.0769143	0.0717978
Ga0206123_100526561	RNA polymerase Rpb1	domain 4|RNA polymerase Rpb1	domain 5	DNA-directed RNA polymerase subunit beta'|D-alanyl-D-alanine carboxypeptidase DacD	20120416_Bin_7_22|20110324_Bin_5_4	Bacteria|Bacteria	Proteobacteria|Proteobacteria	Alphaproteobacteria|Alphaproteobacteria	Pelagibacterales|Rickettsiales	Pelagibacteraceae|UBA1997	Pelagibacter_A|unassigned	unassigned|unassigned	0	0	0	0	0	0	0	0	0	0	0	0	0	0	0.0177836	0.0143794	0.0143594	0.00877383	0.00705678	0.0111002
0416_337570	Thrombospondin type 3 repeat|Bacterial TSP3 repeat	not annotated	not annotated	unassigned	unassigned	unassigned	unassigned	unassigned	unassigned	unassigned	0	0	0	0	0	0	0	0	0	0	0	0	0	0.01	0	0	0	0	0	0
0308_607616	hypothetical protein	not annotated	not annotated	unassigned	unassigned	unassigned	unassigned	unassigned	unassigned	unassigned	0	0	0	0	3.71	0	0.72	0	0	0.68	0	1	1.2	0	0	0	0	0	0	0
Ga0206124_101133792	Chlorophyll A-B binding protein	hypothetical protein	20120607_Bin_3	Bacteria	AB1-6	AB1-6	unassigned	unassigned	unassigned	unassigned	0.14	0	0.02	0	1.41	0	0	0	0	0	0.16	0.48	0	0	0.0723646	0.0189141	0.00113248	0.0164025	0.0169707	0.0744955
Ga0206131_100451871	Centromere kinetochore component CENP-T histone fold	hypothetical protein	20160517_Bin_12	Archaea	Crenarchaeota	Korarchaeia	unassigned	unassigned	unassigned	unassigned	0.23	0.23	0.3	0	1.52	0.49	0.75	0.46	0	0.29	0.25	0.4	0	0.17	0.0480844	0.0336591	0.0319408	0.0307679	0.0221595	0.0342632
0510_267134	Bacterial DNA-binding protein	DNA-binding protein HU-beta	20100330_Bin_64_1	Bacteria	Bacteroidota	Bacteroidia	Flavobacteriales	Flavobacteriaceae	MS024-2A	MS024-2A sp000173095	0.06	0.03	0.06	0.11	0	0.28	0.07	0.11	0	0.3	0.61	0.35	0.69	0.25	0	0	0	0	0	0
Ga0206125_100088686	Bacterial extracellular solute-binding protein	family 7	Monocarboxylate 2-oxoacid-binding periplasmic protein	20160316_Bin_14_5	Bacteria	Proteobacteria	Alphaproteobacteria	Pelagibacterales	Pelagibacteraceae	Pelagibacter	Pelagibacter ubique_R	0.19	0.1	0.03	0.13	0.14	0.1	0.05	0.05	0	0.38	0.18	0.33	0.07	0.11	0.0169759	0.00606356	0	0.00658471	0.00626604	0.0122593
0526_589032	hypothetical protein	hypothetical protein	20160321_Bin_8_7	Bacteria	Proteobacteria	Gammaproteobacteria	Burkholderiales	Methylophilaceae	BACL14	unassigned	0.09	0.04	0	0.01	0.19	0	0.1	0.03	0	0.04	0.08	0.26	0.06	0	0	0	0	0	0	0
Ga0206131_101632622	'Cold-shock' DNA-binding domain	Cold shock-like protein CspLA|hypothetical protein	20120503_Bin_1_6|20160316_Bin_14_5|20160419_Bin_4_9	Bacteria|Bacteria|Bacteria	Proteobacteria|Proteobacteria|Proteobacteria	Alphaproteobacteria|Alphaproteobacteria|Alphaproteobacteria	Pelagibacterales|Pelagibacterales|Pelagibacterales	Pelagibacteraceae|Pelagibacteraceae|Pelagibacteraceae	Pelagibacter|Pelagibacter|Pelagibacter	unassigned|Pelagibacter ubique_R|unassigned	0.06	0	0.03	0	0	0	0	0	0	0.06	0	0.24	0.1	0.09	0.00465297	0	0	0	0	0.000346248
Ga0206125_1000368711	Bacterial extracellular solute-binding proteins	family 3	Putative amino-acid ABC transporter-binding protein YhdW	20110506_Bin_63_1	Bacteria	Proteobacteria	Alphaproteobacteria	Rhodobacterales	Rhodobacteraceae	Amylibacter_A	Amylibacter_A sp000153745	0.26	0.31	0.09	0.1	0.21	0.71	0.57	0.64	0	0.44	0.79	0.22	0	0.75	0.109255	0.0862499	0.0663368	0.0353454	0.0257925	0.0195532
Ga0206125_1000120917	Bacterial DNA-binding protein	hypothetical protein	20100511_Bin_19_1	Bacteria	Proteobacteria	Gammaproteobacteria	Pseudomonadales	HTCC2089	UBA9926	UBA9926 sp003451575	0.06	0.03	0.05	0.03	0.42	0.06	0.09	0.16	0	0.09	0.1	0.22	0.11	0.07	0.0212333	0.0152517	0.0165643	0.0133044	0.0152104	0.0123101
Ga0206128_10263294	Bacterial DNA-binding protein	DNA-binding protein HU-beta	20110331_Bin_54_2	Bacteria	Proteobacteria	Gammaproteobacteria	Burkholderiales	Methylophilaceae	BACL14	BACL14 sp000168995	0	0.01	0	0	0.08	0.02	0	0.04	0	0.02	0	0.2	0.14	0	0.00201204	0	0	0.000472487	0.000646969	0.0016466
Ga0206125_101383912	Bacterial DNA-binding protein	not annotated	not annotated	unassigned	unassigned	unassigned	unassigned	unassigned	unassigned	unassigned	0	0	0	0	0	0	0	0	0	0	0	0.19	0	0	0	0	0	0	0.000323496	0.00180563
Ga0206129_101950201	Dynein light chain type 1	not annotated	not annotated	unassigned	unassigned	unassigned	unassigned	unassigned	unassigned	unassigned	0	0	0.06	0	0	0	0	0	0	0.06	0.06	0.18	0.1	0.1	0.00923895	0.00949639	0.00274678	0.00842904	0.00600755	0.0154357
0303_337846	Core histone H2A/H2B/H3/H4|C-terminus of histone H2A	hypothetical protein	20160517_Bin_12	Archaea	Crenarchaeota	Korarchaeia	unassigned	unassigned	unassigned	unassigned	0	0	0	0	0	0	0	0	0	0	0	0.17	0	0	0	0	0	0	0	0
0308_364704	PQQ-like domain	Methanol dehydrogenase [cytochrome c] subunit 1	20120405_Bin_6_1	Bacteria	Proteobacteria	Gammaproteobacteria	Burkholderiales	Methylophilaceae	BACL14	unassigned	0.01	0.01	0	0.01	0.09	0	0.06	0.04	0	0.07	0.02	0.16	0.12	0.09	0	0	0	0	0	0
0303_650811	Bacterial DNA-binding protein	not annotated	not annotated	unassigned	unassigned	unassigned	unassigned	unassigned	unassigned	unassigned	0	0.01	0	0.01	0	0	0	0	0	0	0	0.16	0.06	0	0	0	0	0	0	0
Ga0206125_1000125115	Periplasmic binding protein	hypothetical protein	20100511_Bin_77	Bacteria	Proteobacteria	Alphaproteobacteria	Rhodobacterales	Rhodobacteraceae	Planktomarina	Planktomarina temperata	0	0.02	0	0.01	0.18	0.12	0.02	0.09	0	0.12	0.16	0.16	0.07	0.13	0.103781	0.0317159	0.0519118	0.0514585	0.0421994	0.0408226
Ga0206125_100079885	Ribosomal protein L19	50S ribosomal protein L19	20100511_Bin_77	Bacteria	Proteobacteria	Alphaproteobacteria	Rhodobacterales	Rhodobacteraceae	Planktomarina	Planktomarina temperata	0.07	0.11	0.06	0.04	0.12	0.3	0.13	0.11	0	0.1	0.1	0.15	0.06	0.05	0.0331523	0.0246437	0.0346864	0.0224446	0.0301177	0.0238569
Ga0206123_100345542	Bacterial extracellular solute-binding protein	family 7	Monocarboxylate 2-oxoacid-binding periplasmic protein	20120503_Bin_71_1	Bacteria	Proteobacteria	Alphaproteobacteria	Puniceispirillales	AAA536-G10	AAA536-G10	unassigned	0.02	0.01	0	0	0.11	0	0	0	0	0.05	0.06	0.15	0.03	0.09	0.0796074	0.00798259	0.00171865	0.00192932	0.00304682	0.00730433
Ga0206125_100596141	'Cold-shock' DNA-binding domain	Cold shock-like protein CspLA	20160426_Bin_31_1	Bacteria	Actinobacteriota	Acidimicrobiia	Microtrichales	UBA10347	UBA10347	UBA10347 sp003485885	0.01	0	0	0	0	0	0	0	0	0	0	0.14	0	0	0.000683666	0.000601286	0	0.00111825	0.00173491	0.00326407
Ga0206131_108461091	Chlorophyll A-B binding protein	not annotated	not annotated	unassigned	unassigned	unassigned	unassigned	unassigned	unassigned	unassigned	0	0	0	0	0	0	0	0	0	0.35	0.24	0.14	0.52	0.08	0	0	0	0	0	0.00403477
0303_383139	Thioredoxin	not annotated	not annotated	unassigned	unassigned	unassigned	unassigned	unassigned	unassigned	unassigned	0	0	0	0	0	0	0	0	0	0	0	0.14	0	0	0	0	0	0	0	0
Ga0206124_102619001	Bacterial DNA-binding protein	not annotated	not annotated	unassigned	unassigned	unassigned	unassigned	unassigned	unassigned	unassigned	0	0.02	0.02	0	0	0	0.03	0.07	0	0.07	0.06	0.14	0.07	0.01	0.00784877	0.00373824	0.00475178	0.0031132	0.00344468	0.00357263
0416_745470	Bacterial extracellular solute-binding protein	family 7	Lactate-binding periplasmic protein	20120503_Bin_1_6	Bacteria	Proteobacteria	Alphaproteobacteria	Pelagibacterales	Pelagibacteraceae	Pelagibacter	unassigned	0	0	0	0.05	0	0	0	0.14	0	0.4	0.26	0.14	0.22	0.4	0	0	0	0	0	0
0308_657251	hypothetical protein	not annotated	not annotated	unassigned	unassigned	unassigned	unassigned	unassigned	unassigned	unassigned	0	0	0	0	0	0	0	0	0	0	0	0.14	0.03	0	0	0	0	0	0	0
Ga0206125_100061506	Ribosomal L18 of archaea	bacteria	mitoch. and chloroplast	50S ribosomal protein L18	20100511_Bin_77	Bacteria	Proteobacteria	Alphaproteobacteria	Rhodobacterales	Rhodobacteraceae	Planktomarina	Planktomarina temperata	0.04	0.06	0.03	0.02	0	0.05	0	0.06	0	0.06	0.04	0.14	0	0.01	0.00738998	0.00714247	0.00740417	0.0081824	0.0120496	0.00704362
0303_532585	Bacterial DNA-binding protein	DNA-binding protein HU	20110414_Bin_12_1|20120308_Bin_54_1|20160512_Bin_26_10	Bacteria|Bacteria|Bacteria	Bacteroidota|Bacteroidota|Bacteroidota	Bacteroidia|Bacteroidia|Bacteroidia	Flavobacteriales|Flavobacteriales|Flavobacteriales	UBA10066|UBA10066|UBA10066	unassigned|unassigned|unassigned	unassigned|unassigned|unassigned	0.02	0	0	0	0.05	0	0	0	0	0.12	0	0.14	0	0.06	0	0	0	0	0	0
0308_727669	Ribosomal L38e protein family	not annotated	not annotated	unassigned	unassigned	unassigned	unassigned	unassigned	unassigned	unassigned	0	0	0	0	0	0	0	0	0	0	0	0.13	0	0	0	0	0	0	0	0
0416_384552	NMT1/THI5 like	Taurine-binding periplasmic protein	20120510_Bin_2_5	Bacteria	Proteobacteria	Alphaproteobacteria	Pelagibacterales	Pelagibacteraceae	Pelagibacter	unassigned	0.01	0	0.03	0.05	0	0	0	0.03	0	0.1	0	0.13	0.13	0.3	0	0	0	0	0	0
Ga0206125_101287941	hypothetical protein	not annotated	not annotated	unassigned	unassigned	unassigned	unassigned	unassigned	unassigned	unassigned	0	0	0	0.01	0	0	0	0	0	0	0	0.13	0	0	0.00473329	0.0109143	0	0	0	0
0303_496067	Bacterial DNA-binding protein	DNA-binding protein HRm	20110526_Bin_21_1	Bacteria	Proteobacteria	Alphaproteobacteria	Puniceispirillales	AAA536-G10	AAA536-G10	unassigned	0	0	0	0	0	0	0	0	0	0	0	0.13	0.05	0	0	0	0	0	0	0
Ga0206123_104904151	Bacterial DNA-binding protein	DNA-binding protein HU-beta	20110526_Bin_2_13|20110526_Bin_2_14	Bacteria|Bacteria	Verrucomicrobiota|Verrucomicrobiota	Verrucomicrobiae|Verrucomicrobiae	Opitutales|Opitutales	MB11C04|MB11C04	MB11C04|MB11C04	unassigned|unassigned	0	0	0	0	0	0	0	0	0	0	0	0.12	0.04	0	0.00170915	0	0	0	0	0
0324_760040	Core histone H2A/H2B/H3/H4	not annotated	not annotated	unassigned	unassigned	unassigned	unassigned	unassigned	unassigned	unassigned	0	0	0	0.01	0	0	0	0	0	0	0	0.12	0	0	0	0	0	0	0	0
0518_640646	hypothetical protein	Methanol dehydrogenase [cytochrome c] subunit 1	20160321_Bin_8_7|20110331_Bin_54_2	Bacteria|Bacteria	Proteobacteria|Proteobacteria	Gammaproteobacteria|Gammaproteobacteria	Burkholderiales|Burkholderiales	Methylophilaceae|Methylophilaceae	BACL14|BACL14	unassigned|BACL14 sp000168995	0.01	0.01	0	0	0	0	0	0.09	0	0	0.09	0.12	0.02	0.09	0	0	0	0	0	0
Ga0206131_105894051	Chlorophyll A-B binding protein	not annotated	not annotated	unassigned	unassigned	unassigned	unassigned	unassigned	unassigned	unassigned	0.02	0	0.02	0.02	0	0	0	0	0	0.25	0.09	0.11	0.43	0.05	0	0	0	0.000708741	0	0.00407972
0308_699843	Bacterial DNA-binding protein	not annotated	not annotated	unassigned	unassigned	unassigned	unassigned	unassigned	unassigned	unassigned	0	0	0	0	0	0	0	0	0	0	0	0.11	0	0	0	0	0	0	0	0
0308_795181	Bacterial DNA-binding protein	not annotated	not annotated	unassigned	unassigned	unassigned	unassigned	unassigned	unassigned	unassigned	0	0	0	0	0	0	0	0	0	0	0	0.11	0	0	0	0	0	0	0	0
Ga0206131_101802362	Chlorophyll A-B binding protein	hypothetical protein	20120607_Bin_3	Bacteria	AB1-6	AB1-6	unassigned	unassigned	unassigned	unassigned	0	0	0	0	0.26	0	0	0	0	0	0	0.11	0	0	0	0	0	0	0	0.0016071
0308_783503	hypothetical protein	not annotated	not annotated	unassigned	unassigned	unassigned	unassigned	unassigned	unassigned	unassigned	0	0	0	0	0	0	0	0	0	0	0	0.11	0	0	0	0	0	0	0	0
0408_194068	Bacterial extracellular solute-binding protein	hypothetical protein	20160419_Bin_4_9	Bacteria	Proteobacteria	Alphaproteobacteria	Pelagibacterales	Pelagibacteraceae	Pelagibacter	unassigned	0.14	0.05	0.1	0.1	0	0	0	0	0	0.19	0.21	0.11	0.19	0.15	0	0	0	0	0	0
Ga0206130_100072521	hypothetical protein	hypothetical protein	20120308_Bin_100_1	Bacteria	Bacteroidota	Bacteroidia	Flavobacteriales	UA16	UA16	UA16 sp002390615	0.35	0.05	0.06	0.02	0	0	0	0	0	0	0	0.11	0	0	0	0.00120254	0	0.00750809	0.00657058	0.00424059
0308_771224	Centromere kinetochore component CENP-T histone fold	not annotated	not annotated	unassigned	unassigned	unassigned	unassigned	unassigned	unassigned	unassigned	0	0	0.06	0	0.18	0	0.12	0.1	0	0.03	0.12	0.1	0	0.05	0	0	0	0	0	0
Ga0206131_100123695	PsbP	hypothetical protein	20160517_Bin_12	Archaea	Crenarchaeota	Korarchaeia	unassigned	unassigned	unassigned	unassigned	0	0	0	0	0.13	0	0	0	0	0	0	0.1	0.03	0	0.00511168	0	0	0	0	0.00601614
Ga0206123_105102261	Bacterial extracellular solute-binding protein	family 7	Lactate-binding periplasmic protein	20100511_Bin_77	Bacteria	Proteobacteria	Alphaproteobacteria	Rhodobacterales	Rhodobacteraceae	Planktomarina	Planktomarina temperata	0	0.06	0.01	0.06	0.27	0.3	0.19	0.21	0	0.22	0.23	0.1	0.08	0.27	0	0	0	0.00155937	0	0.00100867
0308_465379	Glucose / Sorbosone dehydrogenase	hypothetical protein|Quinoprotein glucose dehydrogenase B	20160321_Bin_8_7	Bacteria	Proteobacteria	Gammaproteobacteria	Burkholderiales	Methylophilaceae	BACL14	unassigned	0.01	0	0	0	0	0	0	0.02	0	0	0	0.1	0.05	0.04	0	0	0	0	0	0
0526_254600	Bacterial DNA-binding protein	DNA-binding protein HU-beta	20110530_Bin_90_1|20120531_Bin_20_1	Bacteria|Bacteria	Bacteroidota|Bacteroidota	Bacteroidia|Bacteroidia	Flavobacteriales|Flavobacteriales	Flavobacteriaceae|Flavobacteriaceae	UBA8316|UBA8316	UBA8316 sp002390455|unassigned	0	0	0	0.01	0	0	0	0	0	0	0.1	0.1	0.12	0.03	0	0	0	0	0	0
Ga0206125_1000053928	hypothetical protein	hypothetical protein	20100511_Bin_19_1	Bacteria	Proteobacteria	Gammaproteobacteria	Pseudomonadales	HTCC2089	UBA9926	UBA9926 sp003451575	0	0	0	0	0	0	0	0	0	0	0	0.1	0	0	0	0	0	0.000708741	0	0
Ga0206125_1000230524	Sulphur oxidation protein SoxZ	hypothetical protein	20100511_Bin_77	Bacteria	Proteobacteria	Alphaproteobacteria	Rhodobacterales	Rhodobacteraceae	Planktomarina	Planktomarina temperata	0.02	0.01	0.01	0.01	0.06	0.02	0	0.03	0	0	0.05	0.1	0	0	0.0058208	0.00135875	0.00551994	0.00424046	0.00322652	0.00456907
Ga0206125_100126116	Bacterial extracellular solute-binding proteins	family 3	L-cystine-binding protein FliY	20120510_Bin_64_1	Bacteria	Proteobacteria	Alphaproteobacteria	Rhodobacterales	Rhodobacteraceae	Planktomarina	unassigned	0	0	0	0	0	0	0	0	0	0.01	0.03	0.1	0	0.04	0.00348032	0	0	0	0	0
Ga0206131_100440754	Tripartite tricarboxylate transporter family receptor	hypothetical protein	20110526_Bin_21_1	Bacteria	Proteobacteria	Alphaproteobacteria	Puniceispirillales	AAA536-G10	AAA536-G10	unassigned	0	0	0	0	0	0	0	0	0	0	0.01	0.1	0.01	0	0.00529051	0	0	0	0	0
Ga0206125_1000615012	Ribosomal protein L14p/L23e	50S ribosomal protein L14	20100511_Bin_77	Bacteria	Proteobacteria	Alphaproteobacteria	Rhodobacterales	Rhodobacteraceae	Planktomarina	Planktomarina temperata	0.06	0.09	0.04	0	0.08	0.2	0.28	0	0	0	0	0.09	0	0.04	0.00887171	0.011244	0.0243318	0.0170835	0.0198691	0.0151385
Ga0206125_1000174322	Periplasmic binding protein	hypothetical protein	20120503_Bin_71_1	Bacteria	Proteobacteria	Alphaproteobacteria	Puniceispirillales	AAA536-G10	AAA536-G10	unassigned	0	0	0	0	0.03	0	0	0	0	0	0.01	0.09	0.01	0.04	0.00436584	0	0	0	0	0
Ga0206125_1000149540	Ribosomal protein S10p/S20e	30S ribosomal protein S10	20160316_Bin_26_1|20110506_Bin_63_1	Bacteria|Bacteria	Proteobacteria|Proteobacteria	Alphaproteobacteria|Alphaproteobacteria	Rhodobacterales|Rhodobacterales	Rhodobacteraceae|Rhodobacteraceae	Amylibacter_A|Amylibacter_A	Amylibacter_A sp900197625|Amylibacter_A sp000153745	0.05	0.11	0.08	0.02	0.04	0.14	0.18	0.09	0	0	0.1	0.09	0.06	0.11	0.00720156	0.00568082	0.00290327	0.00326069	0.00243231	0.00282839
Ga0206124_100777361	Ribosomal protein S11	not annotated	not annotated	unassigned	unassigned	unassigned	unassigned	unassigned	unassigned	unassigned	0.04	0	0.07	0	0.69	0	0	0	0	0	0.05	0.09	0.08	0.03	0	0	0	0	0	0.00111313
Ga0206123_107372561	hypothetical protein	not annotated	not annotated	unassigned	unassigned	unassigned	unassigned	unassigned	unassigned	unassigned	0	0	0	0	0	0	0	0	0	0	0	0.09	0	0	0.00102549	0	0	0	0	0
0526_342598	Bacterial DNA-binding protein	DNA-binding protein HU-beta	20160502_Bin_23_1	Bacteria	Bacteroidota	Bacteroidia	NS11-12g	UBA9320	unassigned	unassigned	0	0	0	0	0	0	0	0	0	0	0.11	0.09	0	0	0	0	0	0	0	0
Ga0206125_1000027030	Ribosomal protein S16	30S ribosomal protein S16	20110523_Bin_31_1	Bacteria	Proteobacteria	Gammaproteobacteria	Pseudomonadales	Porticoccaceae	HTCC2207	HTCC2207 sp002685195	0	0.02	0.01	0	0	0.05	0.02	0.05	0	0.05	0.02	0.09	0	0.04	0	0	0	0.00192133	0.000503196	0.00100867
Ga0206125_101979442	Bacterial DNA-binding protein	not annotated	not annotated	unassigned	unassigned	unassigned	unassigned	unassigned	unassigned	unassigned	0	0	0	0	0	0	0	0	0	0	0	0.09	0.02	0	0.00145003	0	0	0	0	0
Ga0206131_102032452	Ribulose bisphosphate carboxylase	small chain	hypothetical protein	20120607_Bin_3	Bacteria	AB1-6	AB1-6	unassigned	unassigned	unassigned	unassigned	0	0	0	0	0.32	0	0	0	0	0	0	0.09	0	0	0.00835838	0	0	0	0	0.00900539
0308_825607	hypothetical protein	not annotated	not annotated	unassigned	unassigned	unassigned	unassigned	unassigned	unassigned	unassigned	0	0	0	0	0.04	0	0	0	0	0	0	0.09	0	0	0	0	0	0	0	0
0408_228367	Preprotein translocase subunit	hypothetical protein	20100511_Bin_77	Bacteria	Proteobacteria	Alphaproteobacteria	Rhodobacterales	Rhodobacteraceae	Planktomarina	Planktomarina temperata	0	0.08	0.03	0.04	0	0.27	0	0.09	0	0.07	0.12	0.09	0.07	0.07	0	0	0	0	0	0
Ga0206125_100108003	Ribosomal protein S13/S18	30S ribosomal protein S13	20100511_Bin_77	Bacteria	Proteobacteria	Alphaproteobacteria	Rhodobacterales	Rhodobacteraceae	Planktomarina	Planktomarina temperata	0.02	0.05	0.02	0.03	0	0.19	0.09	0.08	0	0.06	0.05	0.09	0	0.02	0.00724535	0.00953035	0.0104211	0.0102022	0.0112194	0.0118641
Ga0206124_100083504	ATP synthase delta (OSCP) subunit	ATP synthase subunit delta	20160517_Bin_12	Archaea	Crenarchaeota	Korarchaeia	unassigned	unassigned	unassigned	unassigned	0	0	0	0	0	0	0	0	0	0.02	0	0.09	0.05	0	0	0	0	0	0	0.00414194
0308_470934	Core histone H2A/H2B/H3/H4	not annotated	not annotated	unassigned	unassigned	unassigned	unassigned	unassigned	unassigned	unassigned	0	0	0	0	0	0.03	0	0	0	0	0	0.09	0	0	0	0	0	0	0	0
Ga0206125_10000112107	Ribosomal protein S7p/S5e	30S ribosomal protein S7	20120412_Bin_107_5|20160512_Bin_17_11|20110324_Bin_64_3|20120412_Bin_1_20	Bacteria|Bacteria|Bacteria|Bacteria	Cyanobacteria|Bacteroidota|Cyanobacteria|Bacteroidota	Cyanobacteriia|Bacteroidia|unassigned|Bacteroidia	unassigned|Flavobacteriales|unassigned|Flavobacteriales	unassigned|Flavobacteriaceae|unassigned|Flavobacteriaceae	unassigned|unassigned|unassigned|SCGC-AAA160-P02	unassigned|unassigned|unassigned|unassigned	0	0	0	0	0	0	0	0	0	0	0	0.09	0	0	0.00682326	0.00317434	0.00236929	0.00159073	0.00147366	0.0119007
Ga0206129_100907511	CarboxypepD_reg-like domain|TonB-dependent Receptor Plug Domain	hypothetical protein	20120531_Bin_70_1	Bacteria	Bacteroidota	Bacteroidia	Flavobacteriales	Cryomorphaceae	UBA10364	UBA10364 sp002387615	0	0.03	0.01	0	0.04	0	0.07	0	0	0	0.14	0.11	0.07	0.03	0	0	0	0.00201538	0.00201278	0.00291302
0308_658530	hypothetical protein	not annotated	not annotated	unassigned	unassigned	unassigned	unassigned	unassigned	unassigned	unassigned	0.02	0	0	0.1	0.15	0.07	0.19	0.04	0	0.15	0.08	0.09	0.26	0.12	0	0	0	0	0	0
Ga0206125_100061503	Ribosomal proteins 50S-L15	50S-L18e	60S-L27A	50S ribosomal protein L15	20100511_Bin_77	Bacteria	Proteobacteria	Alphaproteobacteria	Rhodobacterales	Rhodobacteraceae	Planktomarina	Planktomarina temperata	0.05	0.09	0.04	0.07	0.1	0.39	0.18	0.08	0	0.07	0.04	0.09	0	0.05	0.00744233	0.00806783	0.0094499	0.0104088	0.0121231	0.0105083
Ga0206125_100079881	Ribosomal protein S16	30S ribosomal protein S16	20100511_Bin_77	Bacteria	Proteobacteria	Alphaproteobacteria	Rhodobacterales	Rhodobacteraceae	Planktomarina	Planktomarina temperata	0.02	0.02	0.02	0.04	0.15	0	0.09	0.07	0	0.03	0.13	0.09	0.03	0.06	0.00362748	0.0031682	0.004905	0.00534171	0.0068652	0.00617515
Ga0206124_100367371	Elongation factor Tu GTP binding domain|Elongation factor Tu domain 2|Elongation factor Tu C-terminal domain	Elongation factor Tu	20120607_Bin_3	Bacteria	AB1-6	AB1-6	unassigned	unassigned	unassigned	unassigned	0	0	0.02	0.01	0.14	0	0	0	0	0	0	0.16	0.1	0.01	0.00575621	0	0	0	0	0.0155442
Ga0206125_100249417	Ribosomal protein S19	30S ribosomal protein S19	20100511_Bin_77	Bacteria	Proteobacteria	Alphaproteobacteria	Rhodobacterales	Rhodobacteraceae	Planktomarina	Planktomarina temperata	0.02	0.03	0.02	0.01	0.11	0.08	0.05	0.07	0	0.05	0.07	0.09	0.05	0.06	0.0203089	0.0158748	0.0231197	0.0235639	0.028113	0.0212443
0518_371328	hypothetical protein	not annotated	not annotated	unassigned	unassigned	unassigned	unassigned	unassigned	unassigned	unassigned	0.02	0.01	0	0.01	0.05	0	0.04	0	0	0.02	0.03	0.09	0.02	0	0	0	0	0	0	0
Ga0206125_100593873	Ribosomal protein S10p/S20e	30S ribosomal protein S10	20110407_Bin_15	Bacteria	Proteobacteria	Alphaproteobacteria	Puniceispirillales	Puniceispirillaceae	Puniceispirillum	unassigned	0.02	0.04	0	0	0	0	0	0	0	0.04	0.04	0.08	0.05	0.05	0.00145003	0	0	0.000964647	0.000826691	0.00131446
0324_523142	Bacterial extracellular solute-binding protein	family 7	hypothetical protein|Solute-binding protein	20110523_Bin_15_2|20100511_Bin_19_1|20120503_Bin_5_4|20100511_Bin_77	Bacteria|Bacteria|Bacteria|Bacteria	Proteobacteria|Proteobacteria|Proteobacteria|Proteobacteria	Alphaproteobacteria|Gammaproteobacteria|Alphaproteobacteria|Alphaproteobacteria	Rhodobacterales|Pseudomonadales|Rhodobacterales|Rhodobacterales	Rhodobacteraceae|HTCC2089|Rhodobacteraceae|Rhodobacteraceae	Planktomarina|UBA9926|Planktomarina|Planktomarina	unassigned|UBA9926 sp003451575|unassigned|Planktomarina temperata	0.01	0.04	0	0.02	0.16	0.04	0	0.1	0	0.05	0.04	0.08	0.04	0.15	0	0	0	0	0	0
0416_630922	Bacterial DNA-binding protein	not annotated	not annotated	unassigned	unassigned	unassigned	unassigned	unassigned	unassigned	unassigned	0	0	0	0	0	0	0	0	0	0	0	0.08	0.13	0.01	0	0	0	0	0	0
Ga0206123_100073122	Ribulose bisphosphate carboxylase	small chain	not annotated	not annotated	unassigned	unassigned	unassigned	unassigned	unassigned	unassigned	unassigned	0	0	0.01	0	0	0.12	0.09	0.01	0	0.17	0.04	0.08	0	0.13	0.021305	0.0102796	0	0	0	0
Ga0206125_100183972	NMT1/THI5 like	Putative aliphatic sulfonates-binding protein	20160419_Bin_4_9|20110331_Bin_57_1|20120503_Bin_71_1	Bacteria|Bacteria|Bacteria	Proteobacteria|Proteobacteria|Proteobacteria	Alphaproteobacteria|Alphaproteobacteria|Alphaproteobacteria	Pelagibacterales|Pelagibacterales|Puniceispirillales	Pelagibacteraceae|Pelagibacteraceae|AAA536-G10	Pelagibacter|IMCC9063|AAA536-G10	unassigned|unassigned|unassigned	0	0	0	0	0	0	0.02	0.03	0	0	0	0.08	0.08	0.08	0.011375	0.00068527	0	0	0	0.000823298
0308_618608	Bacterial flagellin C-terminal helical region	not annotated	not annotated	unassigned	unassigned	unassigned	unassigned	unassigned	unassigned	unassigned	0	0	0	0	0	0	0	0	0	0	0	0.08	0	0.02	0	0	0	0	0	0
0324_760495	Bacterial DNA-binding protein	not annotated	not annotated	unassigned	unassigned	unassigned	unassigned	unassigned	unassigned	unassigned	0	0	0	0	0	0	0	0	0	0	0	0.08	0	0	0	0	0	0	0	0
0303_258754	Cytochrome b559	alpha (gene psbE) and beta (gene psbF)subunits|Lumenal portion of Cytochrome b559	alpha (gene psbE) subunit	not annotated	not annotated	unassigned	unassigned	unassigned	unassigned	unassigned	unassigned	unassigned	0	0	0	0	0.08	0	0	0	0	0	0	0.08	0.03	0	0	0	0	0	0	0
0416_377359	Ribosomal protein L7/L12 dimerisation domain|Ribosomal protein L7/L12 C-terminal domain	50S ribosomal protein L7/L12	20160517_Bin_12	Archaea	Crenarchaeota	Korarchaeia	unassigned	unassigned	unassigned	unassigned	0	0	0	0	0	0	0	0	0	0	0	0.08	0	0	0	0	0	0	0	0
0308_341395	Endoribonuclease L-PSP	2-iminobutanoate/2-iminopropanoate deaminase	20160517_Bin_12	Archaea	Crenarchaeota	Korarchaeia	unassigned	unassigned	unassigned	unassigned	0	0	0	0	0	0	0	0	0	0	0	0.08	0.02	0	0	0	0	0	0	0
0308_536233	Ribosomal protein S10p/S20e	not annotated	not annotated	unassigned	unassigned	unassigned	unassigned	unassigned	unassigned	unassigned	0.02	0	0.01	0	0	0	0	0.01	0	0	0.02	0.08	0.11	0.05	0	0	0	0	0	0
Ga0206125_1000060858	Ribosomal protein L14p/L23e	not annotated	not annotated	unassigned	unassigned	unassigned	unassigned	unassigned	unassigned	unassigned	0	0	0	0	0	0	0	0	0	0	0	0.08	0.06	0	0.000885572	0	0	0	0	0.00298742
Ga0206123_106484511	hypothetical protein	not annotated	not annotated	unassigned	unassigned	unassigned	unassigned	unassigned	unassigned	unassigned	0	0	0	0	0.01	0	0	0	0	0	0	0.08	0	0	0.00451066	0	0	0	0	0
Ga0206125_100063573	Cytochrome c	Cytochrome c-L	20160321_Bin_8_7	Bacteria	Proteobacteria	Gammaproteobacteria	Burkholderiales	Methylophilaceae	BACL14	unassigned	0.01	0.01	0	0	0	0	0.02	0.02	0	0	0.01	0.08	0	0	0	0	0.000644488	0	0.000485221	0.00159392
0324_350024	Bacterial DNA-binding protein	DNA-binding protein HU	20110324_Bin_75_1	Bacteria	Proteobacteria	Alphaproteobacteria	Rhodobacterales	Rhodobacteraceae	GCA-2697345	GCA-2697345 sp002697345	0	0	0	0	0.13	0	0	0	0	0	0	0.08	0	0	0	0	0	0	0	0
Ga0206125_1000615011	KOW motif|Ribosomal proteins 50S L24/mitochondrial 39S L24	50S ribosomal protein L24	20100511_Bin_77	Bacteria	Proteobacteria	Alphaproteobacteria	Rhodobacterales	Rhodobacteraceae	Planktomarina	Planktomarina temperata	0.04	0.05	0.03	0.02	0.07	0.03	0	0.06	0	0.05	0.06	0.08	0.03	0.03	0.00819289	0.00612951	0.0124408	0.00875494	0.00960674	0.00540555
0303_237300	Carboxypeptidase regulatory-like domain|TonB-dependent Receptor Plug Domain|TonB dependent receptor	TonB-dependent receptor SusC|hypothetical protein	20120416_Bin_105_2	Bacteria	Marinisomatota	Marinisomatia	Marinisomatales	Marinisomataceae	Marinisoma	Marinisoma atlanticum	0	0	0	0	0	0	0	0	0	0	0	0.08	0.01	0	0	0	0	0	0	0
Ga0206129_100665892	Glucose / Sorbosone dehydrogenase	Quinoprotein glucose dehydrogenase B|hypothetical protein	20110526_Bin_113_1	Bacteria	Proteobacteria	Gammaproteobacteria	Burkholderiales	SG8-40	UBA3031	UBA3031 sp003485335	0	0	0	0	0	0	0	0	0	0	0.01	0.08	0	0.01	0.00515051	0	0	0	0	0.00355853
0308_721183	hypothetical protein	not annotated	not annotated	unassigned	unassigned	unassigned	unassigned	unassigned	unassigned	unassigned	0	0	0	0	0	0	0	0.02	0	0	0.01	0.08	0	0	0	0	0	0	0	0
Ga0206123_100581831	hypothetical protein	hypothetical protein	20120416_Bin_7_22	Bacteria	Proteobacteria	Alphaproteobacteria	Pelagibacterales	Pelagibacteraceae	Pelagibacter_A	unassigned	0	0	0	0	0	0	0	0	0	0	0	0.1	0	0	0.0218075	0	0	0	0	0.00132858
0303_477283	Periplasmic binding protein	Leucine-	isoleucine-	valine-	threonine-	and alanine-binding protein	20160419_Bin_4_9	Bacteria	Proteobacteria	Alphaproteobacteria	Pelagibacterales	Pelagibacteraceae	Pelagibacter	unassigned	0	0	0	0	0	0	0	0	0	0.01	0	0.07	0.04	0.04	0	0	0	0	0	0
Ga0206128_10926774	Bacterial DNA-binding protein	not annotated	not annotated	unassigned	unassigned	unassigned	unassigned	unassigned	unassigned	unassigned	0.03	0.01	0.03	0	0	0	0	0.05	0	0.02	0.07	0.07	0.13	0.03	0	0	0	0.00210893	0.00253644	0.0024831
0408_130658	Nitrogen regulatory protein P-II	Nitrogen regulatory protein P-II	20160321_Bin_8_7	Bacteria	Proteobacteria	Gammaproteobacteria	Burkholderiales	Methylophilaceae	BACL14	unassigned	0	0	0	0	0	0	0	0	0	0	0.01	0.07	0	0	0	0	0	0	0	0
Ga0206124_102022562	Bacterial DNA-binding protein	not annotated	not annotated	unassigned	unassigned	unassigned	unassigned	unassigned	unassigned	unassigned	0	0.01	0	0	0	0	0	0	0	0	0.04	0.07	0	0	0	0	0	0.00108688	0.000646969	0.00225353
0303_320779	Ribosomal protein L7Ae/L30e/S12e/Gadd45 family	not annotated	not annotated	unassigned	unassigned	unassigned	unassigned	unassigned	unassigned	unassigned	0	0	0.04	0	0.13	0	0	0	0	0	0	0.07	0	0	0	0	0	0	0	0
Ga0206125_1000119519	Ribosomal protein L19	50S ribosomal protein L19	20100511_Bin_19_1	Bacteria	Proteobacteria	Gammaproteobacteria	Pseudomonadales	HTCC2089	UBA9926	UBA9926 sp003451575	0.06	0.03	0.03	0.04	0.04	0.03	0.04	0.05	0	0.01	0.01	0.07	0.03	0.01	0.0184965	0.0139945	0.0143445	0.0127343	0.012904	0.0097845
Ga0206128_16466961	Ribosomal protein S10p/S20e	30S ribosomal protein S10	20160321_Bin_8_7|20110516_Bin_10_5	Bacteria|Bacteria	Proteobacteria|Proteobacteria	Gammaproteobacteria|Gammaproteobacteria	Burkholderiales|Burkholderiales	Methylophilaceae|Methylophilaceae	BACL14|BACL14	unassigned|unassigned	0	0	0	0	0	0	0	0	0	0	0	0.07	0	0.01	0.00217506	0.00165938	0.00110989	0.00315624	0.00307077	0.00209918
0308_498027	ATP synthase alpha/beta family	beta-barrel domain|ATP synthase alpha/beta family	nucleotide-binding domain	not annotated	not annotated	unassigned	unassigned	unassigned	unassigned	unassigned	unassigned	unassigned	0	0	0.17	0.03	0	0	0	0	0	0	0	0.07	0.28	0	0	0	0	0	0	0
0308_273957	Ribosomal protein S8	not annotated	not annotated	unassigned	unassigned	unassigned	unassigned	unassigned	unassigned	unassigned	0	0	0	0	0	0	0	0	0	0	0	0.07	0	0	0	0	0	0	0	0
0308_747901	TonB dependent receptor	not annotated	not annotated	unassigned	unassigned	unassigned	unassigned	unassigned	unassigned	unassigned	0	0	0	0	0	0	0	0	0	0	0	0.07	0	0	0	0	0	0	0	0
Ga0206125_1000132921	Bacterial DNA-binding protein	DNA-binding protein HU-beta	20160502_Bin_3_5	Bacteria	Proteobacteria	Alphaproteobacteria	Caulobacterales	Maricaulaceae	Hellea	unassigned	0	0	0	0	0	0	0	0	0	0	0	0.07	0	0	0.00785362	0.00218847	0.000465405	0.00431142	0.00407253	0.00417199
0308_450376	Sulfur oxidation protein SoxY	hypothetical protein	20120308_Bin_133	Bacteria	Proteobacteria	Gammaproteobacteria	Thiomicrospirales	Thioglobaceae	Thioglobus_A	unassigned	0	0	0	0	0	0	0	0	0	0	0	0.07	0	0	0	0	0	0	0	0
0428_587433	Bacterial DNA-binding protein	DNA-binding protein HU-beta	20160321_Bin_44_1	Bacteria	Bacteroidota	Bacteroidia	Flavobacteriales	Cryomorphaceae	TMED14	TMED14 sp003507115	0	0	0	0	0	0	0	0	0	0	0	0.07	0	0	0	0	0	0	0	0
Ga0206125_100195912	Bacterial extracellular solute-binding protein	family 7	Alpha-keto acid-binding periplasmic protein TakP	20160316_Bin_26_1	Bacteria	Proteobacteria	Alphaproteobacteria	Rhodobacterales	Rhodobacteraceae	Amylibacter_A	Amylibacter_A sp900197625	0.14	0.16	0.03	0.04	0.22	0.33	0.13	0.14	0	0.17	0.21	0.07	0	0.48	0.081389	0.0944155	0.0488955	0.0285544	0.0189616	0.0146077
Ga0206126_100087205	Bacterial extracellular solute-binding proteins	family 3	Putative amino-acid ABC transporter-binding protein YhdW	20160419_Bin_4_9	Bacteria	Proteobacteria	Alphaproteobacteria	Pelagibacterales	Pelagibacteraceae	Pelagibacter	unassigned	0	0	0	0.01	0	0	0	0	0	0.01	0	0.07	0.03	0.05	0.0109482	0.00068527	0	0.000768017	0.000323496	0.00431504
Ga0206125_100115556	Tripartite tricarboxylate transporter family receptor	hypothetical protein	20120503_Bin_71_1	Bacteria	Proteobacteria	Alphaproteobacteria	Puniceispirillales	AAA536-G10	AAA536-G10	unassigned	0	0	0	0	0.03	0	0	0	0	0	0.01	0.07	0.01	0.01	0.00170915	0	0	0	0	0
0324_528105	Ribosomal protein L14p/L23e	50S ribosomal protein L14	20110428_Bin_1_24|20120531_Bin_19_5|20110328_Bin_1_11	Bacteria|Bacteria|Bacteria	Proteobacteria|Proteobacteria|Proteobacteria	Alphaproteobacteria|Alphaproteobacteria|Alphaproteobacteria	Pelagibacterales|Pelagibacterales|Pelagibacterales	Pelagibacteraceae|Pelagibacteraceae|Pelagibacteraceae	Pelagibacter|Pelagibacter|Pelagibacter	unassigned|unassigned|unassigned	0	0	0	0	0	0	0	0	0	0.02	0.01	0.07	0.08	0	0	0	0	0	0	0
Ga0206131_101464551	Ribosomal protein S13/S18	30S ribosomal protein S13	20120607_Bin_3	Bacteria	AB1-6	AB1-6	unassigned	unassigned	unassigned	unassigned	0	0	0	0	0	0	0	0	0	0	0	0.07	0	0	0.0103681	0.0044609	0.00688523	0.00318973	0.00233901	0.00710211
Ga0206126_101620721	Gram-negative porin	not annotated	not annotated	unassigned	unassigned	unassigned	unassigned	unassigned	unassigned	unassigned	0.02	0.02	0	0	0.04	0	0.05	0.04	0	0	0.03	0.07	0.01	0.02	0.000683666	0	0.0016143	0	0.00388177	0.00238525
Ga0206125_1000012963	Bacterial DNA-binding protein	hypothetical protein	20160412_Bin_5_6	Bacteria	Proteobacteria	Gammaproteobacteria	Pseudomonadales	Pseudohongiellaceae	OM182	OM182 sp001438145	0.04	0.06	0.03	0.03	0	0.02	0	0.1	0	0	0.04	0.07	0	0	0	0	0.00406831	0.00890484	0.0140353	0.0106943
Ga0206130_100073389	Ribulose bisphosphate carboxylase large chain	N-terminal domain|Ribulose bisphosphate carboxylase large chain	catalytic domain	not annotated	not annotated	unassigned	unassigned	unassigned	unassigned	unassigned	unassigned	unassigned	0.04	0.01	0	0	0.03	0	0	0	0	0	0	0.07	0	0	0.0296561	0	0	0	0	0.0280732
0416_512301	Bacterial DNA-binding protein	DNA-binding protein HU	20120416_Bin_11_2	Bacteria	Verrucomicrobiota	Verrucomicrobiae	Opitutales	MB11C04	MB11C04	unassigned	0	0	0	0	0	0	0	0	0	0	0.04	0.07	0	0	0	0	0	0	0	0
0303_265334	Ribosomal protein L30p/L7e	50S ribosomal protein L30	20110331_Bin_54_2	Bacteria	Proteobacteria	Gammaproteobacteria	Burkholderiales	Methylophilaceae	BACL14	BACL14 sp000168995	0	0	0	0	0	0	0	0	0	0	0	0.07	0	0	0	0	0	0	0	0
Ga0206125_100061505	Ribosomal protein S5	N-terminal domain|Ribosomal protein S5	C-terminal domain	30S ribosomal protein S5	20100511_Bin_77	Bacteria	Proteobacteria	Alphaproteobacteria	Rhodobacterales	Rhodobacteraceae	Planktomarina	Planktomarina temperata	0.09	0.16	0.13	0.14	0.19	0.52	0.31	0.34	0	0.11	0.1	0.07	0.06	0.09	0.0052953	0.00645373	0.00957182	0.0107148	0.01164	0.0110905
Ga0206125_1000067239	Ribosomal protein L30p/L7e	50S ribosomal protein L30	20100511_Bin_19_1	Bacteria	Proteobacteria	Gammaproteobacteria	Pseudomonadales	HTCC2089	UBA9926	UBA9926 sp003451575	0.02	0.01	0.03	0.01	0.11	0.04	0.04	0.06	0	0.03	0	0.07	0.06	0.04	0.00871593	0.00957519	0.00631393	0.0054523	0.00389881	0.00259034
Ga0206123_1000063135	Major capsid protein N-terminus|Large eukaryotic DNA virus major capsid protein	hypothetical protein	20100303_Bin_107_1	Bacteria	Bacteroidota	Bacteroidia	Flavobacteriales	UA16	UBA974	UBA974 sp002292405	0	0	0	0	0.07	0	0	0	0	0	0	0.07	0.01	0	0.00948244	0	0	0	0	0
Ga0206125_100050479	Ribosomal L28 family	50S ribosomal protein L28	20100511_Bin_77	Bacteria	Proteobacteria	Alphaproteobacteria	Rhodobacterales	Rhodobacteraceae	Planktomarina	Planktomarina temperata	0.01	0.03	0.01	0.01	0.04	0.07	0	0.04	0	0.04	0.03	0.07	0	0.02	0.00370293	0.00068527	0.00221981	0.00302525	0.00372508	0.00273526
0408_127088	Ribosomal protein S10p/S20e	30S ribosomal protein S10	20160512_Bin_14_2|20160419_Bin_31_1	Bacteria|Bacteria	Proteobacteria|Proteobacteria	Gammaproteobacteria|Gammaproteobacteria	Pseudomonadales|Pseudomonadales	Porticoccaceae|Porticoccaceae	HTCC2207|HTCC2207	HTCC2207 sp002335945|HTCC2207 sp002378645	0.06	0.06	0.02	0.01	0	0	0	0.03	0	0	0.02	0.07	0	0.03	0	0	0	0	0	0
0504_265278	Bacterial DNA-binding protein	DNA-binding protein HU-beta	20100511_Bin_81_1	Bacteria	Bacteroidota	Bacteroidia	Flavobacteriales	Flavobacteriaceae	SCGC-AAA160-P02	SCGC-AAA160-P02 sp000383355	0	0	0.02	0.13	0	0	0	0	0	0	0	0.06	0	0	0	0	0	0	0	0
Ga0206125_10000112109	Ribosomal protein S10p/S20e	30S ribosomal protein S10	20120412_Bin_107_5|20160512_Bin_17_11|20110324_Bin_64_3|20120412_Bin_1_20	Bacteria|Bacteria|Bacteria|Bacteria	Cyanobacteria|Bacteroidota|Cyanobacteria|Bacteroidota	Cyanobacteriia|Bacteroidia|unassigned|Bacteroidia	unassigned|Flavobacteriales|unassigned|Flavobacteriales	unassigned|Flavobacteriaceae|unassigned|Flavobacteriaceae	unassigned|unassigned|unassigned|SCGC-AAA160-P02	unassigned|unassigned|unassigned|unassigned	0	0	0	0	0	0	0	0	0	0	0	0.06	0	0	0.00722447	0	0.00107416	0	0.000323496	0.00541871
0308_435971	Ribosomal L27 protein	50S ribosomal protein L27	20160512_Bin_17_11|20110324_Bin_64_3|20110530_Bin_99_1|20120412_Bin_107_5	Bacteria|Bacteria|Bacteria|Bacteria	Bacteroidota|Cyanobacteria|Proteobacteria|Cyanobacteria	Bacteroidia|unassigned|Gammaproteobacteria|Cyanobacteriia	Flavobacteriales|unassigned|Pseudomonadales|unassigned	Flavobacteriaceae|unassigned|Porticoccaceae|unassigned	unassigned|unassigned|Porticoccus|unassigned	unassigned|unassigned|Porticoccus sp002390525|unassigned	0	0	0	0	0.02	0	0	0.02	0	0	0	0.06	0	0	0	0	0	0	0	0
Ga0206123_106168821	Ribosomal L22e protein family	hypothetical protein	20120607_Bin_3	Bacteria	AB1-6	AB1-6	unassigned	unassigned	unassigned	unassigned	0	0	0	0	0.09	0	0	0	0	0	0	0.06	0	0	0	0	0	0	0	0.00326779
0510_545694	Glycine zipper 2TM domain	hypothetical protein	20120503_Bin_71_1	Bacteria	Proteobacteria	Alphaproteobacteria	Puniceispirillales	AAA536-G10	AAA536-G10	unassigned	0	0	0	0	0	0	0	0	0	0	0	0.06	0	0	0	0	0	0	0	0
Ga0206125_100103366	Bacterial extracellular solute-binding protein	hypothetical protein	20120503_Bin_71_1	Bacteria	Proteobacteria	Alphaproteobacteria	Puniceispirillales	AAA536-G10	AAA536-G10	unassigned	0	0	0	0	0	0	0	0	0	0	0.01	0.06	0.01	0.04	0.00102549	0	0	0	0	0
0308_258443	Chaperonin 10 Kd subunit	not annotated	not annotated	unassigned	unassigned	unassigned	unassigned	unassigned	unassigned	unassigned	0	0	0	0	0	0	0	0	0	0	0	0.06	0	0	0	0	0	0	0	0
0303_430818	Fasciclin domain	not annotated	not annotated	unassigned	unassigned	unassigned	unassigned	unassigned	unassigned	unassigned	0	0	0	0	0	0	0	0	0	0	0	0.06	0	0	0	0	0	0	0	0
0518_301515	Ribosomal protein L23	50S ribosomal protein L23	20160321_Bin_8_7	Bacteria	Proteobacteria	Gammaproteobacteria	Burkholderiales	Methylophilaceae	BACL14	unassigned	0	0	0	0	0	0	0	0	0	0	0	0.06	0	0	0	0	0	0	0	0
Ga0206129_103155581	hypothetical protein	not annotated	not annotated	unassigned	unassigned	unassigned	unassigned	unassigned	unassigned	unassigned	0	0	0	0	0	0	0	0	0	0	0	0.06	0	0	0	0	0	0.0130285	0.0157508	0.0180448
Ga0206125_100085655	Bacterial extracellular solute-binding protein	family 7	Alpha-keto acid-binding periplasmic protein TakP	20160316_Bin_14_5	Bacteria	Proteobacteria	Alphaproteobacteria	Pelagibacterales	Pelagibacteraceae	Pelagibacter	Pelagibacter ubique_R	0	0.01	0.04	0.06	0	0	0	0.01	0	0.01	0.07	0.06	0.01	0.02	0	0	0	0.000768017	0.000323496	0.00286606
0416_664468	Ribosomal protein L23	not annotated	not annotated	unassigned	unassigned	unassigned	unassigned	unassigned	unassigned	unassigned	0	0	0	0	0	0	0	0.03	0	0.06	0	0.06	0.06	0	0	0	0	0	0	0
Ga0206124_1000083724	Starch-binding associating with outer membrane|SusD family	hypothetical protein	20160316_Bin_27_2	Bacteria	Bacteroidota	Bacteroidia	Flavobacteriales	Flavobacteriaceae	MED-G11	unassigned	0	0	0	0	0	0	0	0	0	0	0	0.06	0.01	0	0.0265334	0	0	0	0	0.0025339
Ga0206129_102972561	S25 ribosomal protein	hypothetical protein	20160517_Bin_12	Archaea	Crenarchaeota	Korarchaeia	unassigned	unassigned	unassigned	unassigned	0	0	0	0	0.08	0	0	0	0	0	0	0.06	0	0	0.000683666	0	0	0	0	0.00325277
Ga0206125_100086423	CarboxypepD_reg-like domain|TonB-dependent Receptor Plug Domain|TonB dependent receptor	TonB-dependent receptor SusC TIGR04056	20120412_Bin_1_20	Bacteria	Bacteroidota	Bacteroidia	Flavobacteriales	Flavobacteriaceae	SCGC-AAA160-P02	unassigned	0.03	0.01	0	0	0	0.06	0	0	0	0.09	0.01	0.06	0.06	0.07	0.259155	0.144049	0.0787709	0.0840857	0.10596	0.0944593
0303_453531	Protein of unknown function (DUF1329)	hypothetical protein	20100303_Bin_58_1	Bacteria	Proteobacteria	Gammaproteobacteria	Ga0077536	Ga0077536	UBA981	UBA981 sp002292285	0	0	0	0	0.03	0	0	0	0	0	0	0.06	0	0	0	0	0	0	0	0
Ga0206125_100560352	Bacterial-like globin	hypothetical protein	20160321_Bin_8_7|20110516_Bin_10_5	Bacteria|Bacteria	Proteobacteria|Proteobacteria	Gammaproteobacteria|Gammaproteobacteria	Burkholderiales|Burkholderiales	Methylophilaceae|Methylophilaceae	BACL14|BACL14	unassigned|unassigned	0	0	0	0	0	0	0	0	0	0	0	0.06	0	0	0.00341821	0	0	0.000614396	0.00207772	0.00407697
0428_298403	Bacterial extracellular solute-binding proteins	family 5 Middle	hypothetical protein	20160321_Bin_35_4	Bacteria	Actinobacteriota	Acidimicrobiia	TMED189	TMED189	TMED189	unassigned	0	0	0	0	0	0	0	0	0	0	0	0.06	0.02	0.02	0	0	0	0	0	0
Ga0206125_100395282	Ribosomal protein L7/L12 dimerisation domain|Ribosomal protein L7/L12 C-terminal domain	50S ribosomal protein L7/L12	20110407_Bin_15	Bacteria	Proteobacteria	Alphaproteobacteria	Puniceispirillales	Puniceispirillaceae	Puniceispirillum	unassigned	0	0	0	0	0	0	0	0	0	0	0.04	0.06	0	0	0.0036871	0	0	0	0.000877102	0.00162213
0303_630934	PsbP	not annotated	not annotated	unassigned	unassigned	unassigned	unassigned	unassigned	unassigned	unassigned	0	0	0	0	0.07	0	0	0	0	0	0	0.06	0	0	0	0	0	0	0	0
Ga0206131_101599271	Ribosomal L22e protein family	not annotated	not annotated	unassigned	unassigned	unassigned	unassigned	unassigned	unassigned	unassigned	0	0	0	0	0	0	0	0	0	0	0	0.06	0	0	0	0	0	0	0	0.000692497
0308_261275	Major capsid protein N-terminus	not annotated	not annotated	unassigned	unassigned	unassigned	unassigned	unassigned	unassigned	unassigned	0	0	0	0	0	0	0	0	0	0	0	0.06	0	0	0	0	0	0	0	0
0303_243619	hypothetical protein	hypothetical protein	20160517_Bin_12	Archaea	Crenarchaeota	Korarchaeia	unassigned	unassigned	unassigned	unassigned	0	0	0	0	0	0	0	0	0	0	0	0.06	0	0	0	0	0	0	0	0
0308_368278	Substrate binding domain of ABC-type glycine betaine transport system	Glycine betaine/proline betaine-binding periplasmic protein	20160316_Bin_27_2	Bacteria	Bacteroidota	Bacteroidia	Flavobacteriales	Flavobacteriaceae	MED-G11	unassigned	0	0	0	0	0	0	0	0	0	0	0	0.06	0.02	0.01	0	0	0	0	0	0
0428_284074	Bacterial DNA-binding protein	DNA-binding protein HRm	20110421_Bin_9_2	Bacteria	Proteobacteria	Alphaproteobacteria	Puniceispirillales	Puniceispirillaceae	Puniceispirillum	unassigned	0	0.02	0	0	0	0	0	0	0	0	0.02	0.06	0.28	0	0	0	0	0	0	0
Ga0206125_101062412	2Fe-2S iron-sulfur cluster binding domain|[2Fe-2S] binding domain	Carbon monoxide dehydrogenase small chain	20100511_Bin_19_1|20100423_Bin_54_1	Bacteria|Bacteria	Proteobacteria|Proteobacteria	Gammaproteobacteria|Alphaproteobacteria	Pseudomonadales|Rhodobacterales	HTCC2089|Rhodobacteraceae	UBA9926|Ascidiaceihabitans	UBA9926 sp003451575|Ascidiaceihabitans sp002478745	0	0.02	0.01	0.01	0.03	0.03	0	0.02	0	0	0.03	0.06	0.04	0.03	0.00571494	0.000456838	0.00258413	0.00302525	0.00252449	0.00219324
0303_275539	CarboxypepD_reg-like domain|TonB-dependent Receptor Plug Domain	hypothetical protein	20120416_Bin_105_2	Bacteria	Marinisomatota	Marinisomatia	Marinisomatales	Marinisomataceae	Marinisoma	Marinisoma atlanticum	0	0	0	0	0	0	0	0	0	0	0	0.06	0	0	0	0	0	0	0	0
0526_599374	Tripartite tricarboxylate transporter family receptor	hypothetical protein	20110328_Bin_1_11	Bacteria	Proteobacteria	Alphaproteobacteria	Pelagibacterales	Pelagibacteraceae	Pelagibacter	unassigned	0	0	0	0	0	0	0	0	0	0	0	0.06	0.06	0.02	0	0	0	0	0	0
0308_384334	Cadmium carbonic anhydrase repeat	hypothetical protein	20120607_Bin_3	Bacteria	AB1-6	AB1-6	unassigned	unassigned	unassigned	unassigned	0	0	0	0	0.1	0	0	0	0	0	0	0.06	0.02	0.02	0	0	0	0	0	0
Ga0206125_100030355	Bacterial extracellular solute-binding proteins	family 5 Middle	Periplasmic dipeptide transport protein	20100511_Bin_77	Bacteria	Proteobacteria	Alphaproteobacteria	Rhodobacterales	Rhodobacteraceae	Planktomarina	Planktomarina temperata	0.01	0.03	0.01	0.03	0.03	0.04	0.02	0.04	0	0.08	0.12	0.06	0.05	0.09	0.0332933	0.00484559	0.0264993	0.0313502	0.0211349	0.0286093
Ga0206125_1000048033	Ribosomal protein S15	not annotated	not annotated	unassigned	unassigned	unassigned	unassigned	unassigned	unassigned	unassigned	0.02	0	0.01	0.01	0	0	0	0.03	0	0.03	0.02	0.06	0.02	0.03	0.00170915	0.00068527	0.00204395	0.00356868	0.00265512	0.00350586
Ga0206123_102926251	Family of unknown function (DUF5309)	not annotated	not annotated	unassigned	unassigned	unassigned	unassigned	unassigned	unassigned	unassigned	0	0	0	0	0	0	0	0	0	0	0	0.06	0	0	0	0.000913677	0	0	0	0
0303_425800	hypothetical protein	not annotated	not annotated	unassigned	unassigned	unassigned	unassigned	unassigned	unassigned	unassigned	0	0	0	0	0	0	0	0	0	0	0	0.06	0	0	0	0	0	0	0	0
0324_872529	hypothetical protein	not annotated	not annotated	unassigned	unassigned	unassigned	unassigned	unassigned	unassigned	unassigned	0	0	0	0	0	0	0	0	0	0	0	0.06	0	0	0	0	0	0	0	0
Ga0206125_10000105100	Ribosomal protein L10	50S ribosomal protein L10	20100420_Bin_31_1	Bacteria	Bacteroidota	Bacteroidia	Flavobacteriales	Cryomorphaceae	UBA10364	UBA10364 sp003045825	0.03	0.04	0.02	0.05	0	0.24	0.13	0.06	0	0.05	0.06	0.06	0.04	0.02	0	0.000456838	0.00236929	0.0025214	0.00244428	0.0025612
Ga0206125_100009794	Photosynthetic reaction centre protein	not annotated	not annotated	unassigned	unassigned	unassigned	unassigned	unassigned	unassigned	unassigned	0	0	0	0.02	0.31	0	0	0	0	0	0	0.06	0	0	0.00797033	0.00209062	0	0.00259313	0.00182109	0.0359241
0428_602567	Ribosomal protein L14p/L23e	not annotated	not annotated	unassigned	unassigned	unassigned	unassigned	unassigned	unassigned	unassigned	0	0	0	0	0	0	0	0	0	0	0	0.06	0	0	0	0	0	0	0	0
Ga0206131_100097585	Chlorophyll A-B binding protein	hypothetical protein	20160517_Bin_12	Archaea	Crenarchaeota	Korarchaeia	unassigned	unassigned	unassigned	unassigned	0	0	0	0	0	0	0	0	0	0	0	0.06	0.01	0	0.00136733	0	0	0	0	0.00965192
0526_275329	Photosystem II protein	not annotated	not annotated	unassigned	unassigned	unassigned	unassigned	unassigned	unassigned	unassigned	0.03	0.04	0.13	0	0	0.19	0	0	0	0.16	0.06	0.06	0	0	0	0	0	0	0	0
Ga0206125_100370934	hypothetical protein	hypothetical protein	20160426_Bin_31_1	Bacteria	Actinobacteriota	Acidimicrobiia	Microtrichales	UBA10347	UBA10347	UBA10347 sp003485885	0.01	0.01	0	0	0	0	0	0	0	0	0	0.06	0	0.03	0	0	0	0.0067883	0.0111414	0.00843811
0211_31059	Ribosomal protein S8	30S ribosomal protein S8	20110530_Bin_22_1	Bacteria	Proteobacteria	Alphaproteobacteria	Rhodobacterales	Rhodobacteraceae	HIMB11	HIMB11 sp002684375	0.03	0	0.01	0.02	0	0	0	0	0	0	0	0.06	0	0.05	0	0	0	0	0	0
0504_397629	Cytochrome c	hypothetical protein	20110407_Bin_15	Bacteria	Proteobacteria	Alphaproteobacteria	Puniceispirillales	Puniceispirillaceae	Puniceispirillum	unassigned	0	0	0	0	0	0	0	0	0	0	0.02	0.06	0	0	0	0	0	0	0	0
0324_282719	ADP-ribosylation factor family	hypothetical protein	20160517_Bin_12	Archaea	Crenarchaeota	Korarchaeia	unassigned	unassigned	unassigned	unassigned	0.02	0	0.02	0	0	0.04	0.05	0	0	0	0	0.06	0.02	0.01	0	0	0	0	0	0
0606_183927	Tubulin/FtsZ family	GTPase domain|Tubulin C-terminal domain	not annotated	not annotated	unassigned	unassigned	unassigned	unassigned	unassigned	unassigned	unassigned	0.05	0.04	0.07	0	0.12	0.04	0.07	0.06	0	0.07	0.07	0.06	0.05	0.02	0	0	0	0	0	0
0510_538258	Ribosomal protein L3	not annotated	not annotated	unassigned	unassigned	unassigned	unassigned	unassigned	unassigned	unassigned	0.05	0.04	0.02	0.06	0	0	0.15	0	0	0.05	0.05	0.06	0	0.05	0	0	0	0	0	0
0526_751661	Bacterial flagellin N-terminal helical region	not annotated	not annotated	unassigned	unassigned	unassigned	unassigned	unassigned	unassigned	unassigned	0	0	0	0	0	0	0	0	0	0	0	0.06	0	0.04	0	0	0	0	0	0
0324_364286	Bacterial DNA-binding protein	not annotated	not annotated	unassigned	unassigned	unassigned	unassigned	unassigned	unassigned	unassigned	0	0	0	0	0	0	0	0	0	0	0	0.06	0	0	0	0	0	0	0	0
Ga0206125_100800512	4Fe-4S dicluster domain	Formate dehydrogenase iron-sulfur subunit	20110407_Bin_15	Bacteria	Proteobacteria	Alphaproteobacteria	Puniceispirillales	Puniceispirillaceae	Puniceispirillum	unassigned	0	0	0	0	0	0	0	0	0	0	0.02	0.05	0.02	0.04	0.00177117	0.000456838	0	0.00473745	0.00242611	0.00947404
Ga0206125_100179083	Ribosomal protein S6	30S ribosomal protein S6	20100511_Bin_77	Bacteria	Proteobacteria	Alphaproteobacteria	Rhodobacterales	Rhodobacteraceae	Planktomarina	Planktomarina temperata	0.02	0.04	0.02	0.02	0	0	0	0	0	0.04	0	0.05	0	0.02	0.00549234	0.00913395	0.00614808	0.0104353	0.0110063	0.0115104
Ga0206125_1000149524	Ribosomal protein S8	30S ribosomal protein S8	20160316_Bin_26_1|20110506_Bin_63_1	Bacteria|Bacteria	Proteobacteria|Proteobacteria	Alphaproteobacteria|Alphaproteobacteria	Rhodobacterales|Rhodobacterales	Rhodobacteraceae|Rhodobacteraceae	Amylibacter_A|Amylibacter_A	Amylibacter_A sp900197625|Amylibacter_A sp000153745	0.07	0.05	0.02	0.02	0.08	0.14	0.18	0.09	0	0	0.07	0.05	0	0.08	0.0489834	0.0473868	0.0362742	0.0206402	0.0259017	0.0150077
Ga0206125_1000124514	Ribosomal protein S9/S16	30S ribosomal protein S9	20100511_Bin_19_1	Bacteria	Proteobacteria	Gammaproteobacteria	Pseudomonadales	HTCC2089	UBA9926	UBA9926 sp003451575	0.02	0.02	0.01	0.01	0	0	0	0.02	0	0	0	0.05	0	0	0.00460679	0.00429852	0.00465914	0.00619511	0.00554019	0.00487115
Ga0206123_110804951	'Cold-shock' DNA-binding domain	Cold shock-like protein CspLA	20160316_Bin_14_5	Bacteria	Proteobacteria	Alphaproteobacteria	Pelagibacterales	Pelagibacteraceae	Pelagibacter	Pelagibacter ubique_R	0.07	0	0.08	0	0	0	0	0.01	0	0.06	0	0.05	0.07	0.06	0	0	0	0	0	0.00178023
Ga0206123_100106144	Bacterial extracellular solute-binding protein	family 7	not annotated	not annotated	unassigned	unassigned	unassigned	unassigned	unassigned	unassigned	unassigned	0	0	0	0	0	0	0	0	0	0	0	0.05	0.02	0.03	0.0717668	0.00773621	0.00107416	0.00929925	0.00830674	0.030256
Ga0206125_100395283	Ribosomal protein L10	50S ribosomal protein L10	20110407_Bin_15	Bacteria	Proteobacteria	Alphaproteobacteria	Puniceispirillales	Puniceispirillaceae	Puniceispirillum	unassigned	0	0	0	0	0	0	0	0	0	0.01	0.02	0.05	0.04	0.04	0	0	0	0.00318973	0.00106996	0.00145845
Ga0206125_1000181916	Nucleoside diphosphate kinase	Nucleoside diphosphate kinase	20100511_Bin_19_1	Bacteria	Proteobacteria	Gammaproteobacteria	Pseudomonadales	HTCC2089	UBA9926	UBA9926 sp003451575	0.02	0.01	0.02	0	0.04	0	0	0.02	0	0.02	0.01	0.05	0.03	0.03	0.00753247	0.00332032	0.00525769	0.00404383	0.00217587	0.00258943
Ga0206124_1000167510	Ribulose bisphosphate carboxylase	small chain	not annotated	not annotated	unassigned	unassigned	unassigned	unassigned	unassigned	unassigned	unassigned	0.05	0.06	0.01	0	0.08	0.09	0.07	0	0	0	0	0.05	0	0	0.00686694	0.000456838	0	0	0.000908238	0.00101054
0308_605464	hypothetical protein	not annotated	not annotated	unassigned	unassigned	unassigned	unassigned	unassigned	unassigned	unassigned	0	0	0	0	0	0	0	0	0	0	0	0.05	0	0	0	0	0	0	0	0
Ga0206123_100363022	Bacterial extracellular solute-binding proteins	family 5 Middle	putative ABC transporter-binding protein	20160512_Bin_27_4	Bacteria	Proteobacteria	Alphaproteobacteria	Rhodobacterales	Rhodobacteraceae	HIMB11	HIMB11 sp001642945	0	0	0	0	0	0	0	0	0	0	0	0.05	0	0.03	0.024497	0.000456838	0	0.0102225	0.00936822	0.0151931
Ga0206128_10330762	Periplasmic binding protein	Leucine-	isoleucine-	valine-	threonine-	and alanine-binding protein	20120405_Bin_95_1	Bacteria	Proteobacteria	Gammaproteobacteria	Burkholderiales	Burkholderiaceae	RS62	RS62 sp002340675	0.02	0.04	0.01	0.03	0	0.02	0.04	0.13	0	0.05	0.13	0.05	0.08	0.07	0	0	0.00532618	0.0145439	0.00997809	0.0081267
0416_502833	Bacterial DNA-binding protein	DNA-binding protein HU-beta	20110324_Bin_41_4	Bacteria	Bacteroidota	Bacteroidia	Flavobacteriales	Flavobacteriaceae	MED-G11	unassigned	0	0	0	0	0	0	0	0	0	0	0	0.05	0.06	0	0	0	0	0	0	0
Ga0206125_1001412212	Ribosomal protein S8	30S ribosomal protein S8	20160316_Bin_14_5	Bacteria	Proteobacteria	Alphaproteobacteria	Pelagibacterales	Pelagibacteraceae	Pelagibacter	Pelagibacter ubique_R	0.03	0.02	0	0.02	0	0	0	0.07	0	0	0	0.05	0.08	0	0.0060749	0.00068527	0.000429651	0.00421444	0.00412878	0.00954743
Ga0206131_100242103	Ribosomal protein L5|ribosomal L5P family C-terminus	not annotated	not annotated	unassigned	unassigned	unassigned	unassigned	unassigned	unassigned	unassigned	0.01	0	0	0	0	0	0	0	0	0.03	0	0.05	0.02	0	0	0	0	0	0	0.00174919
0303_331971	ATP synthase alpha/beta family	nucleotide-binding domain	not annotated	not annotated	unassigned	unassigned	unassigned	unassigned	unassigned	unassigned	unassigned	0	0	0	0	0	0.02	0	0	0	0	0	0.05	0.08	0	0	0	0	0	0	0
0414_631617	Starch-binding associating with outer membrane	hypothetical protein	20100420_Bin_31_1	Bacteria	Bacteroidota	Bacteroidia	Flavobacteriales	Cryomorphaceae	UBA10364	UBA10364 sp003045825	0.05	0	0	0.05	0	0.24	0	0	0	0.07	0.13	0.05	0	0.03	0	0	0	0	0	0
0303_415685	ATP synthase B/B' CF(0)	not annotated	not annotated	unassigned	unassigned	unassigned	unassigned	unassigned	unassigned	unassigned	0.02	0.03	0	0.03	0	0.2	0.09	0.06	0	0	0.08	0.05	0.05	0.07	0	0	0	0	0	0
Ga0206125_1000060826	Ribosomal protein S7p/S5e	not annotated	not annotated	unassigned	unassigned	unassigned	unassigned	unassigned	unassigned	unassigned	0	0	0	0	0	0	0	0	0	0	0	0.05	0.02	0	0	0	0	0	0	0.00265527
Ga0206131_100418992	hypothetical protein	not annotated	not annotated	unassigned	unassigned	unassigned	unassigned	unassigned	unassigned	unassigned	0	0	0	0	0	0	0	0	0	0	0	0.05	0	0	0	0	0	0	0	0
Ga0206123_110789371	hypothetical protein	not annotated	not annotated	unassigned	unassigned	unassigned	unassigned	unassigned	unassigned	unassigned	0.02	0	0	0	0.12	0	0	0.02	0	0.08	0.06	0.05	0.06	0	0.030442	0.00581509	0.00182913	0.00778497	0.00936603	0.030374
Ga0206129_100388463	Bacterial extracellular solute-binding protein	family 7	Solute-binding protein	20160512_Bin_27_4	Bacteria	Proteobacteria	Alphaproteobacteria	Rhodobacterales	Rhodobacteraceae	HIMB11	HIMB11 sp001642945	0	0	0	0.02	0	0	0	0	0	0	0	0.05	0	0	0.0336329	0.00271751	0.0353442	0.00935381	0.00660765	0.00385302
0428_331003	Thiolase	N-terminal domain|Thiolase	C-terminal domain	Acetyl-CoA acetyltransferase	20100511_Bin_77	Bacteria	Proteobacteria	Alphaproteobacteria	Rhodobacterales	Rhodobacteraceae	Planktomarina	Planktomarina temperata	0.01	0.02	0.01	0.03	0.02	0.02	0.01	0.02	0	0.06	0.09	0.05	0.04	0.06	0	0	0	0	0	0
0303_559910	Bacterial extracellular solute-binding protein	family 7	Sialic acid-binding periplasmic protein SiaP	20110407_Bin_15	Bacteria	Proteobacteria	Alphaproteobacteria	Puniceispirillales	Puniceispirillaceae	Puniceispirillum	unassigned	0	0	0	0	0	0	0	0	0	0	0	0.05	0	0.06	0	0	0	0	0	0
Ga0206131_100417225	Ribosomal protein L14p/L23e	50S ribosomal protein L14	20160517_Bin_12	Archaea	Crenarchaeota	Korarchaeia	unassigned	unassigned	unassigned	unassigned	0	0	0	0	0	0	0	0	0	0	0	0.05	0	0	0.000683666	0	0	0	0	0
0308_405229	KH domain|Ribosomal protein S3	C-terminal domain	30S ribosomal protein S3	20160517_Bin_12	Archaea	Crenarchaeota	Korarchaeia	unassigned	unassigned	unassigned	unassigned	0.03	0.02	0.03	0	0.11	0	0	0	0	0	0	0.05	0.09	0	0	0	0	0	0	0
0416_231292	CarboxypepD_reg-like domain|TonB-dependent Receptor Plug Domain|TonB dependent receptor	Colicin I receptor TIGR01786	20120416_Bin_105_2	Bacteria	Marinisomatota	Marinisomatia	Marinisomatales	Marinisomataceae	Marinisoma	Marinisoma atlanticum	0	0	0	0	0	0	0	0	0	0	0	0.05	0.01	0	0	0	0	0	0	0
Ga0206125_101328052	Domain of unknown function (DUF1508)	hypothetical protein	20160426_Bin_31_1	Bacteria	Actinobacteriota	Acidimicrobiia	Microtrichales	UBA10347	UBA10347	UBA10347 sp003485885	0	0	0	0	0	0	0	0	0	0	0	0.05	0	0	0	0	0	0.00224552	0.00349495	0.00298742
Ga0206125_100020025	Hfq protein	RNA-binding protein Hfq	20100511_Bin_77	Bacteria	Proteobacteria	Alphaproteobacteria	Rhodobacterales	Rhodobacteraceae	Planktomarina	Planktomarina temperata	0	0.01	0	0.01	0	0	0	0.02	0	0	0	0.05	0	0	0.00245484	0.00156925	0.00516829	0.00447416	0.00435891	0.00416924
0308_407202	Ribosomal L27 protein	50S ribosomal protein L27	20110407_Bin_15	Bacteria	Proteobacteria	Alphaproteobacteria	Puniceispirillales	Puniceispirillaceae	Puniceispirillum	unassigned	0	0	0	0	0	0	0	0	0	0	0	0.05	0	0	0	0	0	0	0	0
0428_708728	hypothetical protein	not annotated	not annotated	unassigned	unassigned	unassigned	unassigned	unassigned	unassigned	unassigned	0	0	0	0	0	0	0	0	0	0	0	0.05	0.02	0	0	0	0	0	0	0
Ga0206131_100046014	hypothetical protein	hypothetical protein	20120607_Bin_3	Bacteria	AB1-6	AB1-6	unassigned	unassigned	unassigned	unassigned	0	0	0	0	0	0	0	0	0	0	0	0.05	0	0	0	0	0	0	0	0.000981396
Ga0206125_1000429912	4Fe-4S dicluster domain	Formate dehydrogenase iron-sulfur subunit	20120503_Bin_71_1	Bacteria	Proteobacteria	Alphaproteobacteria	Puniceispirillales	AAA536-G10	AAA536-G10	unassigned	0	0	0	0	0	0	0	0	0	0.01	0	0.05	0.01	0	0.00640348	0	0.000429651	0.00295694	0.00301568	0.00230811
Ga0206129_1000083433	Nickel-containing superoxide dismutase	Superoxide dismutase [Ni]	20160426_Bin_31_1	Bacteria	Actinobacteriota	Acidimicrobiia	Microtrichales	UBA10347	UBA10347	UBA10347 sp003485885	0	0	0	0	0	0	0	0	0	0	0	0.05	0	0.01	0	0	0	0.00171299	0.000908238	0.00127214
0526_249149	Ribosomal protein S11	30S ribosomal protein S11	20110516_Bin_1_1	Bacteria	Proteobacteria	Alphaproteobacteria	Rhodobacterales	Rhodobacteraceae	Tateyamaria	Tateyamaria sp003445215	0	0.07	0.06	0.13	0	0	0.11	0	0	0	0.04	0.05	0	0	0	0	0	0	0	0
0428_302737	Ribosomal L18 of archaea	bacteria	mitoch. and chloroplast	50S ribosomal protein L18	20160321_Bin_8_7	Bacteria	Proteobacteria	Gammaproteobacteria	Burkholderiales	Methylophilaceae	BACL14	unassigned	0	0	0	0	0	0	0	0	0	0	0	0.05	0	0	0	0	0	0	0	0
Ga0206125_1000097933	Ribosomal protein S7p/S5e	not annotated	not annotated	unassigned	unassigned	unassigned	unassigned	unassigned	unassigned	unassigned	0	0	0	0	0.07	0	0	0	0	0	0	0.05	0.01	0	0	0	0	0	0	0.00101054
Ga0206125_100174776	Ribosomal protein L19	50S ribosomal protein L19	20110407_Bin_35	Bacteria	Proteobacteria	Gammaproteobacteria	Pseudomonadales	Pseudohongiellaceae	UBA9145	UBA9145 sp003483155	0	0	0	0	0	0	0	0	0	0	0	0.05	0	0	0.000683666	0	0	0	0	0
Ga0206123_101045051	hypothetical protein	not annotated	not annotated	unassigned	unassigned	unassigned	unassigned	unassigned	unassigned	unassigned	0	0	0	0	0	0	0	0	0	0	0	0.05	0	0	0.00170915	0	0	0	0	0.00617143
Ga0206125_100141326	Bacterial extracellular solute-binding proteins	family 3	L-cystine-binding protein FliY	20110328_Bin_1_11|20160419_Bin_4_9|20160412_Bin_9_2	Bacteria|Bacteria|Bacteria	Proteobacteria|Proteobacteria|Proteobacteria	Alphaproteobacteria|Alphaproteobacteria|Alphaproteobacteria	Pelagibacterales|Pelagibacterales|Pelagibacterales	Pelagibacteraceae|Pelagibacteraceae|Pelagibacteraceae	Pelagibacter|Pelagibacter|IMCC9063	unassigned|unassigned|unassigned	0	0	0	0	0	0	0	0	0	0.04	0	0.05	0.03	0.01	0.000683666	0	0	0	0	0
0303_274568	Nitrogen regulatory protein P-II	hypothetical protein	20100511_Bin_19_1	Bacteria	Proteobacteria	Gammaproteobacteria	Pseudomonadales	HTCC2089	UBA9926	UBA9926 sp003451575	0	0	0	0	0	0	0	0	0	0	0	0.05	0	0	0	0	0	0	0	0
Ga0206128_10280982	Bacterial extracellular solute-binding proteins	family 5 Middle	Glutathione-binding protein GsiB	20110530_Bin_22_1	Bacteria	Proteobacteria	Alphaproteobacteria	Rhodobacterales	Rhodobacteraceae	HIMB11	HIMB11 sp002684375	0	0	0	0	0	0	0	0	0	0	0.02	0.05	0	0.04	0	0	0	0.0055116	0.0030528	0.00406288
Ga0206125_100029163	Bacterial DNA-binding protein	DNA-binding protein HU	20160316_Bin_26_1|20110506_Bin_63_1	Bacteria|Bacteria	Proteobacteria|Proteobacteria	Alphaproteobacteria|Alphaproteobacteria	Rhodobacterales|Rhodobacterales	Rhodobacteraceae|Rhodobacteraceae	Amylibacter_A|Amylibacter_A	Amylibacter_A sp900197625|Amylibacter_A sp000153745	0.06	0.09	0.04	0.01	0.13	0.28	0.6	0.31	0	0.03	0.36	0.05	0.02	0.03	0.0702753	0.048702	0.048268	0.0236564	0.0229371	0.0204828
0504_405134	Ribosomal protein S10p/S20e	30S ribosomal protein S10	20120405_Bin_124	Bacteria	Proteobacteria	Alphaproteobacteria	Rhodobacterales	Rhodobacteraceae	UBA10365	UBA10365 sp003536295	0	0.04	0.03	0.02	0	0	0.06	0.04	0	0	0	0.05	0	0.05	0	0	0	0	0	0
Ga0206124_100390401	Ribosomal protein L6	not annotated	not annotated	unassigned	unassigned	unassigned	unassigned	unassigned	unassigned	unassigned	0	0	0	0	0	0	0	0	0	0	0	0.05	0	0	0	0	0	0	0	0.00353498
Ga0206124_104260812	hypothetical protein	hypothetical protein	20120503_Bin_5_4	Bacteria	Proteobacteria	Alphaproteobacteria	Rhodobacterales	Rhodobacteraceae	Planktomarina	unassigned	0.01	0.03	0.01	0.02	0	0.08	0.03	0.05	0	0.01	0.02	0.05	0	0	0	0	0	0.00155937	0.00113219	0.002692
Ga0206123_101423412	hypothetical protein	not annotated	not annotated	unassigned	unassigned	unassigned	unassigned	unassigned	unassigned	unassigned	0	0	0	0	0	0	0	0	0	0	0	0.05	0	0	0.00290008	0	0	0	0	0
0303_351804	hypothetical protein	hypothetical protein	20120607_Bin_3	Bacteria	AB1-6	AB1-6	unassigned	unassigned	unassigned	unassigned	0	0	0	0	0	0	0	0	0	0	0	0.05	0.02	0	0	0	0	0	0	0
0324_487319	hypothetical protein	not annotated	not annotated	unassigned	unassigned	unassigned	unassigned	unassigned	unassigned	unassigned	0	0	0	0	0	0	0	0	0	0	0	0.05	0.04	0.01	0	0	0	0	0	0
0324_443696	Periplasmic binding protein	not annotated	not annotated	unassigned	unassigned	unassigned	unassigned	unassigned	unassigned	unassigned	0	0	0	0	0	0	0	0	0	0	0	0.05	0.01	0.02	0	0	0	0	0	0
0416_675623	hypothetical protein	not annotated	not annotated	unassigned	unassigned	unassigned	unassigned	unassigned	unassigned	unassigned	0	0	0	0	0	0	0	0	0	0	0	0.05	0	0.04	0	0	0	0	0	0
0303_386302	Ribosomal protein S15	30S ribosomal protein S15	20110324_Bin_75_1	Bacteria	Proteobacteria	Alphaproteobacteria	Rhodobacterales	Rhodobacteraceae	GCA-2697345	GCA-2697345 sp002697345	0	0	0	0	0	0	0	0	0	0	0	0.05	0	0	0	0	0	0	0	0
0308_426331	Bacterial DNA-binding protein	DNA-binding protein HU-beta	20120308_Bin_24_4	Bacteria	Proteobacteria	Gammaproteobacteria	SAR86	D2472	unassigned	unassigned	0	0	0	0	0	0	0	0	0	0	0	0.05	0	0	0	0	0	0	0	0
0308_683454	Bacterial DNA-binding protein	not annotated	not annotated	unassigned	unassigned	unassigned	unassigned	unassigned	unassigned	unassigned	0	0	0	0	0	0	0	0	0	0	0	0.05	0	0	0	0	0	0	0	0
0324_278000	Ribosomal protein S16	30S ribosomal protein S16	20110526_Bin_113_1	Bacteria	Proteobacteria	Gammaproteobacteria	Burkholderiales	SG8-40	UBA3031	UBA3031 sp003485335	0	0	0	0	0	0	0	0	0	0	0	0.05	0	0	0	0	0	0	0	0
Ga0206127_10466233	Tripartite tricarboxylate transporter family receptor	hypothetical protein	20110407_Bin_15	Bacteria	Proteobacteria	Alphaproteobacteria	Puniceispirillales	Puniceispirillaceae	Puniceispirillum	unassigned	0	0	0	0	0	0	0	0	0	0	0.01	0.05	0	0.02	0.00239282	0	0	0.00173266	0.000503196	0.00063608
Ga0206125_1000007844	Ribosomal protein S10p/S20e	30S ribosomal protein S10	20100420_Bin_31_1|20120531_Bin_70_1	Bacteria|Bacteria	Bacteroidota|Bacteroidota	Bacteroidia|Bacteroidia	Flavobacteriales|Flavobacteriales	Cryomorphaceae|Cryomorphaceae	UBA10364|UBA10364	UBA10364 sp003045825|UBA10364 sp002387615	0.02	0.07	0.04	0.04	0	0.1	0.13	0.03	0	0	0.08	0.05	0.03	0.02	0.000885572	0.00271136	0.00401468	0.00317885	0.0034327	0.00217822
Ga0206125_1000615017	Ribosomal protein L4/L1 family	50S ribosomal protein L4	20100511_Bin_77	Bacteria	Proteobacteria	Alphaproteobacteria	Rhodobacterales	Rhodobacteraceae	Planktomarina	Planktomarina temperata	0.04	0.08	0.02	0.05	0.14	0.3	0.16	0.1	0	0.07	0.09	0.05	0.03	0.07	0.0105905	0.00760946	0.0178517	0.016597	0.0211782	0.0157773
0308_283075	Photosystem II protein	not annotated	not annotated	unassigned	unassigned	unassigned	unassigned	unassigned	unassigned	unassigned	0	0	0.02	0	0.13	0	0	0	0	0.21	0	0.05	0	0	0	0	0	0	0	0
0308_245473	Ribosomal protein S5	N-terminal domain|Ribosomal protein S5	C-terminal domain	30S ribosomal protein S5	20110407_Bin_35	Bacteria	Proteobacteria	Gammaproteobacteria	Pseudomonadales	Pseudohongiellaceae	UBA9145	UBA9145 sp003483155	0	0	0	0	0	0	0	0	0	0	0	0.05	0	0	0	0	0	0	0	0
0510_677359	OmpA family	Peptidoglycan-associated lipoprotein	20120531_Bin_19_5	Bacteria	Proteobacteria	Alphaproteobacteria	Pelagibacterales	Pelagibacteraceae	Pelagibacter	unassigned	0	0	0	0	0.04	0	0	0	0	0	0	0.05	0	0	0	0	0	0	0	0
0416_245966	Clp protease	not annotated	not annotated	unassigned	unassigned	unassigned	unassigned	unassigned	unassigned	unassigned	0	0	0	0	0	0	0	0	0	0	0	0.05	0.02	0	0	0	0	0	0	0
Ga0206125_10000112141	Plastid and cyanobacterial ribosomal protein (PSRP-3 / Ycf65)	not annotated	not annotated	unassigned	unassigned	unassigned	unassigned	unassigned	unassigned	unassigned	0	0	0	0	0	0	0	0	0	0	0.01	0.05	0	0	0	0	0	0	0	0.00295919
0303_240773	Photosystem I reaction centre subunit III	Photosystem I reaction center subunit III	20160517_Bin_12	Archaea	Crenarchaeota	Korarchaeia	unassigned	unassigned	unassigned	unassigned	0	0	0	0	0.03	0	0	0	0	0	0	0.05	0.01	0	0	0	0	0	0	0
Ga0206128_10032753	Bacterial extracellular solute-binding protein	family 7	Sialic acid-binding periplasmic protein SiaP	20110421_Bin_9_2	Bacteria	Proteobacteria	Alphaproteobacteria	Puniceispirillales	Puniceispirillaceae	Puniceispirillum	unassigned	0	0	0	0	0	0	0	0	0	0.01	0.03	0.05	0.04	0	0	0	0	0.000460797	0	0
Ga0206130_100196971	TonB-dependent Receptor Plug Domain|TonB dependent receptor	Ferric enterobactin receptor TIGR01786	20160316_Bin_35_5	Bacteria	Proteobacteria	Gammaproteobacteria	SAR86	D2472	D2472	unassigned	0	0	0	0	0.01	0	0	0	0	0	0	0.05	0	0	0.0453548	0.00228783	0	0.00724858	0.00616202	0.024843
Ga0206131_100136717	Ribosomal protein L10	50S ribosomal protein L10	20160321_Bin_13_2	Bacteria	Proteobacteria	Alphaproteobacteria	Defluviicoccales	UBA830	GCA-2689465	unassigned	0	0	0	0	0	0	0	0	0	0	0.02	0.05	0	0	0	0	0	0.000472487	0	0.000981396
0416_681476	hypothetical protein	not annotated	not annotated	unassigned	unassigned	unassigned	unassigned	unassigned	unassigned	unassigned	0	0	0	0	0	0	0	0	0	0	0	0.05	0	0	0	0	0	0	0	0
0428_355605	Tripartite tricarboxylate transporter family receptor	hypothetical protein	20110421_Bin_9_2|20160512_Bin_27_5	Bacteria|Bacteria	Proteobacteria|Proteobacteria	Alphaproteobacteria|Alphaproteobacteria	Puniceispirillales|Puniceispirillales	Puniceispirillaceae|Puniceispirillaceae	Puniceispirillum|Puniceispirillum	unassigned|Puniceispirillum sp002378605	0	0	0	0	0	0	0	0.02	0	0	0	0.05	0.05	0.04	0	0	0	0	0	0
0416_436101	Gram-negative porin	hypothetical protein	20120405_Bin_6_1	Bacteria	Proteobacteria	Gammaproteobacteria	Burkholderiales	Methylophilaceae	BACL14	unassigned	0	0	0	0	0	0	0	0	0	0	0	0.05	0.01	0.02	0	0	0	0	0	0
0324_347147	Periplasmic binding protein domain	hypothetical protein	20110331_Bin_11_3	Bacteria	Proteobacteria	Alphaproteobacteria	Pelagibacterales	Pelagibacteraceae	Pelagibacter	unassigned	0	0	0	0	0	0	0	0	0	0.01	0	0.05	0	0	0	0	0	0	0	0
Ga0206125_1000018753	Starch-binding associating with outer membrane	hypothetical protein	20120531_Bin_70_1	Bacteria	Bacteroidota	Bacteroidia	Flavobacteriales	Cryomorphaceae	UBA10364	UBA10364 sp002387615	0	0	0	0	0	0.04	0	0.01	0	0	0	0.05	0	0.02	0.0742684	0.0660975	0.0822957	0.0286147	0.0164368	0.0062307
Ga0206131_100279394	Ribosomal protein L14	hypothetical protein	20160517_Bin_12	Archaea	Crenarchaeota	Korarchaeia	unassigned	unassigned	unassigned	unassigned	0	0	0	0	0	0	0	0	0	0	0	0.05	0	0	0	0	0	0	0	0.000477049
0428_252627	Ribosomal protein L23	50S ribosomal protein L23	20160502_Bin_32_9	Bacteria	Proteobacteria	Gammaproteobacteria	SAR86	D2472	D2472	unassigned	0	0	0	0	0	0	0	0	0	0	0	0.05	0	0	0	0	0	0	0	0
0510_341925	'Cold-shock' DNA-binding domain	Cold shock protein CspA	20120503_Bin_5_4	Bacteria	Proteobacteria	Alphaproteobacteria	Rhodobacterales	Rhodobacteraceae	Planktomarina	unassigned	0	0	0	0	0	0	0	0	0	0.01	0	0.05	0	0.03	0	0	0	0	0	0
0211_171190	Endoribonuclease L-PSP	2-iminobutanoate/2-iminopropanoate deaminase	20110324_Bin_75_1	Bacteria	Proteobacteria	Alphaproteobacteria	Rhodobacterales	Rhodobacteraceae	GCA-2697345	GCA-2697345 sp002697345	0	0	0	0	0	0	0	0	0	0	0	0.05	0	0	0	0	0	0	0	0
0303_352998	Preprotein translocase subunit	not annotated	not annotated	unassigned	unassigned	unassigned	unassigned	unassigned	unassigned	unassigned	0	0	0	0	0	0	0	0	0	0	0	0.05	0	0	0	0	0	0	0	0
Ga0206125_1000067241	Ribosomal L18 of archaea	bacteria	mitoch. and chloroplast	50S ribosomal protein L18	20100511_Bin_19_1	Bacteria	Proteobacteria	Gammaproteobacteria	Pseudomonadales	HTCC2089	UBA9926	UBA9926 sp003451575	0.02	0.02	0.01	0.01	0.07	0.01	0	0.03	0	0.02	0.02	0.05	0.04	0.02	0.0108888	0.00752706	0.0105223	0.007794	0.00568401	0.00618927
0303_444359	hypothetical protein	not annotated	not annotated	unassigned	unassigned	unassigned	unassigned	unassigned	unassigned	unassigned	0	0	0	0	0.03	0	0	0	0	0	0	0.05	0.01	0	0	0	0	0	0	0
Ga0206125_100052842	Ribosomal protein S5	N-terminal domain|Ribosomal protein S5	C-terminal domain	30S ribosomal protein S5	20110516_Bin_10_5	Bacteria	Proteobacteria	Gammaproteobacteria	Burkholderiales	Methylophilaceae	BACL14	unassigned	0	0.01	0	0	0	0	0	0.01	0	0	0	0.05	0	0	0	0.000456838	0.000429651	0.00234519	0.00422228	0.00288015
0308_291089	Gram-negative porin	hypothetical protein	20110331_Bin_54_2	Bacteria	Proteobacteria	Gammaproteobacteria	Burkholderiales	Methylophilaceae	BACL14	BACL14 sp000168995	0	0	0	0	0	0.01	0.02	0	0	0.01	0	0.04	0.01	0.01	0	0	0	0	0	0
0308_407543	Ribosomal protein L9	N-terminal domain|Ribosomal protein L9	C-terminal domain	50S ribosomal protein L9	20120607_Bin_3	Bacteria	AB1-6	AB1-6	unassigned	unassigned	unassigned	unassigned	0	0	0	0	0.06	0	0	0	0	0	0	0.04	0	0	0	0	0	0	0	0
Ga0206127_10912541	Ribosomal protein L14p/L23e	50S ribosomal protein L14	20120531_Bin_70_1	Bacteria	Bacteroidota	Bacteroidia	Flavobacteriales	Cryomorphaceae	UBA10364	UBA10364 sp002387615	0	0	0	0	0	0.08	0.08	0	0	0	0.02	0.04	0	0.01	0.00102549	0.00362504	0.00107416	0.00232739	0.00194091	0.000477049
Ga0206125_100178003	Substrate binding domain of ABC-type glycine betaine transport system	hypothetical protein	20120503_Bin_71_1	Bacteria	Proteobacteria	Alphaproteobacteria	Puniceispirillales	AAA536-G10	AAA536-G10	unassigned	0	0	0	0	0.01	0	0	0	0	0.01	0	0.04	0.01	0.05	0.019568	0.00354105	0	0.00181873	0.00248005	0.00350677
Ga0206125_1000149521	Ribosomal protein S5	N-terminal domain|Ribosomal protein S5	C-terminal domain	30S ribosomal protein S5	20160316_Bin_26_1	Bacteria	Proteobacteria	Alphaproteobacteria	Rhodobacterales	Rhodobacteraceae	Amylibacter_A	Amylibacter_A sp900197625	0	0.09	0.05	0.04	0.03	0.12	0.22	0.14	0	0	0	0.04	0	0.01	0.0297708	0.0379877	0.0411778	0.0317125	0.0336474	0.0227117
Ga0206125_100172155	SmpA / OmlA family	hypothetical protein	20100511_Bin_77	Bacteria	Proteobacteria	Alphaproteobacteria	Rhodobacterales	Rhodobacteraceae	Planktomarina	Planktomarina temperata	0.02	0.01	0	0.02	0	0.04	0.02	0.05	0	0.02	0.06	0.04	0.01	0.03	0	0.000784626	0.00113248	0.00326414	0.00295346	0.00272023
Ga0206125_100075034	Bacterial extracellular solute-binding protein	family 7	Solute-binding protein	20160419_Bin_4_9	Bacteria	Proteobacteria	Alphaproteobacteria	Pelagibacterales	Pelagibacteraceae	Pelagibacter	unassigned	0	0	0	0.01	0	0	0	0	0	0.02	0	0.04	0.06	0	0.00217506	0.000456838	0	0	0	0.00171061
0416_578369	hypothetical protein	not annotated	not annotated	unassigned	unassigned	unassigned	unassigned	unassigned	unassigned	unassigned	0	0	0.01	0	0	0	0	0	0	0.06	0.02	0.04	0.16	0.02	0	0	0	0	0	0
0518_237311	Ribosomal protein L14p/L23e	50S ribosomal protein L14	20120412_Bin_1_20|20160512_Bin_17_11|20110324_Bin_64_3|20120412_Bin_107_5	Bacteria|Bacteria|Bacteria|Bacteria	Bacteroidota|Bacteroidota|Cyanobacteria|Cyanobacteria	Bacteroidia|Bacteroidia|unassigned|Cyanobacteriia	Flavobacteriales|Flavobacteriales|unassigned|unassigned	Flavobacteriaceae|Flavobacteriaceae|unassigned|unassigned	SCGC-AAA160-P02|unassigned|unassigned|unassigned	unassigned|unassigned|unassigned|unassigned	0	0	0	0	0	0	0	0	0	0	0	0.04	0.03	0	0	0	0	0	0	0
Ga0206124_100461302	Bacterial extracellular solute-binding protein	family 7	not annotated	not annotated	unassigned	unassigned	unassigned	unassigned	unassigned	unassigned	unassigned	0	0	0	0	0	0	0	0	0	0	0	0.04	0.02	0.04	0.0464921	0.00685269	0.00945246	0.00844817	0	0
0308_467370	Prokaryotic N-terminal methylation motif	Fimbrial protein	20100511_Bin_19_1	Bacteria	Proteobacteria	Gammaproteobacteria	Pseudomonadales	HTCC2089	UBA9926	UBA9926 sp003451575	0.01	0	0	0	0	0	0	0	0	0	0	0.04	0.02	0.03	0	0	0	0	0	0
Ga0206131_10000106115	Photosystem I reaction centre subunit IV / PsaE	not annotated	not annotated	unassigned	unassigned	unassigned	unassigned	unassigned	unassigned	unassigned	0	0	0.02	0	0	0	0	0	0	0	0	0.04	0	0	0	0	0	0	0	0.00063608
Ga0206131_100079404	Chlorophyll A-B binding protein	hypothetical protein	20160517_Bin_12	Archaea	Crenarchaeota	Korarchaeia	unassigned	unassigned	unassigned	unassigned	0	0	0	0	0.04	0	0	0	0	0	0	0.04	0	0	0.00533898	0	0	0	0	0.00720185
0303_793810	hypothetical protein	not annotated	not annotated	unassigned	unassigned	unassigned	unassigned	unassigned	unassigned	unassigned	0	0	0	0	0	0	0	0	0	0	0	0.04	0	0	0	0	0	0	0	0
Ga0206125_1000320310	Periplasmic binding protein	Leucine-	isoleucine-	valine-	threonine-	and alanine-binding protein|hypothetical protein	20100511_Bin_77	Bacteria	Proteobacteria	Alphaproteobacteria	Rhodobacterales	Rhodobacteraceae	Planktomarina	Planktomarina temperata	0	0	0	0	0	0.01	0	0.01	0	0.02	0.02	0.04	0.01	0.03	0.00360441	0	0.000429651	0.000933284	0.000323496	0.00171619
Ga0206129_100337381	Bacterial extracellular solute-binding proteins	family 3	hypothetical protein	20160316_Bin_26_1|20110506_Bin_63_1	Bacteria|Bacteria	Proteobacteria|Proteobacteria	Alphaproteobacteria|Alphaproteobacteria	Rhodobacterales|Rhodobacterales	Rhodobacteraceae|Rhodobacteraceae	Amylibacter_A|Amylibacter_A	Amylibacter_A sp900197625|Amylibacter_A sp000153745	0.03	0.05	0.02	0	0	0.09	0.05	0	0	0	0.11	0.04	0	0.09	0.0862423	0.0680813	0.0508539	0.0335724	0.0339058	0.0271913
0526_456827	ATP synthase alpha/beta family	beta-barrel domain|ATP synthase alpha/beta family	nucleotide-binding domain|ATP synthase alpha/beta chain	C terminal domain	ATP synthase subunit alpha	20120405_Bin_6_1|20160331_Bin_7_2	Bacteria|Bacteria	Proteobacteria|Proteobacteria	Gammaproteobacteria|Alphaproteobacteria	Burkholderiales|Caulobacterales	Methylophilaceae|Maricaulaceae	BACL14|Hellea	unassigned|unassigned	0	0	0	0	0	0	0.02	0	0	0	0.03	0.04	0.03	0	0	0	0	0	0	0
0408_407534	Bacterial flagellin N-terminal helical region	not annotated	not annotated	unassigned	unassigned	unassigned	unassigned	unassigned	unassigned	unassigned	0	0	0	0	0	0	0	0	0	0	0	0.04	0	0	0	0	0	0	0	0
Ga0206128_100062532	Bacterial DNA-binding protein	DNA-binding protein HU	20160502_Bin_42_1	Bacteria	Bacteroidota	Bacteroidia	Flavobacteriales	Flavobacteriaceae	Winogradskyella	unassigned	0	0	0	0.01	0	0	0.04	0.09	0	0.09	0.1	0.04	0	0.02	0	0.000601286	0.000644488	0.0176829	0.0213818	0.0296077
Ga0206125_1000060831	ATP synthase	Delta/Epsilon chain	beta-sandwich domain	not annotated	not annotated	unassigned	unassigned	unassigned	unassigned	unassigned	unassigned	unassigned	0	0	0	0	0	0	0	0	0	0	0	0.04	0	0	0	0	0	0	0	0.00148572
0526_589622	Bacterial extracellular solute-binding protein	hypothetical protein	20160419_Bin_4_9|20120510_Bin_2_5	Bacteria|Bacteria	Proteobacteria|Proteobacteria	Alphaproteobacteria|Alphaproteobacteria	Pelagibacterales|Pelagibacterales	Pelagibacteraceae|Pelagibacteraceae	Pelagibacter|Pelagibacter	unassigned|unassigned	0	0	0.04	0.04	0	0	0	0	0	0	0	0.04	0	0	0	0	0	0	0	0
Ga0206125_100816582	Ribosomal protein S10p/S20e	30S ribosomal protein S10	20120503_Bin_71_1	Bacteria	Proteobacteria	Alphaproteobacteria	Puniceispirillales	AAA536-G10	AAA536-G10	unassigned	0	0	0	0	0	0	0	0	0	0	0	0.04	0	0	0	0	0	0	0	0.000756509
Ga0206125_100001488	Bacterial extracellular solute-binding proteins	family 5 Middle	Periplasmic dipeptide transport protein	20160316_Bin_26_1	Bacteria	Proteobacteria	Alphaproteobacteria	Rhodobacterales	Rhodobacteraceae	Amylibacter_A	Amylibacter_A sp900197625	0.01	0.01	0	0	0.01	0.01	0	0.02	0	0.01	0.01	0.04	0.01	0.09	0.0689008	0.0551179	0.0526358	0.0357794	0.0202758	0.0156164
0504_484113	Bacterial flagellin C-terminal helical region	not annotated	not annotated	unassigned	unassigned	unassigned	unassigned	unassigned	unassigned	unassigned	0	0	0	0	0	0	0	0	0	0	0	0.04	0.02	0	0	0	0	0	0	0
0408_448776	Bacterial extracellular solute-binding protein	Multiple sugar-binding protein	20100511_Bin_77	Bacteria	Proteobacteria	Alphaproteobacteria	Rhodobacterales	Rhodobacteraceae	Planktomarina	Planktomarina temperata	0	0	0	0	0	0	0	0	0	0	0	0.04	0	0	0	0	0	0	0	0
Ga0206125_10000005411	Ribosomal protein S10p/S20e	30S ribosomal protein S10	20160412_Bin_5_6	Bacteria	Proteobacteria	Gammaproteobacteria	Pseudomonadales	Pseudohongiellaceae	OM182	OM182 sp001438145	0.03	0.07	0.03	0	0	0	0	0.02	0	0	0.02	0.04	0.04	0.02	0.000885572	0.0026919	0.00179016	0.00370793	0.00248737	0.00349177
0308_476844	NMT1/THI5 like	Formylaminopyrimidine-binding protein	20120308_Bin_15_2	Bacteria	Proteobacteria	Alphaproteobacteria	Rhodobacterales	Rhodobacteraceae	GCA-002712045	GCA-002712045 sp002683355	0	0	0	0	0	0	0	0.01	0	0	0	0.04	0	0	0	0	0	0	0	0
0526_784438	hypothetical protein	not annotated	not annotated	unassigned	unassigned	unassigned	unassigned	unassigned	unassigned	unassigned	0	0	0	0	0	0	0	0	0	0	0.06	0.04	0	0	0	0	0	0	0	0
Ga0206131_101276583	hypothetical protein	30S ribosomal protein S11	20110530_Bin_77_1	Bacteria	Proteobacteria	Alphaproteobacteria	Rhodobacterales	Rhodobacteraceae	Amylibacter_A	unassigned	0.07	0.19	0.03	0.05	0.29	0.17	0.34	0.19	0	0	0.1	0.04	0	0.03	0	0	0	0	0	0
Ga0206125_101539742	Ribosomal protein S11	30S ribosomal protein S11	20110530_Bin_22_1|20160512_Bin_7_7	Bacteria|Bacteria	Proteobacteria|Proteobacteria	Alphaproteobacteria|Alphaproteobacteria	Rhodobacterales|Rhodobacterales	Rhodobacteraceae|Rhodobacteraceae	HIMB11|HIMB11	HIMB11 sp002684375|HIMB11 sp002336405	0	0	0.02	0.05	0	0	0	0.09	0	0	0	0.04	0	0	0	0	0.00193349	0.00690108	0.00991348	0.00430004
0308_283065	Ribosomal protein S11	not annotated	not annotated	unassigned	unassigned	unassigned	unassigned	unassigned	unassigned	unassigned	0	0	0	0	0	0	0	0	0	0	0.01	0.04	0	0	0	0	0	0	0	0
0308_276053	Ribosomal protein S11	30S ribosomal protein S11	20120416_Bin_61_1|20160321_Bin_35_4	Bacteria|Bacteria	Actinobacteriota|Actinobacteriota	Acidimicrobiia|Acidimicrobiia	TMED189|TMED189	TMED189|TMED189	TMED189|TMED189	TMED189 sp002683085|unassigned	0	0	0	0	0	0	0	0	0	0	0	0.04	0	0	0	0	0	0	0	0
Ga0206131_1000050552	Ribulose bisphosphate carboxylase large chain	N-terminal domain|Ribulose bisphosphate carboxylase large chain	catalytic domain	not annotated	not annotated	unassigned	unassigned	unassigned	unassigned	unassigned	unassigned	unassigned	0.12	0.18	0.28	0	0	0.02	0.01	0	0	0.05	0.01	0.04	0.49	0.04	0	0.00235388	0	0.00939529	0.0145147	0.0237679
0428_315599	NMT1/THI5 like	Taurine-binding periplasmic protein	20120503_Bin_1_6	Bacteria	Proteobacteria	Alphaproteobacteria	Pelagibacterales	Pelagibacteraceae	Pelagibacter	unassigned	0	0	0	0	0	0	0	0	0	0	0	0.04	0.03	0.02	0	0	0	0	0	0
Ga0206125_1000067235	Ribosomal protein S11	30S ribosomal protein S11	20100511_Bin_19_1	Bacteria	Proteobacteria	Gammaproteobacteria	Pseudomonadales	HTCC2089	UBA9926	UBA9926 sp003451575	0.04	0.03	0.03	0.03	0.06	0.04	0.03	0.04	0	0.05	0.05	0.04	0.06	0.04	0.00628178	0.00697864	0.00620498	0.00553755	0.00464507	0.00574991
0303_310042	Cytochrome c-550 domain	not annotated	not annotated	unassigned	unassigned	unassigned	unassigned	unassigned	unassigned	unassigned	0	0	0	0	0	0	0	0	0	0.01	0	0.04	0	0	0	0	0	0	0	0
0416_420024	hypothetical protein	hypothetical protein	20110526_Bin_113_1	Bacteria	Proteobacteria	Gammaproteobacteria	Burkholderiales	SG8-40	UBA3031	UBA3031 sp003485335	0	0	0	0	0	0	0	0	0	0	0	0.04	0.03	0.01	0	0	0	0	0	0
0416_543885	Bacterial extracellular solute-binding protein	family 7	C4-dicarboxylate-binding periplasmic protein DctP	20120503_Bin_5_4|20160412_Bin_5_6	Bacteria|Bacteria	Proteobacteria|Proteobacteria	Alphaproteobacteria|Gammaproteobacteria	Rhodobacterales|Pseudomonadales	Rhodobacteraceae|Pseudohongiellaceae	Planktomarina|OM182	unassigned|OM182 sp001438145	0.02	0.01	0	0	0	0.11	0.01	0.03	0	0.07	0.02	0.04	0	0.02	0	0	0	0	0	0
Ga0206125_100051745	Ribosomal protein S11	30S ribosomal protein S11	20160426_Bin_31_1	Bacteria	Actinobacteriota	Acidimicrobiia	Microtrichales	UBA10347	UBA10347	UBA10347 sp003485885	0	0	0	0	0	0	0	0	0	0	0	0.04	0	0	0	0	0.000429651	0.00425481	0.00572708	0.00430004
Ga0206131_100047006	Ribosomal proteins 50S-L15	50S-L18e	60S-L27A	50S ribosomal protein L15	20160517_Bin_12	Archaea	Crenarchaeota	Korarchaeia	unassigned	unassigned	unassigned	unassigned	0	0	0	0	0.06	0	0	0	0	0	0	0.04	0	0	0	0	0	0	0	0.00134267
Ga0206125_100904473	Ribosomal protein L22p/L17e	50S ribosomal protein L22	20110516_Bin_10_5	Bacteria	Proteobacteria	Gammaproteobacteria	Burkholderiales	Methylophilaceae	BACL14	unassigned	0	0	0	0	0	0	0	0	0	0	0	0.04	0	0	0.00191106	0	0.00107416	0.00265241	0.00470752	0.00148759
0303_764443	hypothetical protein	not annotated	not annotated	unassigned	unassigned	unassigned	unassigned	unassigned	unassigned	unassigned	0	0	0	0	0	0	0	0	0	0	0	0.04	0.02	0.03	0	0	0	0	0	0
Ga0206125_100092787	Outer membrane efflux protein	Outer membrane efflux protein BepC	20100511_Bin_77	Bacteria	Proteobacteria	Alphaproteobacteria	Rhodobacterales	Rhodobacteraceae	Planktomarina	Planktomarina temperata	0.01	0.02	0	0.05	0.01	0.03	0.01	0.02	0	0.01	0.06	0.06	0.02	0.08	0.0130248	0.00482352	0.0214639	0.0281464	0.0278632	0.0199071
Ga0206125_100868092	ABC transporter|Branched-chain amino acid ATP-binding cassette transporter	High-affinity branched-chain amino acid transport ATP-binding protein LivF|Lipopolysaccharide export system ATP-binding protein LptB	20110407_Bin_15	Bacteria	Proteobacteria	Alphaproteobacteria	Puniceispirillales	Puniceispirillaceae	Puniceispirillum	unassigned	0	0	0	0	0	0	0	0	0	0	0	0.04	0.04	0	0.00362019	0	0	0	0	0.00235318
Ga0206127_10321181	Bacterial flagellin N-terminal helical region|Bacterial flagellin C-terminal helical region	RNA polymerase sigma-54 factor 2	20100511_Bin_77	Bacteria	Proteobacteria	Alphaproteobacteria	Rhodobacterales	Rhodobacteraceae	Planktomarina	Planktomarina temperata	0	0	0	0	0	0	0	0	0	0	0	0.04	0.01	0.03	0	0	0	0.00389289	0.00357531	0.0107078
0308_406831	hypothetical protein	not annotated	not annotated	unassigned	unassigned	unassigned	unassigned	unassigned	unassigned	unassigned	0	0	0	0	0	0	0	0	0	0	0	0.04	0.03	0.05	0	0	0	0	0	0
Ga0206128_10024195	Ribosomal protein L23	50S ribosomal protein L23	20120405_Bin_95_1	Bacteria	Proteobacteria	Gammaproteobacteria	Burkholderiales	Burkholderiaceae	RS62	RS62 sp002340675	0.02	0.02	0.02	0.01	0	0.03	0.03	0.05	0	0.01	0	0.04	0.04	0.02	0	0	0.000429651	0.00583947	0.00418517	0.00130035
Ga0206125_100063588	Ribosomal protein S9/S16	30S ribosomal protein S9	20110516_Bin_10_5	Bacteria	Proteobacteria	Gammaproteobacteria	Burkholderiales	Methylophilaceae	BACL14	unassigned	0	0.02	0	0	0	0	0	0	0	0	0	0.04	0	0	0	0.000456838	0	0.00272069	0.00408567	0.00298742
0303_245031	Core histone H2A/H2B/H3/H4|C-terminus of histone H2A	not annotated	not annotated	unassigned	unassigned	unassigned	unassigned	unassigned	unassigned	unassigned	0	0	0	0	0	0	0	0	0	0	0	0.04	0	0	0	0	0	0	0	0
0428_430537	Starch-binding associating with outer membrane	hypothetical protein	20100518_Bin_1_2	Bacteria	Bacteroidota	Bacteroidia	Flavobacteriales	Flavobacteriaceae	MAG-121220-bin8	unassigned	0.01	0	0	0	0	0	0	0	0	0	0.07	0.04	0	0.03	0	0	0	0	0	0
0324_839243	TonB dependent receptor	hypothetical protein	20120405_Bin_52_1	Bacteria	Bacteroidota	Rhodothermia	Rhodothermales	UBA10348	UBA10348	UBA10348 sp002469915	0	0	0	0	0	0	0	0	0	0	0	0.04	0	0	0	0	0	0	0	0
Ga0206128_10072844	Bacterial extracellular solute-binding proteins	family 3	Putative amino-acid ABC transporter-binding protein YhdW	20110530_Bin_22_1	Bacteria	Proteobacteria	Alphaproteobacteria	Rhodobacterales	Rhodobacteraceae	HIMB11	HIMB11 sp002684375	0.01	0	0	0	0.06	0	0	0	0	0.03	0	0.04	0.02	0.07	0.019068	0.0120123	0.0191798	0.0279014	0.0305999	0.0252741
Ga0206123_104830351	hypothetical protein	not annotated	not annotated	unassigned	unassigned	unassigned	unassigned	unassigned	unassigned	unassigned	0	0	0	0	0	0	0	0	0	0.02	0	0.04	0	0.21	0.0022529	0.00068527	0	0.000460797	0.000970465	0.00063608
0428_252970	Ribosomal protein S15	30S ribosomal protein S15	20160321_Bin_35_4|20120416_Bin_61_1	Bacteria|Bacteria	Actinobacteriota|Actinobacteriota	Acidimicrobiia|Acidimicrobiia	TMED189|TMED189	TMED189|TMED189	TMED189|TMED189	unassigned|TMED189 sp002683085	0	0	0	0	0	0	0	0	0	0	0	0.04	0	0	0	0	0	0	0	0
Ga0206126_103663992	Ribosomal protein L17	50S ribosomal protein L17	20160502_Bin_3_5	Bacteria	Proteobacteria	Alphaproteobacteria	Caulobacterales	Maricaulaceae	Hellea	unassigned	0	0.01	0	0.03	0.1	0	0	0	0	0.09	0	0.04	0.01	0	0	0	0	0.000460797	0	0
0324_732464	Thioredoxin	not annotated	not annotated	unassigned	unassigned	unassigned	unassigned	unassigned	unassigned	unassigned	0	0	0	0	0	0	0	0	0	0	0	0.04	0	0	0	0	0	0	0	0
0303_311280	hypothetical protein	not annotated	not annotated	unassigned	unassigned	unassigned	unassigned	unassigned	unassigned	unassigned	0	0	0	0	0	0	0	0	0	0	0	0.04	0	0	0	0	0	0	0	0
Ga0206129_100393931	Ribosomal protein S7p/S5e	30S ribosomal protein S7	20100511_Bin_77	Bacteria	Proteobacteria	Alphaproteobacteria	Rhodobacterales	Rhodobacteraceae	Planktomarina	Planktomarina temperata	0.03	0.05	0.04	0.04	0.14	0.16	0.07	0.11	0	0.04	0.07	0.04	0.04	0.02	0.0178433	0.0120192	0.025199	0.0212125	0.0219262	0.0147716
0308_265977	Core histone H2A/H2B/H3/H4	not annotated	not annotated	unassigned	unassigned	unassigned	unassigned	unassigned	unassigned	unassigned	0	0	0	0	0	0	0	0	0	0	0	0.04	0	0	0	0	0	0	0	0
Ga0206130_104663502	Ribosomal protein S16	not annotated	not annotated	unassigned	unassigned	unassigned	unassigned	unassigned	unassigned	unassigned	0	0	0	0	0	0	0	0	0	0	0	0.04	0	0	0.00382217	0.00138591	0.00209758	0.000796697	0.000982441	0.00288015
0308_784258	TonB dependent receptor	not annotated	not annotated	unassigned	unassigned	unassigned	unassigned	unassigned	unassigned	unassigned	0	0	0	0	0	0	0	0	0	0	0	0.04	0	0	0	0	0	0	0	0
0416_317352	Ribosomal protein L5|ribosomal L5P family C-terminus	50S ribosomal protein L5	20110516_Bin_10_5	Bacteria	Proteobacteria	Gammaproteobacteria	Burkholderiales	Methylophilaceae	BACL14	unassigned	0	0	0	0	0	0	0	0	0	0	0.01	0.04	0.01	0	0	0	0	0	0	0
0606_113313	hypothetical protein	not annotated	not annotated	unassigned	unassigned	unassigned	unassigned	unassigned	unassigned	unassigned	0	0	0	0	0	0	0	0	0	0	0	0.04	0	0	0	0	0	0	0	0
Ga0206125_1000752910	Periplasmic binding protein	Leucine-	isoleucine-	valine-	threonine-	and alanine-binding protein|hypothetical protein	20160316_Bin_14_5	Bacteria	Proteobacteria	Alphaproteobacteria	Pelagibacterales	Pelagibacteraceae	Pelagibacter	Pelagibacter ubique_R	0	0.03	0	0.05	0	0	0	0.1	0	0.25	0.13	0.04	0.21	0.22	0.0146145	0	0	0.00637119	0.00499388	0.0363944
Ga0206123_100144714	Bacterial extracellular solute-binding protein	family 7	not annotated	not annotated	unassigned	unassigned	unassigned	unassigned	unassigned	unassigned	unassigned	0	0	0	0	0	0	0	0	0	0	0	0.04	0.33	0.01	0.00114957	0	0	0	0	0
Ga0206125_1000011281	Ribosomal protein L3	50S ribosomal protein L3	20120412_Bin_107_5|20160512_Bin_17_11|20110324_Bin_64_3|20120412_Bin_1_20	Bacteria|Bacteria|Bacteria|Bacteria	Cyanobacteria|Bacteroidota|Cyanobacteria|Bacteroidota	Cyanobacteriia|Bacteroidia|unassigned|Bacteroidia	unassigned|Flavobacteriales|unassigned|Flavobacteriales	unassigned|Flavobacteriaceae|unassigned|Flavobacteriaceae	unassigned|unassigned|unassigned|SCGC-AAA160-P02	unassigned|unassigned|unassigned|unassigned	0	0	0	0	0	0	0	0.01	0	0	0	0.04	0	0	0.00293657	0.000601286	0.00132473	0	0	0.00366489
Ga0206131_100223334	hypothetical protein	Serine/threonine-protein kinase PK-1	20160517_Bin_12	Archaea	Crenarchaeota	Korarchaeia	unassigned	unassigned	unassigned	unassigned	0	0	0	0	0.01	0	0	0	0	0	0	0.04	0.02	0	0.00136733	0	0	0	0	0.00350495
0303_254900	Bacterial DNA-binding protein	DNA-binding protein HU-beta	20100303_Bin_105	Bacteria	Proteobacteria	Gammaproteobacteria	UBA4486	UBA4486	UBA7359	UBA7359 sp002292815	0	0	0	0	0.02	0	0	0	0	0	0	0.04	0	0	0	0	0	0	0	0
Ga0206131_100410624	Photosystem II Pbs27	Photosystem II lipoprotein Psb27	20160517_Bin_12	Archaea	Crenarchaeota	Korarchaeia	unassigned	unassigned	unassigned	unassigned	0	0	0	0	0	0	0	0	0	0	0	0.04	0	0	0	0	0	0	0	0.000519373
0324_486313	CarboxypepD_reg-like domain|TonB-dependent Receptor Plug Domain	TonB-dependent receptor SusC	20160321_Bin_18_1	Bacteria	Bacteroidota	Bacteroidia	Flavobacteriales	Flavobacteriaceae	MAG-121220-bin8	MAG-121220-bin8 sp002700465	0	0	0	0	0	0	0	0	0	0	0.02	0.04	0.02	0.01	0	0	0	0	0	0
0324_318542	hypothetical protein	hypothetical protein	20160517_Bin_12	Archaea	Crenarchaeota	Korarchaeia	unassigned	unassigned	unassigned	unassigned	0	0	0	0	0	0	0	0	0	0	0	0.04	0	0	0	0	0	0	0	0
0308_321604	Sodium:solute symporter family	not annotated	not annotated	unassigned	unassigned	unassigned	unassigned	unassigned	unassigned	unassigned	0	0	0	0	0	0	0	0	0	0.07	0	0.04	0.07	0	0	0	0	0	0	0
Ga0206125_100640212	Ribosomal protein L30p/L7e	50S ribosomal protein L30	20110407_Bin_15	Bacteria	Proteobacteria	Alphaproteobacteria	Puniceispirillales	Puniceispirillaceae	Puniceispirillum	unassigned	0	0	0	0	0	0	0	0	0	0	0.03	0.04	0.03	0	0.00102549	0	0.000429651	0.00260935	0.00203324	0.00174919
[truncated: 42,170 more rows]
[truncated: 5 more columns]
