# Supplementary material for: North Sea spring bloom-associated Gammaproteobacteria fill diverse heterotrophic niches
Source: Environ Microbiome. 2021 Aug 17;16:15. doi: 10.1186/s40793-021-00385-y (PMC8371827; doi:10.1186/s40793-021-00385-y)
Supplement: Supplementary file 4 — Additional file 4. Table S3. Gene annotations for the 120 representative Gammaproteobacteria MAGs. [file 40793_2021_385_MOESM4_ESM.csv]

MAG	Contig	Gene	Start	Stop	Orientation	Prokka	Pfam	Pfam_Function	CAZy
20100303_Bin_105	NODE_476_length_57402_cov_58.3177	CLHDOAPP_00001	83	454	-	hypothetical protein	PF11964	SpoIIAA-like
20100303_Bin_105	NODE_476_length_57402_cov_58.3177	CLHDOAPP_00002	635	1333	-	hypothetical protein
20100303_Bin_105	NODE_476_length_57402_cov_58.3177	CLHDOAPP_00003	2049	2450	-	hypothetical protein
20100303_Bin_105	NODE_476_length_57402_cov_58.3177	CLHDOAPP_00004	2481	3320	-	hypothetical protein
20100303_Bin_105	NODE_476_length_57402_cov_58.3177	CLHDOAPP_00005	3422	4033	-	hypothetical protein
20100303_Bin_105	NODE_476_length_57402_cov_58.3177	CLHDOAPP_00006	4714	5607	+	hypothetical protein	PF12112	Protein of unknown function (DUF3579)
20100303_Bin_105	NODE_476_length_57402_cov_58.3177	CLHDOAPP_00007	5679	6131	-	hypothetical protein	PF00114	Pilin (bacterial filament)
20100303_Bin_105	NODE_476_length_57402_cov_58.3177	CLHDOAPP_00008	6134	6841	-	hypothetical protein	PF10615	Protein of unknown function (DUF2470)
20100303_Bin_105	NODE_476_length_57402_cov_58.3177	CLHDOAPP_00008	6134	6841	-	hypothetical protein	PF13883	Pyridoxamine 5'-phosphate oxidase
20100303_Bin_105	NODE_476_length_57402_cov_58.3177	CLHDOAPP_00009	6959	10348	-	ATP-dependent helicase/nuclease subunit A	PF00580	UvrD/REP helicase N-terminal domain
20100303_Bin_105	NODE_476_length_57402_cov_58.3177	CLHDOAPP_00009	6959	10348	-	ATP-dependent helicase/nuclease subunit A	PF12705	PD-(D/E)XK nuclease superfamily
20100303_Bin_105	NODE_476_length_57402_cov_58.3177	CLHDOAPP_00009	6959	10348	-	ATP-dependent helicase/nuclease subunit A	PF13361	UvrD-like helicase C-terminal domain
20100303_Bin_105	NODE_476_length_57402_cov_58.3177	CLHDOAPP_00010	10345	13008	-	ATP-dependent helicase/deoxyribonuclease subunit B	PF12705	PD-(D/E)XK nuclease superfamily
20100303_Bin_105	NODE_476_length_57402_cov_58.3177	CLHDOAPP_00011	13154	14149	+	Histidine N-alpha-methyltransferase	PF10017	Histidine-specific methyltransferase, SAM-dependent
20100303_Bin_105	NODE_476_length_57402_cov_58.3177	CLHDOAPP_00012	14165	14920	-	Extracellular deoxyribonuclease	PF04231	Endonuclease I
20100303_Bin_105	NODE_476_length_57402_cov_58.3177	CLHDOAPP_00013	14973	16415	+	Membrane-bound lytic murein transglycosylase F	PF00497	Bacterial extracellular solute-binding proteins, family 3	GH23
20100303_Bin_105	NODE_476_length_57402_cov_58.3177	CLHDOAPP_00013	14973	16415	+	Membrane-bound lytic murein transglycosylase F	PF01464	Transglycosylase SLT domain	GH23
20100303_Bin_105	NODE_476_length_57402_cov_58.3177	CLHDOAPP_00014	16417	17673	-	Secretory immunoglobulin A-binding protein EsiB	PF08238	Sel1 repeat
20100303_Bin_105	NODE_476_length_57402_cov_58.3177	CLHDOAPP_00015	17771	18793	+	Serine/threonine protein kinase RdoA	PF01636	Phosphotransferase enzyme family
20100303_Bin_105	NODE_476_length_57402_cov_58.3177	CLHDOAPP_00016	18797	20653	+	Putative multidrug export ATP-binding/permease protein	PF00005	ABC transporter
20100303_Bin_105	NODE_476_length_57402_cov_58.3177	CLHDOAPP_00016	18797	20653	+	Putative multidrug export ATP-binding/permease protein	PF00664	ABC transporter transmembrane region
20100303_Bin_105	NODE_476_length_57402_cov_58.3177	CLHDOAPP_00017	20718	21731	+	FAD:protein FMN transferase	PF02424	ApbE family
20100303_Bin_105	NODE_476_length_57402_cov_58.3177	CLHDOAPP_00018	21772	22110	+	hypothetical protein	PF11743	Protein of unknown function (DUF3301)
20100303_Bin_105	NODE_476_length_57402_cov_58.3177	CLHDOAPP_00019	22130	22612	+	hypothetical protein	PF04461	Protein of unknown function (DUF520)
20100303_Bin_105	NODE_476_length_57402_cov_58.3177	CLHDOAPP_00020	22623	23453	+	5'-3' exoribonuclease	PF02811	PHP domain
20100303_Bin_105	NODE_476_length_57402_cov_58.3177	CLHDOAPP_00021	23778	24077	+	hypothetical protein
20100303_Bin_105	NODE_476_length_57402_cov_58.3177	CLHDOAPP_00022	24123	25313	-	hypothetical protein
20100303_Bin_105	NODE_476_length_57402_cov_58.3177	CLHDOAPP_00023	25360	25908	-	5%2C6%2C7%2C8-tetrahydromethanopterin hydro-lyase	PF08714	Formaldehyde-activating enzyme (Fae)
20100303_Bin_105	NODE_476_length_57402_cov_58.3177	CLHDOAPP_00024	25990	28425	-	putative NTE family protein	PF00027	Cyclic nucleotide-binding domain
20100303_Bin_105	NODE_476_length_57402_cov_58.3177	CLHDOAPP_00024	25990	28425	-	putative NTE family protein	PF00581	Rhodanese-like domain
20100303_Bin_105	NODE_476_length_57402_cov_58.3177	CLHDOAPP_00025	28656	29306	+	hypothetical protein
20100303_Bin_105	NODE_476_length_57402_cov_58.3177	CLHDOAPP_00026	29369	31459	-	Sensor protein kinase WalK	PF00512	His Kinase A (phospho-acceptor) domain
20100303_Bin_105	NODE_476_length_57402_cov_58.3177	CLHDOAPP_00026	29369	31459	-	Sensor protein kinase WalK	PF02518	Histidine kinase-, DNA gyrase B-, and HSP90-like ATPase
20100303_Bin_105	NODE_476_length_57402_cov_58.3177	CLHDOAPP_00027	31497	32183	-	Transcriptional regulatory protein BaeR	PF00072	Response regulator receiver domain
20100303_Bin_105	NODE_476_length_57402_cov_58.3177	CLHDOAPP_00027	31497	32183	-	Transcriptional regulatory protein BaeR	PF00486	Transcriptional regulatory protein, C terminal
20100303_Bin_105	NODE_476_length_57402_cov_58.3177	CLHDOAPP_00028	32385	33098	+	putative lipoprotein YiaD	PF00691	OmpA family
20100303_Bin_105	NODE_476_length_57402_cov_58.3177	CLHDOAPP_00029	33106	35259	+	hypothetical protein	PF08487	Vault protein inter-alpha-trypsin domain
20100303_Bin_105	NODE_476_length_57402_cov_58.3177	CLHDOAPP_00029	33106	35259	+	hypothetical protein	PF13768	von Willebrand factor type A domain
20100303_Bin_105	NODE_476_length_57402_cov_58.3177	CLHDOAPP_00030	35243	35980	+	hypothetical protein	PF04203	Sortase domain
20100303_Bin_105	NODE_476_length_57402_cov_58.3177	CLHDOAPP_00031	35990	37315	+	hypothetical protein	PF07944	Beta-L-arabinofuranosidase, GH127
20100303_Bin_105	NODE_476_length_57402_cov_58.3177	CLHDOAPP_00032	37715	38605	+	hypothetical protein	PF00892	EamA-like transporter family
20100303_Bin_105	NODE_476_length_57402_cov_58.3177	CLHDOAPP_00033	38622	39413	+	Small-conductance mechanosensitive channel	PF00924	Mechanosensitive ion channel
20100303_Bin_105	NODE_476_length_57402_cov_58.3177	CLHDOAPP_00034	39513	39827	-	hypothetical protein
20100303_Bin_105	NODE_476_length_57402_cov_58.3177	CLHDOAPP_00035	40145	40795	-	hypothetical protein
20100303_Bin_105	NODE_476_length_57402_cov_58.3177	CLHDOAPP_00036	40833	41681	-	tRNA 2-thiocytidine biosynthesis protein TtcA	PF01171	PP-loop family
20100303_Bin_105	NODE_476_length_57402_cov_58.3177	CLHDOAPP_00037	41683	42075	-	hypothetical protein	PF18602	Rap1a immunity proteins
20100303_Bin_105	NODE_476_length_57402_cov_58.3177	CLHDOAPP_00038	42436	42624	-	hypothetical protein
20100303_Bin_105	NODE_476_length_57402_cov_58.3177	CLHDOAPP_00039	42783	44756	+	Glutathione-regulated potassium-efflux system protein KefC	PF00999	Sodium/hydrogen exchanger family
20100303_Bin_105	NODE_476_length_57402_cov_58.3177	CLHDOAPP_00039	42783	44756	+	Glutathione-regulated potassium-efflux system protein KefC	PF02254	TrkA-N domain
20100303_Bin_105	NODE_476_length_57402_cov_58.3177	CLHDOAPP_00040	44698	44880	-	hypothetical protein
20100303_Bin_105	NODE_476_length_57402_cov_58.3177	CLHDOAPP_00041	44892	45233	-	hypothetical protein
20100303_Bin_105	NODE_476_length_57402_cov_58.3177	CLHDOAPP_00042	45485	47611	-	hypothetical protein
20100303_Bin_105	NODE_476_length_57402_cov_58.3177	CLHDOAPP_00043	47608	48960	-	hypothetical protein	PF13437	HlyD family secretion protein
20100303_Bin_105	NODE_476_length_57402_cov_58.3177	CLHDOAPP_00044	48963	49739	-	Toluene efflux pump periplasmic linker protein TtgD	PF13437	HlyD family secretion protein
20100303_Bin_105	NODE_476_length_57402_cov_58.3177	CLHDOAPP_00045	49754	51259	-	hypothetical protein	PF02321	Outer membrane efflux protein
20100303_Bin_105	NODE_476_length_57402_cov_58.3177	CLHDOAPP_00046	51246	51344	-	hypothetical protein
20100303_Bin_105	NODE_476_length_57402_cov_58.3177	CLHDOAPP_00047	51380	57400	-	hypothetical protein	PF03160	Calx-beta domain
20100303_Bin_105	NODE_476_length_57402_cov_58.3177	CLHDOAPP_00047	51380	57400	-	hypothetical protein	PF19077	Bacterial Ig-like domain
20100303_Bin_105	NODE_26_length_193222_cov_56.7306	CLHDOAPP_00048	160	312	+	hypothetical protein
20100303_Bin_105	NODE_26_length_193222_cov_56.7306	CLHDOAPP_00049	477	1601	+	hypothetical protein
20100303_Bin_105	NODE_26_length_193222_cov_56.7306	CLHDOAPP_00050	1660	3078	-	hypothetical protein	PF14559	Tetratricopeptide repeat	GT17
20100303_Bin_105	NODE_26_length_193222_cov_56.7306	CLHDOAPP_00050	1660	3078	-	hypothetical protein	PF14559	Tetratricopeptide repeat	GT2
20100303_Bin_105	NODE_26_length_193222_cov_56.7306	CLHDOAPP_00050	1660	3078	-	hypothetical protein	PF14559	Tetratricopeptide repeat	GT4
20100303_Bin_105	NODE_26_length_193222_cov_56.7306	CLHDOAPP_00050	1660	3078	-	hypothetical protein	PF14559	Tetratricopeptide repeat	GT41
20100303_Bin_105	NODE_26_length_193222_cov_56.7306	CLHDOAPP_00051	3285	4124	-	hypothetical protein
20100303_Bin_105	NODE_26_length_193222_cov_56.7306	CLHDOAPP_00052	4173	4394	-	hypothetical protein
20100303_Bin_105	NODE_26_length_193222_cov_56.7306	CLHDOAPP_00053	4599	7340	+	Outer membrane protein B	PF03797	Autotransporter beta-domain
20100303_Bin_105	NODE_26_length_193222_cov_56.7306	CLHDOAPP_00054	7656	8600	+	hypothetical protein	PF01261	Xylose isomerase-like TIM barrel
20100303_Bin_105	NODE_26_length_193222_cov_56.7306	CLHDOAPP_00055	8809	10218	+	hypothetical protein
20100303_Bin_105	NODE_26_length_193222_cov_56.7306	CLHDOAPP_00056	10221	10988	+	hypothetical protein	PF13469	Sulfotransferase family
20100303_Bin_105	NODE_26_length_193222_cov_56.7306	CLHDOAPP_00057	11152	12297	+	PGL/p-HBAD biosynthesis glycosyltransferase	PF04101	Glycosyltransferase family 28 C-terminal domain	GT0
20100303_Bin_105	NODE_26_length_193222_cov_56.7306	CLHDOAPP_00057	11152	12297	+	PGL/p-HBAD biosynthesis glycosyltransferase	PF04101	Glycosyltransferase family 28 C-terminal domain	GT1
20100303_Bin_105	NODE_26_length_193222_cov_56.7306	CLHDOAPP_00058	12331	13863	-	Fructose dehydrogenase large subunit	PF01266	FAD dependent oxidoreductase
20100303_Bin_105	NODE_26_length_193222_cov_56.7306	CLHDOAPP_00058	12331	13863	-	Fructose dehydrogenase large subunit	PF05199	GMC oxidoreductase
20100303_Bin_105	NODE_26_length_193222_cov_56.7306	CLHDOAPP_00059	14218	14487	-	hypothetical protein
20100303_Bin_105	NODE_26_length_193222_cov_56.7306	CLHDOAPP_00060	14827	14961	+	hypothetical protein
20100303_Bin_105	NODE_26_length_193222_cov_56.7306	CLHDOAPP_00061	14901	15173	-	hypothetical protein
20100303_Bin_105	NODE_26_length_193222_cov_56.7306	CLHDOAPP_00062	15558	15836	-	hypothetical protein
20100303_Bin_105	NODE_26_length_193222_cov_56.7306	CLHDOAPP_00063	15870	16175	-	hypothetical protein
20100303_Bin_105	NODE_26_length_193222_cov_56.7306	CLHDOAPP_00064	16212	16484	-	hypothetical protein
20100303_Bin_105	NODE_26_length_193222_cov_56.7306	CLHDOAPP_00065	16492	16668	-	hypothetical protein
20100303_Bin_105	NODE_26_length_193222_cov_56.7306	CLHDOAPP_00066	16964	18043	+	hypothetical protein
20100303_Bin_105	NODE_26_length_193222_cov_56.7306	CLHDOAPP_00067	18348	18424	-	tRNA-Met(cat)
20100303_Bin_105	NODE_26_length_193222_cov_56.7306	CLHDOAPP_00068	18448	20271	-	RNA polymerase sigma factor RpoD	PF00140	Sigma-70 factor, region 1.2
20100303_Bin_105	NODE_26_length_193222_cov_56.7306	CLHDOAPP_00068	18448	20271	-	RNA polymerase sigma factor RpoD	PF03979	Sigma-70 factor, region 1.1
20100303_Bin_105	NODE_26_length_193222_cov_56.7306	CLHDOAPP_00068	18448	20271	-	RNA polymerase sigma factor RpoD	PF04539	Sigma-70 region 3
20100303_Bin_105	NODE_26_length_193222_cov_56.7306	CLHDOAPP_00068	18448	20271	-	RNA polymerase sigma factor RpoD	PF04542	Sigma-70 region 2
20100303_Bin_105	NODE_26_length_193222_cov_56.7306	CLHDOAPP_00068	18448	20271	-	RNA polymerase sigma factor RpoD	PF04545	Sigma-70, region 4
20100303_Bin_105	NODE_26_length_193222_cov_56.7306	CLHDOAPP_00068	18448	20271	-	RNA polymerase sigma factor RpoD	PF04546	Sigma-70, non-essential region
20100303_Bin_105	NODE_26_length_193222_cov_56.7306	CLHDOAPP_00069	20774	22564	-	DNA primase	PF01807	CHC2 zinc finger
20100303_Bin_105	NODE_26_length_193222_cov_56.7306	CLHDOAPP_00069	20774	22564	-	DNA primase	PF08275	DNA primase catalytic core, N-terminal domain
20100303_Bin_105	NODE_26_length_193222_cov_56.7306	CLHDOAPP_00069	20774	22564	-	DNA primase	PF08278	DNA primase DnaG DnaB-binding
20100303_Bin_105	NODE_26_length_193222_cov_56.7306	CLHDOAPP_00069	20774	22564	-	DNA primase	PF10410	DnaB-helicase binding domain of primase
20100303_Bin_105	NODE_26_length_193222_cov_56.7306	CLHDOAPP_00069	20774	22564	-	DNA primase	PF13662	Toprim domain
20100303_Bin_105	NODE_26_length_193222_cov_56.7306	CLHDOAPP_00070	22625	23074	-	hypothetical protein	PF09424	Yqey-like protein
20100303_Bin_105	NODE_26_length_193222_cov_56.7306	CLHDOAPP_00071	23105	23320	-	30S ribosomal protein S21	PF01165	Ribosomal protein S21
20100303_Bin_105	NODE_26_length_193222_cov_56.7306	CLHDOAPP_00072	23432	24445	+	tRNA N6-adenosine threonylcarbamoyltransferase	PF00814	tRNA N6-adenosine threonylcarbamoyltransferase
20100303_Bin_105	NODE_26_length_193222_cov_56.7306	CLHDOAPP_00073	24580	25188	-	putative glycerol-3-phosphate acyltransferase	PF02660	Glycerol-3-phosphate acyltransferase
20100303_Bin_105	NODE_26_length_193222_cov_56.7306	CLHDOAPP_00074	25307	25687	+	Dihydroneopterin aldolase	PF02152	Dihydroneopterin aldolase
20100303_Bin_105	NODE_26_length_193222_cov_56.7306	CLHDOAPP_00075	25684	26178	+	Bifunctional folate synthesis protein	PF01288	7,8-dihydro-6-hydroxymethylpterin-pyrophosphokinase (HPPK)
20100303_Bin_105	NODE_26_length_193222_cov_56.7306	CLHDOAPP_00076	26175	26783	+	Acyl-CoA thioesterase 1	PF13472	GDSL-like Lipase/Acylhydrolase family
20100303_Bin_105	NODE_26_length_193222_cov_56.7306	CLHDOAPP_00077	26858	27271	+	hypothetical protein
20100303_Bin_105	NODE_26_length_193222_cov_56.7306	CLHDOAPP_00078	27446	28177	-	Glucose 1-dehydrogenase 2	PF13561	Enoyl-(Acyl carrier protein) reductase
20100303_Bin_105	NODE_26_length_193222_cov_56.7306	CLHDOAPP_00079	28242	29441	+	hypothetical protein	PF02636	Putative S-adenosyl-L-methionine-dependent methyltransferase
20100303_Bin_105	NODE_26_length_193222_cov_56.7306	CLHDOAPP_00080	30016	30816	+	Undecaprenyl-diphosphatase	PF02673	Bacitracin resistance protein BacA
20100303_Bin_105	NODE_26_length_193222_cov_56.7306	CLHDOAPP_00081	30835	31107	-	hypothetical protein	PF01169	Uncharacterized protein family UPF0016
20100303_Bin_105	NODE_26_length_193222_cov_56.7306	CLHDOAPP_00082	31127	32329	-	Multifunctional CCA protein	PF01743	Poly A polymerase head domain
20100303_Bin_105	NODE_26_length_193222_cov_56.7306	CLHDOAPP_00082	31127	32329	-	Multifunctional CCA protein	PF01966	HD domain
20100303_Bin_105	NODE_26_length_193222_cov_56.7306	CLHDOAPP_00082	31127	32329	-	Multifunctional CCA protein	PF12627	Probable RNA and SrmB- binding site of polymerase A
20100303_Bin_105	NODE_26_length_193222_cov_56.7306	CLHDOAPP_00083	32366	33328	-	3 beta-hydroxysteroid dehydrogenase/Delta 5-->4-isomerase	PF01370	NAD dependent epimerase/dehydratase family
20100303_Bin_105	NODE_26_length_193222_cov_56.7306	CLHDOAPP_00084	33318	35354	-	Soluble lytic murein transglycosylase	PF00760	Cucumovirus coat protein	GH23
20100303_Bin_105	NODE_26_length_193222_cov_56.7306	CLHDOAPP_00084	33318	35354	-	Soluble lytic murein transglycosylase	PF01464	Transglycosylase SLT domain	GH23
20100303_Bin_105	NODE_26_length_193222_cov_56.7306	CLHDOAPP_00084	33318	35354	-	Soluble lytic murein transglycosylase	PF14718	Soluble lytic murein transglycosylase L domain	GH23
20100303_Bin_105	NODE_26_length_193222_cov_56.7306	CLHDOAPP_00085	35576	36382	+	hypothetical protein	PF01925	Sulfite exporter TauE/SafE
20100303_Bin_105	NODE_26_length_193222_cov_56.7306	CLHDOAPP_00086	36424	36825	+	hypothetical protein
20100303_Bin_105	NODE_26_length_193222_cov_56.7306	CLHDOAPP_00087	36832	37275	-	hypothetical protein
20100303_Bin_105	NODE_26_length_193222_cov_56.7306	CLHDOAPP_00088	37302	37739	+	hypothetical protein	PF01894	Uncharacterised protein family UPF0047
20100303_Bin_105	NODE_26_length_193222_cov_56.7306	CLHDOAPP_00089	37742	38026	+	hypothetical protein	PF04248	Domain of unknown function (DUF427)
20100303_Bin_105	NODE_26_length_193222_cov_56.7306	CLHDOAPP_00090	38164	38457	+	hypothetical protein	PF03992	Antibiotic biosynthesis monooxygenase
20100303_Bin_105	NODE_26_length_193222_cov_56.7306	CLHDOAPP_00091	38537	39619	-	Ferrochelatase	PF00762	Ferrochelatase
20100303_Bin_105	NODE_26_length_193222_cov_56.7306	CLHDOAPP_00092	39645	40010	+	hypothetical protein	PF07883	Cupin domain
20100303_Bin_105	NODE_26_length_193222_cov_56.7306	CLHDOAPP_00093	40487	40786	-	hypothetical protein
20100303_Bin_105	NODE_26_length_193222_cov_56.7306	CLHDOAPP_00094	40875	41759	-	Protease HtpX	PF01435	Peptidase family M48
20100303_Bin_105	NODE_26_length_193222_cov_56.7306	CLHDOAPP_00095	41825	44314	-	hypothetical protein	PF02687	FtsX-like permease family
20100303_Bin_105	NODE_26_length_193222_cov_56.7306	CLHDOAPP_00096	44314	45000	-	Lipoprotein-releasing system ATP-binding protein LolD	PF00005	ABC transporter
20100303_Bin_105	NODE_26_length_193222_cov_56.7306	CLHDOAPP_00097	45005	45616	+	Esterase TesA	PF13472	GDSL-like Lipase/Acylhydrolase family
20100303_Bin_105	NODE_26_length_193222_cov_56.7306	CLHDOAPP_00098	45613	46179	+	NADH pyrophosphatase	PF00293	NUDIX domain
20100303_Bin_105	NODE_26_length_193222_cov_56.7306	CLHDOAPP_00098	45613	46179	+	NADH pyrophosphatase	PF14803	Nudix N-terminal
20100303_Bin_105	NODE_26_length_193222_cov_56.7306	CLHDOAPP_00099	46196	46399	-	hypothetical protein
20100303_Bin_105	NODE_26_length_193222_cov_56.7306	CLHDOAPP_00100	46484	48130	-	Sulfate adenylyltransferase subunit 1	PF00009	Elongation factor Tu GTP binding domain
20100303_Bin_105	NODE_26_length_193222_cov_56.7306	CLHDOAPP_00101	48132	49040	-	Sulfate adenylyltransferase subunit 2	PF01507	Phosphoadenosine phosphosulfate reductase family
20100303_Bin_105	NODE_26_length_193222_cov_56.7306	CLHDOAPP_00102	49401	49688	+	10 kDa chaperonin	PF00166	Chaperonin 10 Kd subunit
20100303_Bin_105	NODE_26_length_193222_cov_56.7306	CLHDOAPP_00103	49723	51375	+	60 kDa chaperonin	PF00118	TCP-1/cpn60 chaperonin family
20100303_Bin_105	NODE_26_length_193222_cov_56.7306	CLHDOAPP_00104	51649	52437	+	Carbonic anhydrase	PF00194	Eukaryotic-type carbonic anhydrase
20100303_Bin_105	NODE_26_length_193222_cov_56.7306	CLHDOAPP_00105	52700	53326	+	hypothetical protein
20100303_Bin_105	NODE_26_length_193222_cov_56.7306	CLHDOAPP_00106	53416	53994	+	hypothetical protein
20100303_Bin_105	NODE_26_length_193222_cov_56.7306	CLHDOAPP_00107	53995	55251	-	Transcription termination factor Rho	PF00006	ATP synthase alpha/beta family, nucleotide-binding domain
20100303_Bin_105	NODE_26_length_193222_cov_56.7306	CLHDOAPP_00107	53995	55251	-	Transcription termination factor Rho	PF07497	Rho termination factor, RNA-binding domain
20100303_Bin_105	NODE_26_length_193222_cov_56.7306	CLHDOAPP_00107	53995	55251	-	Transcription termination factor Rho	PF07498	Rho termination factor, N-terminal domain
20100303_Bin_105	NODE_26_length_193222_cov_56.7306	CLHDOAPP_00108	55435	55761	-	Thioredoxin 1	PF00085	Thioredoxin
20100303_Bin_105	NODE_26_length_193222_cov_56.7306	CLHDOAPP_00109	55888	57165	+	ATP-dependent RNA helicase RhlB	PF00270	DEAD/DEAH box helicase
20100303_Bin_105	NODE_26_length_193222_cov_56.7306	CLHDOAPP_00109	55888	57165	+	ATP-dependent RNA helicase RhlB	PF00271	Helicase conserved C-terminal domain
20100303_Bin_105	NODE_26_length_193222_cov_56.7306	CLHDOAPP_00110	57162	57827	-	Carboxylesterase 2	PF02230	Phospholipase/Carboxylesterase
20100303_Bin_105	NODE_26_length_193222_cov_56.7306	CLHDOAPP_00111	58109	59359	+	Diaminopimelate decarboxylase	PF00278	Pyridoxal-dependent decarboxylase, C-terminal sheet domain
20100303_Bin_105	NODE_26_length_193222_cov_56.7306	CLHDOAPP_00111	58109	59359	+	Diaminopimelate decarboxylase	PF02784	Pyridoxal-dependent decarboxylase, pyridoxal binding domain
20100303_Bin_105	NODE_26_length_193222_cov_56.7306	CLHDOAPP_00112	59411	59872	+	hypothetical protein	PF04214	Protein of unknown function, DUF
20100303_Bin_105	NODE_26_length_193222_cov_56.7306	CLHDOAPP_00113	59887	60549	+	Trans-aconitate 2-methyltransferase	PF13649	Methyltransferase domain
20100303_Bin_105	NODE_26_length_193222_cov_56.7306	CLHDOAPP_00114	60699	61715	-	Glutamine synthetase 2	PF00120	Glutamine synthetase, catalytic domain
20100303_Bin_105	NODE_26_length_193222_cov_56.7306	CLHDOAPP_00114	60699	61715	-	Glutamine synthetase 2	PF03951	Glutamine synthetase, beta-Grasp domain
20100303_Bin_105	NODE_26_length_193222_cov_56.7306	CLHDOAPP_00115	62040	62993	-	Serine/threonine-protein kinase PknB	PF00069	Protein kinase domain
20100303_Bin_105	NODE_26_length_193222_cov_56.7306	CLHDOAPP_00116	63438	64844	+	Glutamine synthetase	PF00120	Glutamine synthetase, catalytic domain
20100303_Bin_105	NODE_26_length_193222_cov_56.7306	CLHDOAPP_00116	63438	64844	+	Glutamine synthetase	PF03951	Glutamine synthetase, beta-Grasp domain
20100303_Bin_105	NODE_26_length_193222_cov_56.7306	CLHDOAPP_00117	65049	65591	+	hypothetical protein	PF13511	Domain of unknown function (DUF4124)
20100303_Bin_105	NODE_26_length_193222_cov_56.7306	CLHDOAPP_00118	65679	66197	+	hypothetical protein	PF13511	Domain of unknown function (DUF4124)
20100303_Bin_105	NODE_26_length_193222_cov_56.7306	CLHDOAPP_00119	66462	67529	+	Nitrogen regulation protein NR(II)	PF00512	His Kinase A (phospho-acceptor) domain
20100303_Bin_105	NODE_26_length_193222_cov_56.7306	CLHDOAPP_00119	66462	67529	+	Nitrogen regulation protein NR(II)	PF02518	Histidine kinase-, DNA gyrase B-, and HSP90-like ATPase
20100303_Bin_105	NODE_26_length_193222_cov_56.7306	CLHDOAPP_00120	67522	68925	+	Nitrogen regulation protein NR(I)	PF00072	Response regulator receiver domain
20100303_Bin_105	NODE_26_length_193222_cov_56.7306	CLHDOAPP_00120	67522	68925	+	Nitrogen regulation protein NR(I)	PF00158	Sigma-54 interaction domain
20100303_Bin_105	NODE_26_length_193222_cov_56.7306	CLHDOAPP_00120	67522	68925	+	Nitrogen regulation protein NR(I)	PF02954	Bacterial regulatory protein, Fis family
20100303_Bin_105	NODE_26_length_193222_cov_56.7306	CLHDOAPP_00121	68930	69943	-	Delta-aminolevulinic acid dehydratase	PF00490	Delta-aminolevulinic acid dehydratase
20100303_Bin_105	NODE_26_length_193222_cov_56.7306	CLHDOAPP_00122	70028	70849	+	hypothetical protein	PF04116	Fatty acid hydroxylase superfamily
20100303_Bin_105	NODE_26_length_193222_cov_56.7306	CLHDOAPP_00123	70853	71974	+	Ubiquinone/menaquinone biosynthesis C-methyltransferase UbiE	PF13847	Methyltransferase domain
20100303_Bin_105	NODE_26_length_193222_cov_56.7306	CLHDOAPP_00124	72087	72953	+	Bifunctional protein FolD protein	PF00763	Tetrahydrofolate dehydrogenase/cyclohydrolase, catalytic domain
20100303_Bin_105	NODE_26_length_193222_cov_56.7306	CLHDOAPP_00124	72087	72953	+	Bifunctional protein FolD protein	PF02882	Tetrahydrofolate dehydrogenase/cyclohydrolase, NAD(P)-binding domain
20100303_Bin_105	NODE_26_length_193222_cov_56.7306	CLHDOAPP_00125	72964	73803	-	Beta-barrel assembly-enhancing protease	PF01435	Peptidase family M48
20100303_Bin_105	NODE_26_length_193222_cov_56.7306	CLHDOAPP_00126	73834	74088	-	hypothetical protein
20100303_Bin_105	NODE_26_length_193222_cov_56.7306	CLHDOAPP_00127	74105	74347	-	hypothetical protein
20100303_Bin_105	NODE_26_length_193222_cov_56.7306	CLHDOAPP_00128	74384	74863	-	hypothetical protein	PF01906	Putative heavy-metal-binding
20100303_Bin_105	NODE_26_length_193222_cov_56.7306	CLHDOAPP_00129	74865	75179	-	hypothetical protein	PF01906	Putative heavy-metal-binding
20100303_Bin_105	NODE_26_length_193222_cov_56.7306	CLHDOAPP_00130	75244	75960	-	hypothetical protein	PF01553	Acyltransferase
20100303_Bin_105	NODE_26_length_193222_cov_56.7306	CLHDOAPP_00131	75963	76502	-	D-glycero-beta-D-manno-heptose-1%2C7-bisphosphate 7-phosphatase	PF13242	HAD-hyrolase-like
20100303_Bin_105	NODE_26_length_193222_cov_56.7306	CLHDOAPP_00132	76505	78580	-	Glycine--tRNA ligase beta subunit	PF02092	Glycyl-tRNA synthetase beta subunit
20100303_Bin_105	NODE_26_length_193222_cov_56.7306	CLHDOAPP_00132	76505	78580	-	Glycine--tRNA ligase beta subunit	PF05746	DALR anticodon binding domain
20100303_Bin_105	NODE_26_length_193222_cov_56.7306	CLHDOAPP_00133	78594	79517	-	Glycine--tRNA ligase alpha subunit	PF02091	Glycyl-tRNA synthetase alpha subunit
20100303_Bin_105	NODE_26_length_193222_cov_56.7306	CLHDOAPP_00134	80076	81149	-	hypothetical protein	PF14238	Domain of unknown function (DUF4340)
20100303_Bin_105	NODE_26_length_193222_cov_56.7306	CLHDOAPP_00135	81163	83052	-	hypothetical protein	PF09822	ABC-type uncharacterized transport system
20100303_Bin_105	NODE_26_length_193222_cov_56.7306	CLHDOAPP_00136	83055	83789	-	hypothetical protein	PF12679	ABC-2 family transporter protein
20100303_Bin_105	NODE_26_length_193222_cov_56.7306	CLHDOAPP_00137	83786	84541	-	putative ABC transporter ATP-binding protein YxlF	PF00005	ABC transporter
20100303_Bin_105	NODE_26_length_193222_cov_56.7306	CLHDOAPP_00138	84768	85634	-	2-hydroxy-3-oxopropionate reductase	PF03446	NAD binding domain of 6-phosphogluconate dehydrogenase
20100303_Bin_105	NODE_26_length_193222_cov_56.7306	CLHDOAPP_00138	84768	85634	-	2-hydroxy-3-oxopropionate reductase	PF14833	NAD-binding of NADP-dependent 3-hydroxyisobutyrate dehydrogenase
20100303_Bin_105	NODE_26_length_193222_cov_56.7306	CLHDOAPP_00139	85801	87213	-	hypothetical protein	PF01546	Peptidase family M20/M25/M40
20100303_Bin_105	NODE_26_length_193222_cov_56.7306	CLHDOAPP_00139	85801	87213	-	hypothetical protein	PF07687	Peptidase dimerisation domain
20100303_Bin_105	NODE_26_length_193222_cov_56.7306	CLHDOAPP_00140	87347	87577	+	hypothetical protein
20100303_Bin_105	NODE_26_length_193222_cov_56.7306	CLHDOAPP_00141	87606	88532	+	Cytochrome c-555	PF13442	Cytochrome C oxidase, cbb3-type, subunit III
20100303_Bin_105	NODE_26_length_193222_cov_56.7306	CLHDOAPP_00142	88672	89199	+	Carnitine operon protein CaiE	PF00132	Bacterial transferase hexapeptide (six repeats)
20100303_Bin_105	NODE_26_length_193222_cov_56.7306	CLHDOAPP_00143	89491	90165	+	hypothetical protein	PF01865	Protein of unknown function DUF47
20100303_Bin_105	NODE_26_length_193222_cov_56.7306	CLHDOAPP_00144	90201	91634	+	Low-affinity inorganic phosphate transporter 1	PF01384	Phosphate transporter family
20100303_Bin_105	NODE_26_length_193222_cov_56.7306	CLHDOAPP_00145	91703	93505	+	hypothetical protein	PF02690	Na+/Pi-cotransporter
20100303_Bin_105	NODE_26_length_193222_cov_56.7306	CLHDOAPP_00146	93547	93786	+	hypothetical protein
20100303_Bin_105	NODE_26_length_193222_cov_56.7306	CLHDOAPP_00147	93933	94775	+	Polyamine aminopropyltransferase	PF01564	Spermine/spermidine synthase domain
20100303_Bin_105	NODE_26_length_193222_cov_56.7306	CLHDOAPP_00147	93933	94775	+	Polyamine aminopropyltransferase	PF17284	Spermidine synthase tetramerisation domain
20100303_Bin_105	NODE_26_length_193222_cov_56.7306	CLHDOAPP_00148	94838	96733	+	tRNA uridine 5-carboxymethylaminomethyl modification enzyme MnmG	PF01134	Glucose inhibited division protein A
20100303_Bin_105	NODE_26_length_193222_cov_56.7306	CLHDOAPP_00148	94838	96733	+	tRNA uridine 5-carboxymethylaminomethyl modification enzyme MnmG	PF13932	GidA associated domain
20100303_Bin_105	NODE_26_length_193222_cov_56.7306	CLHDOAPP_00149	96751	97371	+	Ribosomal RNA small subunit methyltransferase G	PF02527	rRNA small subunit methyltransferase G
20100303_Bin_105	NODE_26_length_193222_cov_56.7306	CLHDOAPP_00150	97457	98230	+	Sporulation initiation inhibitor protein Soj	PF13614	AAA domain
20100303_Bin_105	NODE_26_length_193222_cov_56.7306	CLHDOAPP_00151	98270	99133	+	putative chromosome-partitioning protein ParB	PF02195	ParB-like nuclease domain
20100303_Bin_105	NODE_26_length_193222_cov_56.7306	CLHDOAPP_00151	98270	99133	+	putative chromosome-partitioning protein ParB	PF17762	HTH domain found in ParB protein
20100303_Bin_105	NODE_26_length_193222_cov_56.7306	CLHDOAPP_00152	100042	100383	+	hypothetical protein	PF03899	ATP synthase I chain
20100303_Bin_105	NODE_26_length_193222_cov_56.7306	CLHDOAPP_00153	100409	101305	+	ATP synthase subunit a	PF00119	ATP synthase A chain
20100303_Bin_105	NODE_26_length_193222_cov_56.7306	CLHDOAPP_00154	101346	101606	+	ATP synthase subunit c	PF00137	ATP synthase subunit C
20100303_Bin_105	NODE_26_length_193222_cov_56.7306	CLHDOAPP_00155	101655	102125	+	ATP synthase subunit b	PF00430	ATP synthase B/B' CF(0)
20100303_Bin_105	NODE_26_length_193222_cov_56.7306	CLHDOAPP_00156	102143	102679	+	ATP synthase subunit delta	PF00213	ATP synthase delta (OSCP) subunit
20100303_Bin_105	NODE_26_length_193222_cov_56.7306	CLHDOAPP_00157	102702	104243	+	ATP synthase subunit alpha	PF00006	ATP synthase alpha/beta family, nucleotide-binding domain
20100303_Bin_105	NODE_26_length_193222_cov_56.7306	CLHDOAPP_00157	102702	104243	+	ATP synthase subunit alpha	PF00306	ATP synthase alpha/beta chain, C terminal domain
20100303_Bin_105	NODE_26_length_193222_cov_56.7306	CLHDOAPP_00157	102702	104243	+	ATP synthase subunit alpha	PF02874	ATP synthase alpha/beta family, beta-barrel domain
20100303_Bin_105	NODE_26_length_193222_cov_56.7306	CLHDOAPP_00158	104244	105107	+	ATP synthase gamma chain	PF00231	ATP synthase
20100303_Bin_105	NODE_26_length_193222_cov_56.7306	CLHDOAPP_00159	105164	106567	+	ATP synthase subunit beta	PF00006	ATP synthase alpha/beta family, nucleotide-binding domain
20100303_Bin_105	NODE_26_length_193222_cov_56.7306	CLHDOAPP_00159	105164	106567	+	ATP synthase subunit beta	PF02874	ATP synthase alpha/beta family, beta-barrel domain
20100303_Bin_105	NODE_26_length_193222_cov_56.7306	CLHDOAPP_00160	106582	107007	+	ATP synthase epsilon chain	PF00401	ATP synthase, Delta/Epsilon chain, long alpha-helix domain
20100303_Bin_105	NODE_26_length_193222_cov_56.7306	CLHDOAPP_00160	106582	107007	+	ATP synthase epsilon chain	PF02823	ATP synthase, Delta/Epsilon chain, beta-sandwich domain
20100303_Bin_105	NODE_26_length_193222_cov_56.7306	CLHDOAPP_00161	107129	108490	+	Bifunctional protein GlmU	PF00132	Bacterial transferase hexapeptide (six repeats)
20100303_Bin_105	NODE_26_length_193222_cov_56.7306	CLHDOAPP_00161	107129	108490	+	Bifunctional protein GlmU	PF12804	MobA-like NTP transferase domain
20100303_Bin_105	NODE_26_length_193222_cov_56.7306	CLHDOAPP_00162	108500	109300	+	(R)-stereoselective amidase	PF00795	Carbon-nitrogen hydrolase
20100303_Bin_105	NODE_26_length_193222_cov_56.7306	CLHDOAPP_00163	109313	109792	+	Putative 4-hydroxy-4-methyl-2-oxoglutarate aldolase	PF03737	Aldolase/RraA
20100303_Bin_105	NODE_26_length_193222_cov_56.7306	CLHDOAPP_00164	109777	110508	+	hypothetical protein	PF04402	Protein of unknown function (DUF541)
20100303_Bin_105	NODE_26_length_193222_cov_56.7306	CLHDOAPP_00165	110542	111234	+	hypothetical protein
20100303_Bin_105	NODE_26_length_193222_cov_56.7306	CLHDOAPP_00166	111313	112200	-	hypothetical protein	PF05050	Methyltransferase FkbM domain
20100303_Bin_105	NODE_26_length_193222_cov_56.7306	CLHDOAPP_00167	112218	112385	-	hypothetical protein	PF11216	Protein of unknown function (DUF3012)
20100303_Bin_105	NODE_26_length_193222_cov_56.7306	CLHDOAPP_00168	112398	113675	-	Glutamate-1-semialdehyde 2%2C1-aminomutase	PF00202	Aminotransferase class-III
20100303_Bin_105	NODE_26_length_193222_cov_56.7306	CLHDOAPP_00169	113686	114312	-	Thiamine-phosphate synthase	PF02581	Thiamine monophosphate synthase
20100303_Bin_105	NODE_26_length_193222_cov_56.7306	CLHDOAPP_00170	114343	115125	-	Hydroxymethylpyrimidine/phosphomethylpyrimidine kinase	PF08543	Phosphomethylpyrimidine kinase
20100303_Bin_105	NODE_26_length_193222_cov_56.7306	CLHDOAPP_00171	115188	115352	+	Rubredoxin	PF00301	Rubredoxin
20100303_Bin_105	NODE_26_length_193222_cov_56.7306	CLHDOAPP_00172	115417	117486	+	Polyamine aminopropyltransferase
20100303_Bin_105	NODE_26_length_193222_cov_56.7306	CLHDOAPP_00173	117497	117922	-	hypothetical protein	PF03653	Uncharacterised protein family (UPF0093)
20100303_Bin_105	NODE_26_length_193222_cov_56.7306	CLHDOAPP_00174	117935	118456	-	Thiol-disulfide oxidoreductase ResA	PF00578	AhpC/TSA family
20100303_Bin_105	NODE_26_length_193222_cov_56.7306	CLHDOAPP_00175	118460	119101	-	hypothetical protein	PF13548	Domain of unknown function (DUF4126)
20100303_Bin_105	NODE_26_length_193222_cov_56.7306	CLHDOAPP_00176	119591	120628	+	N-acetyl-gamma-glutamyl-phosphate reductase	PF01118	Semialdehyde dehydrogenase, NAD binding domain
20100303_Bin_105	NODE_26_length_193222_cov_56.7306	CLHDOAPP_00176	119591	120628	+	N-acetyl-gamma-glutamyl-phosphate reductase	PF02774	Semialdehyde dehydrogenase, dimerisation domain
20100303_Bin_105	NODE_26_length_193222_cov_56.7306	CLHDOAPP_00177	120640	121353	+	hypothetical protein
20100303_Bin_105	NODE_26_length_193222_cov_56.7306	CLHDOAPP_00178	121364	121780	+	hypothetical protein	PF04519	Polymer-forming cytoskeletal
20100303_Bin_105	NODE_26_length_193222_cov_56.7306	CLHDOAPP_00179	121805	122161	+	Iron-sulfur cluster insertion protein ErpA	PF01521	Iron-sulphur cluster biosynthesis
20100303_Bin_105	NODE_26_length_193222_cov_56.7306	CLHDOAPP_00180	122181	123278	-	Anhydro-N-acetylmuramic acid kinase	PF03702	Anhydro-N-acetylmuramic acid kinase
20100303_Bin_105	NODE_26_length_193222_cov_56.7306	CLHDOAPP_00181	123323	124840	-	Murein DD-endopeptidase MepM	PF01551	Peptidase family M23	CBM50
20100303_Bin_105	NODE_26_length_193222_cov_56.7306	CLHDOAPP_00182	124991	126196	+	Tyrosine--tRNA ligase	PF00579	tRNA synthetases class I (W and Y)
20100303_Bin_105	NODE_26_length_193222_cov_56.7306	CLHDOAPP_00182	124991	126196	+	Tyrosine--tRNA ligase	PF01479	S4 domain
20100303_Bin_105	NODE_26_length_193222_cov_56.7306	CLHDOAPP_00183	126285	126644	+	hypothetical protein
20100303_Bin_105	NODE_26_length_193222_cov_56.7306	CLHDOAPP_00184	127328	128866	+	16S ribosomal RNA
20100303_Bin_105	NODE_26_length_193222_cov_56.7306	CLHDOAPP_00185	128955	129031	+	tRNA-Ile(gat)
20100303_Bin_105	NODE_26_length_193222_cov_56.7306	CLHDOAPP_00186	129101	129176	+	tRNA-Ala(tgc)
20100303_Bin_105	NODE_26_length_193222_cov_56.7306	CLHDOAPP_00187	129535	132434	+	23S ribosomal RNA
20100303_Bin_105	NODE_26_length_193222_cov_56.7306	CLHDOAPP_00188	131697	131990	+	hypothetical protein
20100303_Bin_105	NODE_26_length_193222_cov_56.7306	CLHDOAPP_00189	132540	132649	+	5S ribosomal RNA
20100303_Bin_105	NODE_26_length_193222_cov_56.7306	CLHDOAPP_00190	132803	133408	+	hypothetical protein
20100303_Bin_105	NODE_26_length_193222_cov_56.7306	CLHDOAPP_00191	133419	134102	-	Beta-barrel assembly-enhancing protease	PF01435	Peptidase family M48
20100303_Bin_105	NODE_26_length_193222_cov_56.7306	CLHDOAPP_00192	134102	134758	-	hypothetical protein
20100303_Bin_105	NODE_26_length_193222_cov_56.7306	CLHDOAPP_00193	134768	135388	-	hypothetical protein
20100303_Bin_105	NODE_26_length_193222_cov_56.7306	CLHDOAPP_00194	135388	136380	-	hypothetical protein
20100303_Bin_105	NODE_26_length_193222_cov_56.7306	CLHDOAPP_00195	136389	137483	-	hypothetical protein	PF13519	von Willebrand factor type A domain
20100303_Bin_105	NODE_26_length_193222_cov_56.7306	CLHDOAPP_00196	137488	138780	-	hypothetical protein
20100303_Bin_105	NODE_26_length_193222_cov_56.7306	CLHDOAPP_00197	138792	139592	-	hypothetical protein	PF01618	MotA/TolQ/ExbB proton channel family
20100303_Bin_105	NODE_26_length_193222_cov_56.7306	CLHDOAPP_00198	139608	139853	-	hypothetical protein
20100303_Bin_105	NODE_26_length_193222_cov_56.7306	CLHDOAPP_00199	139834	141873	-	Serine/threonine-protein kinase pkn1	PF03781	Sulfatase-modifying factor enzyme 1
20100303_Bin_105	NODE_26_length_193222_cov_56.7306	CLHDOAPP_00199	139834	141873	-	Serine/threonine-protein kinase pkn1	PF08308	PEGA domain
20100303_Bin_105	NODE_26_length_193222_cov_56.7306	CLHDOAPP_00200	141883	143448	-	hypothetical protein
20100303_Bin_105	NODE_26_length_193222_cov_56.7306	CLHDOAPP_00201	143471	144640	-	hypothetical protein
20100303_Bin_105	NODE_26_length_193222_cov_56.7306	CLHDOAPP_00202	144658	145332	-	hypothetical protein
20100303_Bin_105	NODE_26_length_193222_cov_56.7306	CLHDOAPP_00203	145514	146104	-	hypothetical protein
20100303_Bin_105	NODE_26_length_193222_cov_56.7306	CLHDOAPP_00204	146219	146773	-	hypothetical protein	PF06577	Envelope integrity protein A
20100303_Bin_105	NODE_26_length_193222_cov_56.7306	CLHDOAPP_00205	146898	147236	-	hypothetical protein
20100303_Bin_105	NODE_26_length_193222_cov_56.7306	CLHDOAPP_00206	147437	148366	-	hypothetical protein	PF00753	Metallo-beta-lactamase superfamily
20100303_Bin_105	NODE_26_length_193222_cov_56.7306	CLHDOAPP_00207	148374	148937	-	hypothetical protein	PF00440	Bacterial regulatory proteins, tetR family
20100303_Bin_105	NODE_26_length_193222_cov_56.7306	CLHDOAPP_00208	149187	149453	+	hypothetical protein	PF04325	Protein of unknown function (DUF465)
20100303_Bin_105	NODE_26_length_193222_cov_56.7306	CLHDOAPP_00209	149663	150445	-	hypothetical protein	PF01925	Sulfite exporter TauE/SafE
20100303_Bin_105	NODE_26_length_193222_cov_56.7306	CLHDOAPP_00210	150579	151553	+	HTH-type transcriptional regulator CysB	PF00126	Bacterial regulatory helix-turn-helix protein, lysR family
20100303_Bin_105	NODE_26_length_193222_cov_56.7306	CLHDOAPP_00210	150579	151553	+	HTH-type transcriptional regulator CysB	PF03466	LysR substrate binding domain
20100303_Bin_105	NODE_26_length_193222_cov_56.7306	CLHDOAPP_00211	151563	151895	-	hypothetical protein
20100303_Bin_105	NODE_26_length_193222_cov_56.7306	CLHDOAPP_00212	151902	152630	-	Phosphoadenosine phosphosulfate reductase	PF01507	Phosphoadenosine phosphosulfate reductase family
20100303_Bin_105	NODE_26_length_193222_cov_56.7306	CLHDOAPP_00213	152961	153209	+	hypothetical protein
20100303_Bin_105	NODE_26_length_193222_cov_56.7306	CLHDOAPP_00214	153234	154118	-	hypothetical protein	PF00498	FHA domain
20100303_Bin_105	NODE_26_length_193222_cov_56.7306	CLHDOAPP_00215	154280	155377	-	hypothetical protein	PF10023	Putative aminopeptidase
20100303_Bin_105	NODE_26_length_193222_cov_56.7306	CLHDOAPP_00216	155441	156271	+	Putative thiosulfate sulfurtransferase SseB	PF00581	Rhodanese-like domain
20100303_Bin_105	NODE_26_length_193222_cov_56.7306	CLHDOAPP_00217	156365	158146	+	Glycogen accumulation regulator GarA	PF00092	von Willebrand factor type A domain
20100303_Bin_105	NODE_26_length_193222_cov_56.7306	CLHDOAPP_00217	156365	158146	+	Glycogen accumulation regulator GarA	PF00498	FHA domain
20100303_Bin_105	NODE_26_length_193222_cov_56.7306	CLHDOAPP_00218	158327	158608	+	oxaloacetate decarboxylase gamma chain	PF04277	Oxaloacetate decarboxylase, gamma chain
20100303_Bin_105	NODE_26_length_193222_cov_56.7306	CLHDOAPP_00219	158655	160445	+	Methylmalonyl-CoA carboxyltransferase 5S subunit	PF00364	Biotin-requiring enzyme
20100303_Bin_105	NODE_26_length_193222_cov_56.7306	CLHDOAPP_00219	158655	160445	+	Methylmalonyl-CoA carboxyltransferase 5S subunit	PF00682	HMGL-like
20100303_Bin_105	NODE_26_length_193222_cov_56.7306	CLHDOAPP_00219	158655	160445	+	Methylmalonyl-CoA carboxyltransferase 5S subunit	PF02436	Conserved carboxylase domain
20100303_Bin_105	NODE_26_length_193222_cov_56.7306	CLHDOAPP_00220	160457	161596	+	Oxaloacetate decarboxylase beta chain	PF03977	Na+-transporting oxaloacetate decarboxylase beta subunit
20100303_Bin_105	NODE_26_length_193222_cov_56.7306	CLHDOAPP_00221	161767	162636	+	Bifunctional ligase/repressor BirA	PF02237	Biotin protein ligase C terminal domain
20100303_Bin_105	NODE_26_length_193222_cov_56.7306	CLHDOAPP_00221	161767	162636	+	Bifunctional ligase/repressor BirA	PF03099	Biotin/lipoate A/B protein ligase family
20100303_Bin_105	NODE_26_length_193222_cov_56.7306	CLHDOAPP_00222	162633	163379	+	Type III pantothenate kinase	PF03309	Type III pantothenate kinase
20100303_Bin_105	NODE_26_length_193222_cov_56.7306	CLHDOAPP_00223	163376	164227	+	hypothetical protein	PF05036	SPOR domain
20100303_Bin_105	NODE_26_length_193222_cov_56.7306	CLHDOAPP_00224	164296	164369	+	tRNA-Thr(tgt)
20100303_Bin_105	NODE_26_length_193222_cov_56.7306	CLHDOAPP_00225	164424	165032	+	Beta-barrel assembly-enhancing protease	PF13414	TPR repeat
20100303_Bin_105	NODE_26_length_193222_cov_56.7306	CLHDOAPP_00226	165156	165476	+	hypothetical protein
20100303_Bin_105	NODE_26_length_193222_cov_56.7306	CLHDOAPP_00227	165553	166713	+	hypothetical protein	PF03734	L,D-transpeptidase catalytic domain
20100303_Bin_105	NODE_26_length_193222_cov_56.7306	CLHDOAPP_00228	166692	167582	-	hypothetical protein	PF00246	Zinc carboxypeptidase
20100303_Bin_105	NODE_26_length_193222_cov_56.7306	CLHDOAPP_00229	167579	168559	-	4-hydroxybenzoate octaprenyltransferase	PF01040	UbiA prenyltransferase family
20100303_Bin_105	NODE_26_length_193222_cov_56.7306	CLHDOAPP_00230	168544	169089	-	Chorismate pyruvate-lyase	PF04345	Chorismate lyase
20100303_Bin_105	NODE_26_length_193222_cov_56.7306	CLHDOAPP_00231	169109	171205	-	ATP-dependent DNA helicase RecG	PF00270	DEAD/DEAH box helicase
20100303_Bin_105	NODE_26_length_193222_cov_56.7306	CLHDOAPP_00231	169109	171205	-	ATP-dependent DNA helicase RecG	PF00271	Helicase conserved C-terminal domain
20100303_Bin_105	NODE_26_length_193222_cov_56.7306	CLHDOAPP_00231	169109	171205	-	ATP-dependent DNA helicase RecG	PF17191	RecG wedge domain
20100303_Bin_105	NODE_26_length_193222_cov_56.7306	CLHDOAPP_00232	171269	171649	-	2-iminobutanoate/2-iminopropanoate deaminase	PF01042	Endoribonuclease L-PSP
20100303_Bin_105	NODE_26_length_193222_cov_56.7306	CLHDOAPP_00233	171679	173826	-	Bifunctional (p)ppGpp synthase/hydrolase SpoT	PF02824	TGS domain
20100303_Bin_105	NODE_26_length_193222_cov_56.7306	CLHDOAPP_00233	171679	173826	-	Bifunctional (p)ppGpp synthase/hydrolase SpoT	PF04607	Region found in RelA / SpoT proteins
20100303_Bin_105	NODE_26_length_193222_cov_56.7306	CLHDOAPP_00233	171679	173826	-	Bifunctional (p)ppGpp synthase/hydrolase SpoT	PF13291	ACT domain
20100303_Bin_105	NODE_26_length_193222_cov_56.7306	CLHDOAPP_00233	171679	173826	-	Bifunctional (p)ppGpp synthase/hydrolase SpoT	PF13328	HD domain
20100303_Bin_105	NODE_26_length_193222_cov_56.7306	CLHDOAPP_00234	173941	174201	-	DNA-directed RNA polymerase subunit omega	PF01192	RNA polymerase Rpb6
20100303_Bin_105	NODE_26_length_193222_cov_56.7306	CLHDOAPP_00235	174291	174926	-	Guanylate kinase	PF00625	Guanylate kinase
20100303_Bin_105	NODE_26_length_193222_cov_56.7306	CLHDOAPP_00236	174931	175797	-	hypothetical protein	PF03755	YicC-like family, N-terminal region
20100303_Bin_105	NODE_26_length_193222_cov_56.7306	CLHDOAPP_00236	174931	175797	-	hypothetical protein	PF08340	Domain of unknown function (DUF1732)
20100303_Bin_105	NODE_26_length_193222_cov_56.7306	CLHDOAPP_00237	175912	176628	+	Ribonuclease PH	PF01138	3' exoribonuclease family, domain 1
20100303_Bin_105	NODE_26_length_193222_cov_56.7306	CLHDOAPP_00237	175912	176628	+	Ribonuclease PH	PF03725	3' exoribonuclease family, domain 2
20100303_Bin_105	NODE_26_length_193222_cov_56.7306	CLHDOAPP_00238	176646	177245	+	dITP/XTP pyrophosphatase	PF01725	Ham1 family
20100303_Bin_105	NODE_26_length_193222_cov_56.7306	CLHDOAPP_00239	177328	178494	+	Oxygen-independent coproporphyrinogen-III oxidase-like protein YqeR	PF04055	Radical SAM superfamily
20100303_Bin_105	NODE_26_length_193222_cov_56.7306	CLHDOAPP_00239	177328	178494	+	Oxygen-independent coproporphyrinogen-III oxidase-like protein YqeR	PF06969	HemN C-terminal domain
20100303_Bin_105	NODE_26_length_193222_cov_56.7306	CLHDOAPP_00240	178608	178739	+	hypothetical protein
20100303_Bin_105	NODE_26_length_193222_cov_56.7306	CLHDOAPP_00241	178793	179038	+	hypothetical protein	PF01541	GIY-YIG catalytic domain
20100303_Bin_105	NODE_26_length_193222_cov_56.7306	CLHDOAPP_00242	179043	180881	+	Putative multidrug export ATP-binding/permease protein	PF00005	ABC transporter
20100303_Bin_105	NODE_26_length_193222_cov_56.7306	CLHDOAPP_00242	179043	180881	+	Putative multidrug export ATP-binding/permease protein	PF00664	ABC transporter transmembrane region
20100303_Bin_105	NODE_26_length_193222_cov_56.7306	CLHDOAPP_00243	180878	181087	-	hypothetical protein
20100303_Bin_105	NODE_26_length_193222_cov_56.7306	CLHDOAPP_00244	181246	182340	+	hypothetical protein	PF04909	Amidohydrolase
20100303_Bin_105	NODE_26_length_193222_cov_56.7306	CLHDOAPP_00245	182407	182613	+	hypothetical protein
20100303_Bin_105	NODE_26_length_193222_cov_56.7306	CLHDOAPP_00246	182600	183178	+	hypothetical protein	PF03992	Antibiotic biosynthesis monooxygenase
20100303_Bin_105	NODE_26_length_193222_cov_56.7306	CLHDOAPP_00247	183366	183659	+	hypothetical protein
20100303_Bin_105	NODE_26_length_193222_cov_56.7306	CLHDOAPP_00248	183744	184259	-	Thiol-disulfide oxidoreductase ResA	PF00578	AhpC/TSA family
20100303_Bin_105	NODE_26_length_193222_cov_56.7306	CLHDOAPP_00249	184443	185309	+	hypothetical protein	PF00498	FHA domain
20100303_Bin_105	NODE_26_length_193222_cov_56.7306	CLHDOAPP_00250	185471	185899	+	hypothetical protein
20100303_Bin_105	NODE_26_length_193222_cov_56.7306	CLHDOAPP_00251	185986	186297	-	Chaperone modulatory protein CbpM	PF13591	MerR HTH family regulatory protein
20100303_Bin_105	NODE_26_length_193222_cov_56.7306	CLHDOAPP_00252	186294	187238	-	Curved DNA-binding protein	PF00226	DnaJ domain
20100303_Bin_105	NODE_26_length_193222_cov_56.7306	CLHDOAPP_00252	186294	187238	-	Curved DNA-binding protein	PF01556	DnaJ C terminal domain
20100303_Bin_105	NODE_26_length_193222_cov_56.7306	CLHDOAPP_00253	187308	187541	-	hypothetical protein
20100303_Bin_105	NODE_26_length_193222_cov_56.7306	CLHDOAPP_00254	187678	188184	+	hypothetical protein
20100303_Bin_105	NODE_26_length_193222_cov_56.7306	CLHDOAPP_00255	188204	189385	+	Membrane-bound lytic murein transglycosylase C	PF01464	Transglycosylase SLT domain	GH23
20100303_Bin_105	NODE_26_length_193222_cov_56.7306	CLHDOAPP_00255	188204	189385	+	Membrane-bound lytic murein transglycosylase C	PF11873	Membrane-bound lytic murein transglycosylase C, N-terminal domain	GH23
20100303_Bin_105	NODE_26_length_193222_cov_56.7306	CLHDOAPP_00256	189606	190025	+	hypothetical protein
20100303_Bin_105	NODE_26_length_193222_cov_56.7306	CLHDOAPP_00257	190054	190776	-	putative glycosyltransferase	PF00535	Glycosyl transferase family 2	GT2
20100303_Bin_105	NODE_26_length_193222_cov_56.7306	CLHDOAPP_00258	191046	192416	+	hypothetical protein	PF03641	Possible lysine decarboxylase
20100303_Bin_105	NODE_26_length_193222_cov_56.7306	CLHDOAPP_00258	191046	192416	+	hypothetical protein	PF11892	Domain of unknown function (DUF3412)
20100303_Bin_105	NODE_26_length_193222_cov_56.7306	CLHDOAPP_00258	191046	192416	+	hypothetical protein	PF14793	Pyrimidine/purine nucleotide 5'-monophosphate nucleosidases
20100303_Bin_105	NODE_26_length_193222_cov_56.7306	CLHDOAPP_00259	192879	193160	+	hypothetical protein
20100303_Bin_105	NODE_102_length_120917_cov_47.7269	CLHDOAPP_00260	2	289	+	hypothetical protein	PF08770	Sulphur oxidation protein SoxZ
20100303_Bin_105	NODE_102_length_120917_cov_47.7269	CLHDOAPP_00261	354	1340	+	Hydroxyacylglutathione hydrolase	PF00753	Metallo-beta-lactamase superfamily
20100303_Bin_105	NODE_102_length_120917_cov_47.7269	CLHDOAPP_00262	1946	3187	+	hypothetical protein
20100303_Bin_105	NODE_102_length_120917_cov_47.7269	CLHDOAPP_00263	3298	3558	+	hypothetical protein
20100303_Bin_105	NODE_102_length_120917_cov_47.7269	CLHDOAPP_00264	3762	4712	+	hypothetical protein
20100303_Bin_105	NODE_102_length_120917_cov_47.7269	CLHDOAPP_00265	4739	5689	+	Proline iminopeptidase	PF00561	alpha/beta hydrolase fold
20100303_Bin_105	NODE_102_length_120917_cov_47.7269	CLHDOAPP_00266	5686	6507	+	Dihydropteroate synthase	PF00809	Pterin binding enzyme
20100303_Bin_105	NODE_102_length_120917_cov_47.7269	CLHDOAPP_00267	6520	7689	-	Putative mycofactocin radical SAM maturase MftC	PF04055	Radical SAM superfamily
20100303_Bin_105	NODE_102_length_120917_cov_47.7269	CLHDOAPP_00267	6520	7689	-	Putative mycofactocin radical SAM maturase MftC	PF13186	Iron-sulfur cluster-binding domain
20100303_Bin_105	NODE_102_length_120917_cov_47.7269	CLHDOAPP_00267	6520	7689	-	Putative mycofactocin radical SAM maturase MftC	PF13353	4Fe-4S single cluster domain
20100303_Bin_105	NODE_102_length_120917_cov_47.7269	CLHDOAPP_00268	7658	7933	-	Coenzyme PQQ synthesis protein D	PF05402	Coenzyme PQQ synthesis protein D (PqqD)
20100303_Bin_105	NODE_102_length_120917_cov_47.7269	CLHDOAPP_00269	7944	8666	-	Pyrroloquinoline-quinone synthase	PF03070	TENA/THI-4/PQQC family
20100303_Bin_105	NODE_102_length_120917_cov_47.7269	CLHDOAPP_00270	8685	9599	-	Coenzyme PQQ synthesis protein B	PF12706	Beta-lactamase superfamily domain
20100303_Bin_105	NODE_102_length_120917_cov_47.7269	CLHDOAPP_00271	10107	11585	+	hypothetical protein
20100303_Bin_105	NODE_102_length_120917_cov_47.7269	CLHDOAPP_00272	11582	12157	+	hypothetical protein	PF04289	Protein of unknown function (DUF447)
20100303_Bin_105	NODE_102_length_120917_cov_47.7269	CLHDOAPP_00273	12154	12897	+	hypothetical protein	PF04476	4-HFC-P synthase
20100303_Bin_105	NODE_102_length_120917_cov_47.7269	CLHDOAPP_00274	12881	13270	+	Putative pterin-4-alpha-carbinolamine dehydratase	PF01329	Pterin 4 alpha carbinolamine dehydratase
20100303_Bin_105	NODE_102_length_120917_cov_47.7269	CLHDOAPP_00275	13317	13604	-	hypothetical protein
20100303_Bin_105	NODE_102_length_120917_cov_47.7269	CLHDOAPP_00276	13799	14272	-	Cyclic pyranopterin monophosphate synthase	PF01967	MoaC family
20100303_Bin_105	NODE_102_length_120917_cov_47.7269	CLHDOAPP_00277	14336	14572	+	Molybdopterin synthase sulfur carrier subunit	PF02597	ThiS family
20100303_Bin_105	NODE_102_length_120917_cov_47.7269	CLHDOAPP_00278	14576	15013	+	Molybdopterin synthase catalytic subunit	PF02391	MoaE protein
20100303_Bin_105	NODE_102_length_120917_cov_47.7269	CLHDOAPP_00279	15020	16231	+	L-2-hydroxyglutarate oxidase LhgO	PF01266	FAD dependent oxidoreductase
20100303_Bin_105	NODE_102_length_120917_cov_47.7269	CLHDOAPP_00280	16221	16967	-	Chromosome-partitioning ATPase Soj	PF01656	CobQ/CobB/MinD/ParA nucleotide binding domain
20100303_Bin_105	NODE_102_length_120917_cov_47.7269	CLHDOAPP_00281	17208	18476	-	Molybdopterin molybdenumtransferase	PF00994	Probable molybdopterin binding domain
20100303_Bin_105	NODE_102_length_120917_cov_47.7269	CLHDOAPP_00281	17208	18476	-	Molybdopterin molybdenumtransferase	PF03453	MoeA N-terminal region (domain I and II)
20100303_Bin_105	NODE_102_length_120917_cov_47.7269	CLHDOAPP_00281	17208	18476	-	Molybdopterin molybdenumtransferase	PF03454	MoeA C-terminal region (domain IV)
20100303_Bin_105	NODE_102_length_120917_cov_47.7269	CLHDOAPP_00282	18488	19036	-	Molybdopterin-guanine dinucleotide biosynthesis adapter protein	PF03205	Molybdopterin guanine dinucleotide synthesis protein B
20100303_Bin_105	NODE_102_length_120917_cov_47.7269	CLHDOAPP_00283	19039	19638	-	Molybdenum cofactor guanylyltransferase	PF12804	MobA-like NTP transferase domain
20100303_Bin_105	NODE_102_length_120917_cov_47.7269	CLHDOAPP_00284	19698	20552	-	Sulfurtransferase FdhD	PF02634	FdhD/NarQ family
20100303_Bin_105	NODE_102_length_120917_cov_47.7269	CLHDOAPP_00285	20555	21568	-	GTP 3'%2C8-cyclase	PF04055	Radical SAM superfamily
20100303_Bin_105	NODE_102_length_120917_cov_47.7269	CLHDOAPP_00285	20555	21568	-	GTP 3'%2C8-cyclase	PF06463	Molybdenum Cofactor Synthesis C
20100303_Bin_105	NODE_102_length_120917_cov_47.7269	CLHDOAPP_00285	20555	21568	-	GTP 3'%2C8-cyclase	PF13353	4Fe-4S single cluster domain
20100303_Bin_105	NODE_102_length_120917_cov_47.7269	CLHDOAPP_00286	21735	22202	-	Inorganic triphosphatase	PF01928	CYTH domain
20100303_Bin_105	NODE_102_length_120917_cov_47.7269	CLHDOAPP_00287	22216	23748	-	hypothetical protein	PF07690	Major Facilitator Superfamily
20100303_Bin_105	NODE_102_length_120917_cov_47.7269	CLHDOAPP_00288	23892	24317	-	hypothetical protein
20100303_Bin_105	NODE_102_length_120917_cov_47.7269	CLHDOAPP_00289	24464	24655	+	hypothetical protein	PF10262	Rdx family
20100303_Bin_105	NODE_102_length_120917_cov_47.7269	CLHDOAPP_00290	24682	26625	-	PP2C-family Ser/Thr phosphatase	PF03781	Sulfatase-modifying factor enzyme 1
20100303_Bin_105	NODE_102_length_120917_cov_47.7269	CLHDOAPP_00290	24682	26625	-	PP2C-family Ser/Thr phosphatase	PF13672	Protein phosphatase 2C
20100303_Bin_105	NODE_102_length_120917_cov_47.7269	CLHDOAPP_00291	26859	30734	+	hypothetical protein	PF00270	DEAD/DEAH box helicase
20100303_Bin_105	NODE_102_length_120917_cov_47.7269	CLHDOAPP_00291	26859	30734	+	hypothetical protein	PF00271	Helicase conserved C-terminal domain
20100303_Bin_105	NODE_102_length_120917_cov_47.7269	CLHDOAPP_00291	26859	30734	+	hypothetical protein	PF04408	Helicase associated domain (HA2)
20100303_Bin_105	NODE_102_length_120917_cov_47.7269	CLHDOAPP_00291	26859	30734	+	hypothetical protein	PF07717	Oligonucleotide/oligosaccharide-binding (OB)-fold
20100303_Bin_105	NODE_102_length_120917_cov_47.7269	CLHDOAPP_00291	26859	30734	+	hypothetical protein	PF11898	Domain of unknown function (DUF3418)
20100303_Bin_105	NODE_102_length_120917_cov_47.7269	CLHDOAPP_00292	30761	31930	+	Iron transporter MagA	PF00999	Sodium/hydrogen exchanger family
20100303_Bin_105	NODE_102_length_120917_cov_47.7269	CLHDOAPP_00293	31946	32425	+	hypothetical protein
20100303_Bin_105	NODE_102_length_120917_cov_47.7269	CLHDOAPP_00294	32427	33050	+	hypothetical protein	PF00355	Rieske [2Fe-2S] domain
20100303_Bin_105	NODE_102_length_120917_cov_47.7269	CLHDOAPP_00294	32427	33050	+	hypothetical protein	PF02627	Carboxymuconolactone decarboxylase family
20100303_Bin_105	NODE_102_length_120917_cov_47.7269	CLHDOAPP_00295	33083	33712	+	FMN-dependent NADH-azoreductase 1	PF02525	Flavodoxin-like fold
20100303_Bin_105	NODE_102_length_120917_cov_47.7269	CLHDOAPP_00296	33787	35754	-	Protein-glutamine gamma-glutamyltransferase	PF01841	Transglutaminase-like superfamily
20100303_Bin_105	NODE_102_length_120917_cov_47.7269	CLHDOAPP_00297	35766	37109	-	hypothetical protein	PF01882	Protein of unknown function DUF58
20100303_Bin_105	NODE_102_length_120917_cov_47.7269	CLHDOAPP_00298	37131	38063	-	Aerobic cobaltochelatase subunit CobS	PF07726	ATPase family associated with various cellular activities (AAA)
20100303_Bin_105	NODE_102_length_120917_cov_47.7269	CLHDOAPP_00298	37131	38063	-	Aerobic cobaltochelatase subunit CobS	PF17863	AAA lid domain
20100303_Bin_105	NODE_102_length_120917_cov_47.7269	CLHDOAPP_00299	38130	38741	+	malonic semialdehyde reductase RutE	PF00881	Nitroreductase family
20100303_Bin_105	NODE_102_length_120917_cov_47.7269	CLHDOAPP_00300	38791	40107	+	DNA damage-inducible protein F	PF01554	MatE
20100303_Bin_105	NODE_102_length_120917_cov_47.7269	CLHDOAPP_00301	40171	40794	-	hypothetical protein
20100303_Bin_105	NODE_102_length_120917_cov_47.7269	CLHDOAPP_00302	40832	41746	-	Glutathionyl-hydroquinone reductase YqjG	PF13409	Glutathione S-transferase, N-terminal domain
20100303_Bin_105	NODE_102_length_120917_cov_47.7269	CLHDOAPP_00302	40832	41746	-	Glutathionyl-hydroquinone reductase YqjG	PF13410	Glutathione S-transferase, C-terminal domain
20100303_Bin_105	NODE_102_length_120917_cov_47.7269	CLHDOAPP_00303	41812	42222	-	Heat shock protein 15	PF01479	S4 domain
20100303_Bin_105	NODE_102_length_120917_cov_47.7269	CLHDOAPP_00304	42273	42803	+	Molybdenum cofactor biosynthesis protein B	PF00994	Probable molybdopterin binding domain
20100303_Bin_105	NODE_102_length_120917_cov_47.7269	CLHDOAPP_00305	42810	43814	-	hypothetical protein	PF13449	Esterase-like activity of phytase
20100303_Bin_105	NODE_102_length_120917_cov_47.7269	CLHDOAPP_00306	43890	44945	+	Multidrug resistance protein MdtA	PF16576	Barrel-sandwich domain of CusB or HlyD membrane-fusion
20100303_Bin_105	NODE_102_length_120917_cov_47.7269	CLHDOAPP_00307	44945	47983	+	Multidrug resistance protein MdtB	PF00873	AcrB/AcrD/AcrF family
20100303_Bin_105	NODE_102_length_120917_cov_47.7269	CLHDOAPP_00308	48028	49062	+	putative L%2CD-transpeptidase YbiS	PF03734	L,D-transpeptidase catalytic domain
20100303_Bin_105	NODE_102_length_120917_cov_47.7269	CLHDOAPP_00309	49224	49517	-	hypothetical protein	PF11839	Alanine-zipper, major outer membrane lipoprotein
20100303_Bin_105	NODE_102_length_120917_cov_47.7269	CLHDOAPP_00310	49676	50044	-	hypothetical protein
20100303_Bin_105	NODE_102_length_120917_cov_47.7269	CLHDOAPP_00311	50092	51267	-	Aspartate aminotransferase	PF00155	Aminotransferase class I and II
20100303_Bin_105	NODE_102_length_120917_cov_47.7269	CLHDOAPP_00312	51331	51903	-	CRISPR-associated endonuclease Cas9	PF14279	HNH endonuclease
20100303_Bin_105	NODE_102_length_120917_cov_47.7269	CLHDOAPP_00313	52031	52840	+	Nucleoside triphosphate pyrophosphohydrolase	PF03819	MazG nucleotide pyrophosphohydrolase domain
20100303_Bin_105	NODE_102_length_120917_cov_47.7269	CLHDOAPP_00314	52837	53157	-	hypothetical protein
20100303_Bin_105	NODE_102_length_120917_cov_47.7269	CLHDOAPP_00315	53408	54232	-	GTP cyclohydrolase FolE2	PF02649	Type I GTP cyclohydrolase folE2
20100303_Bin_105	NODE_102_length_120917_cov_47.7269	CLHDOAPP_00316	54367	55260	-	Farnesyl diphosphate synthase	PF00348	Polyprenyl synthetase
20100303_Bin_105	NODE_102_length_120917_cov_47.7269	CLHDOAPP_00317	55261	55506	-	Exodeoxyribonuclease 7 small subunit	PF02609	Exonuclease VII small subunit
20100303_Bin_105	NODE_102_length_120917_cov_47.7269	CLHDOAPP_00318	56113	58002	+	DNA topoisomerase 4 subunit B	PF00204	DNA gyrase B
20100303_Bin_105	NODE_102_length_120917_cov_47.7269	CLHDOAPP_00318	56113	58002	+	DNA topoisomerase 4 subunit B	PF00986	DNA gyrase B subunit, carboxyl terminus
20100303_Bin_105	NODE_102_length_120917_cov_47.7269	CLHDOAPP_00318	56113	58002	+	DNA topoisomerase 4 subunit B	PF01751	Toprim domain
20100303_Bin_105	NODE_102_length_120917_cov_47.7269	CLHDOAPP_00318	56113	58002	+	DNA topoisomerase 4 subunit B	PF02518	Histidine kinase-, DNA gyrase B-, and HSP90-like ATPase
20100303_Bin_105	NODE_102_length_120917_cov_47.7269	CLHDOAPP_00319	57995	58189	-	hypothetical protein
20100303_Bin_105	NODE_102_length_120917_cov_47.7269	CLHDOAPP_00320	58355	60613	+	DNA topoisomerase 4 subunit A	PF00521	DNA gyrase/topoisomerase IV, subunit A
20100303_Bin_105	NODE_102_length_120917_cov_47.7269	CLHDOAPP_00320	58355	60613	+	DNA topoisomerase 4 subunit A	PF03989	DNA gyrase C-terminal domain, beta-propeller
20100303_Bin_105	NODE_102_length_120917_cov_47.7269	CLHDOAPP_00321	60711	62588	+	Quinohemoprotein alcohol dehydrogenase ADH-IIG	PF01011	PQQ enzyme repeat
20100303_Bin_105	NODE_102_length_120917_cov_47.7269	CLHDOAPP_00321	60711	62588	+	Quinohemoprotein alcohol dehydrogenase ADH-IIG	PF13360	PQQ-like domain
20100303_Bin_105	NODE_102_length_120917_cov_47.7269	CLHDOAPP_00322	62643	63293	-	hypothetical protein	PF13181	Tetratricopeptide repeat
20100303_Bin_105	NODE_102_length_120917_cov_47.7269	CLHDOAPP_00323	63443	64933	+	hypothetical protein	PF04909	Amidohydrolase
20100303_Bin_105	NODE_102_length_120917_cov_47.7269	CLHDOAPP_00324	65015	65803	+	hypothetical protein	PF05118	Aspartyl/Asparaginyl beta-hydroxylase
20100303_Bin_105	NODE_102_length_120917_cov_47.7269	CLHDOAPP_00325	66000	67631	+	Acetyl-coenzyme A synthetase	PF00501	AMP-binding enzyme
20100303_Bin_105	NODE_102_length_120917_cov_47.7269	CLHDOAPP_00325	66000	67631	+	Acetyl-coenzyme A synthetase	PF13193	AMP-binding enzyme C-terminal domain
20100303_Bin_105	NODE_102_length_120917_cov_47.7269	CLHDOAPP_00326	67761	71036	+	Fused isobutyryl-CoA mutase	PF01642	Methylmalonyl-CoA mutase
20100303_Bin_105	NODE_102_length_120917_cov_47.7269	CLHDOAPP_00326	67761	71036	+	Fused isobutyryl-CoA mutase	PF02310	B12 binding domain
20100303_Bin_105	NODE_102_length_120917_cov_47.7269	CLHDOAPP_00326	67761	71036	+	Fused isobutyryl-CoA mutase	PF03308	Methylmalonyl Co-A mutase-associated GTPase MeaB
20100303_Bin_105	NODE_102_length_120917_cov_47.7269	CLHDOAPP_00327	71050	71832	+	Hemin-binding periplasmic protein HmuT	PF01497	Periplasmic binding protein
20100303_Bin_105	NODE_102_length_120917_cov_47.7269	CLHDOAPP_00328	71866	72093	-	Lipoamide acyltransferase component of branched-chain alpha-keto acid dehydrogenase complex	PF00364	Biotin-requiring enzyme
20100303_Bin_105	NODE_102_length_120917_cov_47.7269	CLHDOAPP_00329	72098	73114	-	Acetoin:2%2C6-dichlorophenolindophenol oxidoreductase subunit beta	PF02779	Transketolase, pyrimidine binding domain
20100303_Bin_105	NODE_102_length_120917_cov_47.7269	CLHDOAPP_00329	72098	73114	-	Acetoin:2%2C6-dichlorophenolindophenol oxidoreductase subunit beta	PF02780	Transketolase, C-terminal domain
20100303_Bin_105	NODE_102_length_120917_cov_47.7269	CLHDOAPP_00330	73124	74110	-	Acetoin:2%2C6-dichlorophenolindophenol oxidoreductase subunit alpha	PF00676	Dehydrogenase E1 component
20100303_Bin_105	NODE_102_length_120917_cov_47.7269	CLHDOAPP_00331	74391	75362	+	Alkanal monooxygenase alpha chain	PF00296	Luciferase-like monooxygenase
20100303_Bin_105	NODE_102_length_120917_cov_47.7269	CLHDOAPP_00332	75388	76233	+	hypothetical protein	PF01261	Xylose isomerase-like TIM barrel
20100303_Bin_105	NODE_102_length_120917_cov_47.7269	CLHDOAPP_00333	76517	77071	+	hypothetical protein
20100303_Bin_105	NODE_102_length_120917_cov_47.7269	CLHDOAPP_00334	77101	78573	+	hypothetical protein	PF05872	Bacterial protein of unknown function (DUF853)
20100303_Bin_105	NODE_102_length_120917_cov_47.7269	CLHDOAPP_00335	78627	79520	+	1%2C4-dihydroxy-2-naphthoate octaprenyltransferase	PF01040	UbiA prenyltransferase family
20100303_Bin_105	NODE_102_length_120917_cov_47.7269	CLHDOAPP_00336	79557	80024	+	tRNA (cytidine(34)-2'-O)-methyltransferase	PF00588	SpoU rRNA Methylase family
20100303_Bin_105	NODE_102_length_120917_cov_47.7269	CLHDOAPP_00337	80168	80782	+	hypothetical protein
20100303_Bin_105	NODE_102_length_120917_cov_47.7269	CLHDOAPP_00338	80910	81494	+	hypothetical protein
20100303_Bin_105	NODE_102_length_120917_cov_47.7269	CLHDOAPP_00339	81664	84339	+	Acetyltransferase Pat	PF00583	Acetyltransferase (GNAT) family
20100303_Bin_105	NODE_102_length_120917_cov_47.7269	CLHDOAPP_00339	81664	84339	+	Acetyltransferase Pat	PF13380	CoA binding domain
20100303_Bin_105	NODE_102_length_120917_cov_47.7269	CLHDOAPP_00339	81664	84339	+	Acetyltransferase Pat	PF13549	ATP-grasp domain
20100303_Bin_105	NODE_102_length_120917_cov_47.7269	CLHDOAPP_00339	81664	84339	+	Acetyltransferase Pat	PF13607	Succinyl-CoA ligase like flavodoxin domain
20100303_Bin_105	NODE_102_length_120917_cov_47.7269	CLHDOAPP_00339	81664	84339	+	Acetyltransferase Pat	PF19045	Ligase-CoA domain
20100303_Bin_105	NODE_102_length_120917_cov_47.7269	CLHDOAPP_00340	84618	84947	+	hypothetical protein	PF07883	Cupin domain
20100303_Bin_105	NODE_102_length_120917_cov_47.7269	CLHDOAPP_00341	85053	86039	-	L-lysine 2%2C3-aminomutase	PF13394	4Fe-4S single cluster domain
20100303_Bin_105	NODE_102_length_120917_cov_47.7269	CLHDOAPP_00342	86124	86693	+	Elongation factor P	PF01132	Elongation factor P (EF-P) OB domain
20100303_Bin_105	NODE_102_length_120917_cov_47.7269	CLHDOAPP_00342	86124	86693	+	Elongation factor P	PF08207	Elongation factor P (EF-P) KOW-like domain
20100303_Bin_105	NODE_102_length_120917_cov_47.7269	CLHDOAPP_00342	86124	86693	+	Elongation factor P	PF09285	Elongation factor P, C-terminal
20100303_Bin_105	NODE_102_length_120917_cov_47.7269	CLHDOAPP_00343	86754	87710	+	Elongation factor P--(R)-beta-lysine ligase	PF00152	tRNA synthetases class II (D, K and N)
20100303_Bin_105	NODE_102_length_120917_cov_47.7269	CLHDOAPP_00344	87714	87974	+	hypothetical protein
20100303_Bin_105	NODE_102_length_120917_cov_47.7269	CLHDOAPP_00345	88103	90007	+	putative ATP-dependent helicase DinG	PF00270	DEAD/DEAH box helicase
20100303_Bin_105	NODE_102_length_120917_cov_47.7269	CLHDOAPP_00345	88103	90007	+	putative ATP-dependent helicase DinG	PF06733	DEAD_2
20100303_Bin_105	NODE_102_length_120917_cov_47.7269	CLHDOAPP_00345	88103	90007	+	putative ATP-dependent helicase DinG	PF13307	Helicase C-terminal domain
20100303_Bin_105	NODE_102_length_120917_cov_47.7269	CLHDOAPP_00346	90004	90666	-	Putative O-methyltransferase	PF01596	O-methyltransferase
20100303_Bin_105	NODE_102_length_120917_cov_47.7269	CLHDOAPP_00347	90703	91503	+	3'%2C5'-cyclic adenosine monophosphate phosphodiesterase CpdA	PF00149	Calcineurin-like phosphoesterase
20100303_Bin_105	NODE_102_length_120917_cov_47.7269	CLHDOAPP_00348	91526	92194	-	tRNA threonylcarbamoyladenosine biosynthesis protein TsaB	PF00814	tRNA N6-adenosine threonylcarbamoyltransferase
20100303_Bin_105	NODE_102_length_120917_cov_47.7269	CLHDOAPP_00349	92786	94030	+	Lipoprotein-releasing system transmembrane protein LolC	PF02687	FtsX-like permease family
20100303_Bin_105	NODE_102_length_120917_cov_47.7269	CLHDOAPP_00349	92786	94030	+	Lipoprotein-releasing system transmembrane protein LolC	PF12704	MacB-like periplasmic core domain
20100303_Bin_105	NODE_102_length_120917_cov_47.7269	CLHDOAPP_00350	94023	94700	+	Lipoprotein-releasing system ATP-binding protein LolD	PF00005	ABC transporter
20100303_Bin_105	NODE_102_length_120917_cov_47.7269	CLHDOAPP_00351	94731	95246	-	hypothetical protein	PF09835	Uncharacterized protein conserved in bacteria (DUF2062)
20100303_Bin_105	NODE_102_length_120917_cov_47.7269	CLHDOAPP_00352	95324	97606	+	ComE operon protein 3	PF00753	Metallo-beta-lactamase superfamily
20100303_Bin_105	NODE_102_length_120917_cov_47.7269	CLHDOAPP_00352	95324	97606	+	ComE operon protein 3	PF03772	Competence protein
20100303_Bin_105	NODE_102_length_120917_cov_47.7269	CLHDOAPP_00352	95324	97606	+	ComE operon protein 3	PF13567	Domain of unknown function (DUF4131)
20100303_Bin_105	NODE_102_length_120917_cov_47.7269	CLHDOAPP_00353	97674	98309	+	Biopolymer transport protein ExbB	PF01618	MotA/TolQ/ExbB proton channel family
20100303_Bin_105	NODE_102_length_120917_cov_47.7269	CLHDOAPP_00354	98306	98725	+	Biopolymer transport protein ExbD	PF02472	Biopolymer transport protein ExbD/TolR
20100303_Bin_105	NODE_102_length_120917_cov_47.7269	CLHDOAPP_00355	98784	99788	+	Tetraacyldisaccharide 4'-kinase	PF02606	Tetraacyldisaccharide-1-P 4'-kinase
20100303_Bin_105	NODE_102_length_120917_cov_47.7269	CLHDOAPP_00356	99769	99957	+	hypothetical protein	PF03966	Trm112p-like protein
20100303_Bin_105	NODE_102_length_120917_cov_47.7269	CLHDOAPP_00357	99969	100709	+	3-deoxy-manno-octulosonate cytidylyltransferase	PF02348	Cytidylyltransferase
20100303_Bin_105	NODE_102_length_120917_cov_47.7269	CLHDOAPP_00358	100717	100935	-	Translation initiation factor IF-1	PF01176	Translation initiation factor 1A / IF-1
20100303_Bin_105	NODE_102_length_120917_cov_47.7269	CLHDOAPP_00359	100971	101717	-	Putative arginyl-tRNA--protein transferase	PF04376	Arginine-tRNA-protein transferase, N terminus
20100303_Bin_105	NODE_102_length_120917_cov_47.7269	CLHDOAPP_00359	100971	101717	-	Putative arginyl-tRNA--protein transferase	PF04377	Arginine-tRNA-protein transferase, C terminus
20100303_Bin_105	NODE_102_length_120917_cov_47.7269	CLHDOAPP_00360	101723	102448	-	Leucyl/phenylalanyl-tRNA--protein transferase	PF03588	Leucyl/phenylalanyl-tRNA protein transferase
20100303_Bin_105	NODE_102_length_120917_cov_47.7269	CLHDOAPP_00361	102453	103586	-	hypothetical protein	PF04339	Peptidogalycan biosysnthesis/recognition
20100303_Bin_105	NODE_102_length_120917_cov_47.7269	CLHDOAPP_00362	103599	104150	-	hypothetical protein
20100303_Bin_105	NODE_102_length_120917_cov_47.7269	CLHDOAPP_00363	104226	105221	+	Histone deacetylase-like amidohydrolase	PF00850	Histone deacetylase domain
20100303_Bin_105	NODE_102_length_120917_cov_47.7269	CLHDOAPP_00364	105230	105571	-	hypothetical protein	PF08850	Domain of unknown function (DUF1820)
20100303_Bin_105	NODE_102_length_120917_cov_47.7269	CLHDOAPP_00365	105648	107132	-	p-aminobenzoyl-glutamate transport protein	PF03806	AbgT putative transporter family
20100303_Bin_105	NODE_102_length_120917_cov_47.7269	CLHDOAPP_00366	107129	107980	-	Multifunctional-autoprocessing repeats-in-toxin	PF12146	Serine aminopeptidase, S33
20100303_Bin_105	NODE_102_length_120917_cov_47.7269	CLHDOAPP_00367	108041	108628	-	hypothetical protein
20100303_Bin_105	NODE_102_length_120917_cov_47.7269	CLHDOAPP_00368	108712	109665	-	Thioredoxin reductase	PF07992	Pyridine nucleotide-disulphide oxidoreductase
20100303_Bin_105	NODE_102_length_120917_cov_47.7269	CLHDOAPP_00369	109842	112148	+	DNA translocase FtsK	PF01580	FtsK/SpoIIIE family
20100303_Bin_105	NODE_102_length_120917_cov_47.7269	CLHDOAPP_00369	109842	112148	+	DNA translocase FtsK	PF09397	Ftsk gamma domain
20100303_Bin_105	NODE_102_length_120917_cov_47.7269	CLHDOAPP_00369	109842	112148	+	DNA translocase FtsK	PF13491	4TM region of DNA translocase FtsK/SpoIIIE
20100303_Bin_105	NODE_102_length_120917_cov_47.7269	CLHDOAPP_00369	109842	112148	+	DNA translocase FtsK	PF17854	FtsK alpha domain
20100303_Bin_105	NODE_102_length_120917_cov_47.7269	CLHDOAPP_00370	112157	112807	+	Outer-membrane lipoprotein carrier protein	PF03548	Outer membrane lipoprotein carrier protein LolA
20100303_Bin_105	NODE_102_length_120917_cov_47.7269	CLHDOAPP_00371	112879	114183	+	Replication-associated recombination protein A	PF00004	ATPase family associated with various cellular activities (AAA)
20100303_Bin_105	NODE_102_length_120917_cov_47.7269	CLHDOAPP_00371	112879	114183	+	Replication-associated recombination protein A	PF12002	MgsA AAA+ ATPase C terminal
20100303_Bin_105	NODE_102_length_120917_cov_47.7269	CLHDOAPP_00371	112879	114183	+	Replication-associated recombination protein A	PF16193	AAA C-terminal domain
20100303_Bin_105	NODE_102_length_120917_cov_47.7269	CLHDOAPP_00372	114191	114562	+	Putative fluoride ion transporter CrcB	PF02537	CrcB-like protein, Camphor Resistance (CrcB)
20100303_Bin_105	NODE_102_length_120917_cov_47.7269	CLHDOAPP_00373	114559	114864	+	hypothetical protein	PF02641	Uncharacterized ACR, COG1993
20100303_Bin_105	NODE_102_length_120917_cov_47.7269	CLHDOAPP_00374	114881	116155	+	Serine--tRNA ligase	PF00587	tRNA synthetase class II core domain (G, H, P, S and T)
20100303_Bin_105	NODE_102_length_120917_cov_47.7269	CLHDOAPP_00374	114881	116155	+	Serine--tRNA ligase	PF02403	Seryl-tRNA synthetase N-terminal domain
20100303_Bin_105	NODE_102_length_120917_cov_47.7269	CLHDOAPP_00375	116212	116538	-	hypothetical protein	PF02201	SWIB/MDM2 domain
20100303_Bin_105	NODE_102_length_120917_cov_47.7269	CLHDOAPP_00376	116668	118077	-	NAD(P) transhydrogenase subunit beta	PF02233	NAD(P) transhydrogenase beta subunit
20100303_Bin_105	NODE_102_length_120917_cov_47.7269	CLHDOAPP_00377	118088	119626	-	NAD(P) transhydrogenase subunit alpha	PF01262	Alanine dehydrogenase/PNT, C-terminal domain
20100303_Bin_105	NODE_102_length_120917_cov_47.7269	CLHDOAPP_00377	118088	119626	-	NAD(P) transhydrogenase subunit alpha	PF05222	Alanine dehydrogenase/PNT, N-terminal domain
20100303_Bin_105	NODE_102_length_120917_cov_47.7269	CLHDOAPP_00377	118088	119626	-	NAD(P) transhydrogenase subunit alpha	PF12769	4TM region of pyridine nucleotide transhydrogenase, mitoch
20100303_Bin_105	NODE_102_length_120917_cov_47.7269	CLHDOAPP_00378	119909	120580	-	Modulator of FtsH protease YccA	PF01027	Inhibitor of apoptosis-promoting Bax1
20100303_Bin_105	NODE_102_length_120917_cov_47.7269	CLHDOAPP_00379	120743	120832	+	tRNA-Ser(tga)
20100303_Bin_105	NODE_3736_length_15591_cov_53.1059	CLHDOAPP_00380	97	2199	-	Elongation factor G	PF00009	Elongation factor Tu GTP binding domain
20100303_Bin_105	NODE_3736_length_15591_cov_53.1059	CLHDOAPP_00380	97	2199	-	Elongation factor G	PF00679	Elongation factor G C-terminus
20100303_Bin_105	NODE_3736_length_15591_cov_53.1059	CLHDOAPP_00380	97	2199	-	Elongation factor G	PF03144	Elongation factor Tu domain 2
20100303_Bin_105	NODE_3736_length_15591_cov_53.1059	CLHDOAPP_00380	97	2199	-	Elongation factor G	PF03764	Elongation factor G, domain IV
20100303_Bin_105	NODE_3736_length_15591_cov_53.1059	CLHDOAPP_00380	97	2199	-	Elongation factor G	PF14492	Elongation Factor G, domain III
20100303_Bin_105	NODE_3736_length_15591_cov_53.1059	CLHDOAPP_00381	2230	2700	-	30S ribosomal protein S7	PF00177	Ribosomal protein S7p/S5e
20100303_Bin_105	NODE_3736_length_15591_cov_53.1059	CLHDOAPP_00382	2749	3123	-	30S ribosomal protein S12	PF00164	Ribosomal protein S12/S23
20100303_Bin_105	NODE_3736_length_15591_cov_53.1059	CLHDOAPP_00383	3411	7634	-	DNA-directed RNA polymerase subunit beta'	PF00623	RNA polymerase Rpb1, domain 2
20100303_Bin_105	NODE_3736_length_15591_cov_53.1059	CLHDOAPP_00383	3411	7634	-	DNA-directed RNA polymerase subunit beta'	PF04983	RNA polymerase Rpb1, domain 3
20100303_Bin_105	NODE_3736_length_15591_cov_53.1059	CLHDOAPP_00383	3411	7634	-	DNA-directed RNA polymerase subunit beta'	PF04997	RNA polymerase Rpb1, domain 1
20100303_Bin_105	NODE_3736_length_15591_cov_53.1059	CLHDOAPP_00383	3411	7634	-	DNA-directed RNA polymerase subunit beta'	PF04998	RNA polymerase Rpb1, domain 5
20100303_Bin_105	NODE_3736_length_15591_cov_53.1059	CLHDOAPP_00383	3411	7634	-	DNA-directed RNA polymerase subunit beta'	PF05000	RNA polymerase Rpb1, domain 4
20100303_Bin_105	NODE_3736_length_15591_cov_53.1059	CLHDOAPP_00384	7724	11821	-	DNA-directed RNA polymerase subunit beta	PF00562	RNA polymerase Rpb2, domain 6
20100303_Bin_105	NODE_3736_length_15591_cov_53.1059	CLHDOAPP_00384	7724	11821	-	DNA-directed RNA polymerase subunit beta	PF04560	RNA polymerase Rpb2, domain 7
20100303_Bin_105	NODE_3736_length_15591_cov_53.1059	CLHDOAPP_00384	7724	11821	-	DNA-directed RNA polymerase subunit beta	PF04561	RNA polymerase Rpb2, domain 2
20100303_Bin_105	NODE_3736_length_15591_cov_53.1059	CLHDOAPP_00384	7724	11821	-	DNA-directed RNA polymerase subunit beta	PF04563	RNA polymerase beta subunit
20100303_Bin_105	NODE_3736_length_15591_cov_53.1059	CLHDOAPP_00384	7724	11821	-	DNA-directed RNA polymerase subunit beta	PF04565	RNA polymerase Rpb2, domain 3
20100303_Bin_105	NODE_3736_length_15591_cov_53.1059	CLHDOAPP_00384	7724	11821	-	DNA-directed RNA polymerase subunit beta	PF10385	RNA polymerase beta subunit external 1 domain
20100303_Bin_105	NODE_3736_length_15591_cov_53.1059	CLHDOAPP_00385	11998	12378	-	50S ribosomal protein L7/L12	PF00542	Ribosomal protein L7/L12 C-terminal domain
20100303_Bin_105	NODE_3736_length_15591_cov_53.1059	CLHDOAPP_00385	11998	12378	-	50S ribosomal protein L7/L12	PF16320	Ribosomal protein L7/L12 dimerisation domain
20100303_Bin_105	NODE_3736_length_15591_cov_53.1059	CLHDOAPP_00386	12432	12959	-	50S ribosomal protein L10	PF00466	Ribosomal protein L10
20100303_Bin_105	NODE_3736_length_15591_cov_53.1059	CLHDOAPP_00387	13242	13937	-	50S ribosomal protein L1	PF00687	Ribosomal protein L1p/L10e family
20100303_Bin_105	NODE_3736_length_15591_cov_53.1059	CLHDOAPP_00388	13940	14374	-	50S ribosomal protein L11	PF00298	Ribosomal protein L11, RNA binding domain
20100303_Bin_105	NODE_3736_length_15591_cov_53.1059	CLHDOAPP_00388	13940	14374	-	50S ribosomal protein L11	PF03946	Ribosomal protein L11, N-terminal domain
20100303_Bin_105	NODE_3736_length_15591_cov_53.1059	CLHDOAPP_00389	14436	14969	-	Transcription termination/antitermination protein NusG	PF00467	KOW motif
20100303_Bin_105	NODE_3736_length_15591_cov_53.1059	CLHDOAPP_00389	14436	14969	-	Transcription termination/antitermination protein NusG	PF02357	Transcription termination factor nusG
20100303_Bin_105	NODE_3736_length_15591_cov_53.1059	CLHDOAPP_00390	14971	15348	-	Protein translocase subunit SecE	PF00584	SecE/Sec61-gamma subunits of protein translocation complex
20100303_Bin_105	NODE_3736_length_15591_cov_53.1059	CLHDOAPP_00391	15388	15463	-	tRNA-Trp(cca)
20100303_Bin_105	NODE_3736_length_15591_cov_53.1059	CLHDOAPP_00392	15493	15591	-	Elongation factor Tu	PF03143	Elongation factor Tu C-terminal domain
20100303_Bin_105	NODE_217_length_80838_cov_51.0806	CLHDOAPP_00393	176	742	+	Elongation factor P-like protein	PF01132	Elongation factor P (EF-P) OB domain
20100303_Bin_105	NODE_217_length_80838_cov_51.0806	CLHDOAPP_00393	176	742	+	Elongation factor P-like protein	PF08207	Elongation factor P (EF-P) KOW-like domain
20100303_Bin_105	NODE_217_length_80838_cov_51.0806	CLHDOAPP_00393	176	742	+	Elongation factor P-like protein	PF09285	Elongation factor P, C-terminal
20100303_Bin_105	NODE_217_length_80838_cov_51.0806	CLHDOAPP_00394	763	1191	+	hypothetical protein	PF07386	Protein of unknown function (DUF1499)
20100303_Bin_105	NODE_217_length_80838_cov_51.0806	CLHDOAPP_00395	1246	2235	+	hypothetical protein	PF04187	Haem-binding uptake, Tiki superfamily, ChaN
20100303_Bin_105	NODE_217_length_80838_cov_51.0806	CLHDOAPP_00396	2248	2859	+	DNA polymerase III PolC-type	PF00929	Exonuclease
20100303_Bin_105	NODE_217_length_80838_cov_51.0806	CLHDOAPP_00397	3061	3870	+	hypothetical protein	PF09955	Predicted integral membrane protein (DUF2189)
20100303_Bin_105	NODE_217_length_80838_cov_51.0806	CLHDOAPP_00398	3833	4315	+	Peptidyl-tRNA hydrolase ArfB	PF00472	RF-1 domain
20100303_Bin_105	NODE_217_length_80838_cov_51.0806	CLHDOAPP_00399	4560	5282	+	Acetoacetyl-CoA reductase	PF13561	Enoyl-(Acyl carrier protein) reductase
20100303_Bin_105	NODE_217_length_80838_cov_51.0806	CLHDOAPP_00400	5386	6084	+	hypothetical protein	PF13795	HupE / UreJ protein
20100303_Bin_105	NODE_217_length_80838_cov_51.0806	CLHDOAPP_00401	6095	6691	+	hypothetical protein
20100303_Bin_105	NODE_217_length_80838_cov_51.0806	CLHDOAPP_00402	6716	7129	-	2-amino-4-hydroxy-6-hydroxymethyldihydropteridine pyrophosphokinase	PF01288	7,8-dihydro-6-hydroxymethylpterin-pyrophosphokinase (HPPK)
20100303_Bin_105	NODE_217_length_80838_cov_51.0806	CLHDOAPP_00403	7220	7984	+	putative oxidoreductase	PF00106	short chain dehydrogenase
20100303_Bin_105	NODE_217_length_80838_cov_51.0806	CLHDOAPP_00404	8014	8427	+	hypothetical protein	PF04828	Glutathione-dependent formaldehyde-activating enzyme
20100303_Bin_105	NODE_217_length_80838_cov_51.0806	CLHDOAPP_00405	8551	8883	+	Inner membrane protein YjcH	PF04341	Protein of unknown function, DUF485
20100303_Bin_105	NODE_217_length_80838_cov_51.0806	CLHDOAPP_00406	8900	10546	+	Cation/acetate symporter ActP	PF00474	Sodium:solute symporter family
20100303_Bin_105	NODE_217_length_80838_cov_51.0806	CLHDOAPP_00407	10555	11118	+	DNA-3-methyladenine glycosylase 1	PF03352	Methyladenine glycosylase
20100303_Bin_105	NODE_217_length_80838_cov_51.0806	CLHDOAPP_00408	11122	12057	+	hypothetical protein	PF01909	Nucleotidyltransferase domain
20100303_Bin_105	NODE_217_length_80838_cov_51.0806	CLHDOAPP_00409	12125	12541	-	DNA polymerase IV	PF14229	Domain of unknown function (DUF4332)
20100303_Bin_105	NODE_217_length_80838_cov_51.0806	CLHDOAPP_00410	12913	13374	-	hypothetical protein	PF11948	Protein of unknown function (DUF3465)
20100303_Bin_105	NODE_217_length_80838_cov_51.0806	CLHDOAPP_00411	13431	13814	+	hypothetical protein	PF11075	Protein of unknown function VcgC/VcgE (DUF2780)
20100303_Bin_105	NODE_217_length_80838_cov_51.0806	CLHDOAPP_00412	13880	14281	+	Large-conductance mechanosensitive channel	PF01741	Large-conductance mechanosensitive channel, MscL
20100303_Bin_105	NODE_217_length_80838_cov_51.0806	CLHDOAPP_00413	14376	15767	+	Asparagine--tRNA ligase	PF00152	tRNA synthetases class II (D, K and N)
20100303_Bin_105	NODE_217_length_80838_cov_51.0806	CLHDOAPP_00413	14376	15767	+	Asparagine--tRNA ligase	PF01336	OB-fold nucleic acid binding domain
20100303_Bin_105	NODE_217_length_80838_cov_51.0806	CLHDOAPP_00414	15794	17137	-	Amino-acid carrier protein AlsT	PF01235	Sodium:alanine symporter family
20100303_Bin_105	NODE_217_length_80838_cov_51.0806	CLHDOAPP_00415	17239	17985	+	hypothetical protein	PF06764	Protein of unknown function (DUF1223)
20100303_Bin_105	NODE_217_length_80838_cov_51.0806	CLHDOAPP_00416	18064	18765	-	hypothetical protein	PF04773	FecR protein
20100303_Bin_105	NODE_217_length_80838_cov_51.0806	CLHDOAPP_00417	18918	20354	+	hypothetical protein	PF03797	Autotransporter beta-domain
20100303_Bin_105	NODE_217_length_80838_cov_51.0806	CLHDOAPP_00418	20495	21292	+	hypothetical protein	PF03959	Serine hydrolase (FSH1)
20100303_Bin_105	NODE_217_length_80838_cov_51.0806	CLHDOAPP_00419	21421	23574	+	Adenylate cyclase 1	PF00211	Adenylate and Guanylate cyclase catalytic domain
20100303_Bin_105	NODE_217_length_80838_cov_51.0806	CLHDOAPP_00419	21421	23574	+	Adenylate cyclase 1	PF05226	CHASE2 domain
20100303_Bin_105	NODE_217_length_80838_cov_51.0806	CLHDOAPP_00420	23695	25086	+	Riboflavin transporter RibZ	PF07690	Major Facilitator Superfamily
20100303_Bin_105	NODE_217_length_80838_cov_51.0806	CLHDOAPP_00421	25083	25304	-	Protein YcgL	PF05166	YcgL domain
20100303_Bin_105	NODE_217_length_80838_cov_51.0806	CLHDOAPP_00422	25427	27100	-	Formate--tetrahydrofolate ligase	PF01268	Formate--tetrahydrofolate ligase
20100303_Bin_105	NODE_217_length_80838_cov_51.0806	CLHDOAPP_00423	27301	29007	+	H(+)/Cl(-) exchange transporter ClcA	PF00654	Voltage gated chloride channel
20100303_Bin_105	NODE_217_length_80838_cov_51.0806	CLHDOAPP_00424	29208	30863	+	CTP synthase	PF00117	Glutamine amidotransferase class-I
20100303_Bin_105	NODE_217_length_80838_cov_51.0806	CLHDOAPP_00424	29208	30863	+	CTP synthase	PF06418	CTP synthase N-terminus
20100303_Bin_105	NODE_217_length_80838_cov_51.0806	CLHDOAPP_00425	30850	31659	+	2-dehydro-3-deoxyphosphooctonate aldolase	PF00793	DAHP synthetase I family
20100303_Bin_105	NODE_217_length_80838_cov_51.0806	CLHDOAPP_00426	31690	32973	+	Enolase	PF00113	Enolase, C-terminal TIM barrel domain
20100303_Bin_105	NODE_217_length_80838_cov_51.0806	CLHDOAPP_00426	31690	32973	+	Enolase	PF03952	Enolase, N-terminal domain
20100303_Bin_105	NODE_217_length_80838_cov_51.0806	CLHDOAPP_00427	33080	33301	+	Cell division protein FtsB	PF04977	Septum formation initiator
20100303_Bin_105	NODE_217_length_80838_cov_51.0806	CLHDOAPP_00428	33307	34008	+	2-C-methyl-D-erythritol 4-phosphate cytidylyltransferase	PF01128	2-C-methyl-D-erythritol 4-phosphate cytidylyltransferase
20100303_Bin_105	NODE_217_length_80838_cov_51.0806	CLHDOAPP_00429	34013	34486	+	2-C-methyl-D-erythritol 2%2C4-cyclodiphosphate synthase	PF02542	YgbB family
20100303_Bin_105	NODE_217_length_80838_cov_51.0806	CLHDOAPP_00430	34646	35551	+	putative enoyl-CoA hydratase	PF00378	Enoyl-CoA hydratase/isomerase
20100303_Bin_105	NODE_217_length_80838_cov_51.0806	CLHDOAPP_00431	35597	36673	+	Delta(12)-fatty-acid desaturase	PF00487	Fatty acid desaturase
20100303_Bin_105	NODE_217_length_80838_cov_51.0806	CLHDOAPP_00432	36750	39302	-	Sensory/regulatory protein RpfC	PF00072	Response regulator receiver domain
20100303_Bin_105	NODE_217_length_80838_cov_51.0806	CLHDOAPP_00432	36750	39302	-	Sensory/regulatory protein RpfC	PF00512	His Kinase A (phospho-acceptor) domain
20100303_Bin_105	NODE_217_length_80838_cov_51.0806	CLHDOAPP_00432	36750	39302	-	Sensory/regulatory protein RpfC	PF01627	Hpt domain
20100303_Bin_105	NODE_217_length_80838_cov_51.0806	CLHDOAPP_00432	36750	39302	-	Sensory/regulatory protein RpfC	PF02518	Histidine kinase-, DNA gyrase B-, and HSP90-like ATPase
20100303_Bin_105	NODE_217_length_80838_cov_51.0806	CLHDOAPP_00433	39292	39861	-	Cyclic di-GMP phosphodiesterase response regulator RpfG	PF00072	Response regulator receiver domain
20100303_Bin_105	NODE_217_length_80838_cov_51.0806	CLHDOAPP_00434	39955	40497	-	putative DNA endonuclease SmrA	PF01713	Smr domain
20100303_Bin_105	NODE_217_length_80838_cov_51.0806	CLHDOAPP_00435	40630	44496	-	Phosphoribosylformylglycinamidine synthase	PF02769	AIR synthase related protein, C-terminal domain
20100303_Bin_105	NODE_217_length_80838_cov_51.0806	CLHDOAPP_00435	40630	44496	-	Phosphoribosylformylglycinamidine synthase	PF13507	CobB/CobQ-like glutamine amidotransferase domain
20100303_Bin_105	NODE_217_length_80838_cov_51.0806	CLHDOAPP_00435	40630	44496	-	Phosphoribosylformylglycinamidine synthase	PF18072	Formylglycinamide ribonucleotide amidotransferase linker domain
20100303_Bin_105	NODE_217_length_80838_cov_51.0806	CLHDOAPP_00435	40630	44496	-	Phosphoribosylformylglycinamidine synthase	PF18076	Formylglycinamide ribonucleotide amidotransferase N-terminal
20100303_Bin_105	NODE_217_length_80838_cov_51.0806	CLHDOAPP_00436	44569	45375	-	hypothetical protein	PF00263	Bacterial type II and III secretion system protein
20100303_Bin_105	NODE_217_length_80838_cov_51.0806	CLHDOAPP_00437	45558	46073	-	hypothetical protein
20100303_Bin_105	NODE_217_length_80838_cov_51.0806	CLHDOAPP_00438	46100	47476	-	Adenylosuccinate lyase	PF00206	Lyase
20100303_Bin_105	NODE_217_length_80838_cov_51.0806	CLHDOAPP_00438	46100	47476	-	Adenylosuccinate lyase	PF08328	Adenylosuccinate lyase C-terminal
20100303_Bin_105	NODE_217_length_80838_cov_51.0806	CLHDOAPP_00439	47593	48003	-	hypothetical protein
20100303_Bin_105	NODE_217_length_80838_cov_51.0806	CLHDOAPP_00440	47975	49015	-	General stress protein 69	PF00248	Aldo/keto reductase family
20100303_Bin_105	NODE_217_length_80838_cov_51.0806	CLHDOAPP_00441	49043	50152	+	Dihydroorotase
20100303_Bin_105	NODE_217_length_80838_cov_51.0806	CLHDOAPP_00442	50128	50793	+	Ribonuclease T	PF00929	Exonuclease
20100303_Bin_105	NODE_217_length_80838_cov_51.0806	CLHDOAPP_00443	51006	52358	-	5-methylthioadenosine/S-adenosylhomocysteine deaminase	PF01979	Amidohydrolase family
20100303_Bin_105	NODE_217_length_80838_cov_51.0806	CLHDOAPP_00444	52376	53431	+	Methylthioribose-1-phosphate isomerase	PF01008	Initiation factor 2 subunit family
20100303_Bin_105	NODE_217_length_80838_cov_51.0806	CLHDOAPP_00445	53561	56119	+	DNA gyrase subunit A	PF00521	DNA gyrase/topoisomerase IV, subunit A
20100303_Bin_105	NODE_217_length_80838_cov_51.0806	CLHDOAPP_00445	53561	56119	+	DNA gyrase subunit A	PF03989	DNA gyrase C-terminal domain, beta-propeller
20100303_Bin_105	NODE_217_length_80838_cov_51.0806	CLHDOAPP_00446	56306	57391	+	P-protein	PF00800	Prephenate dehydratase
20100303_Bin_105	NODE_217_length_80838_cov_51.0806	CLHDOAPP_00446	56306	57391	+	P-protein	PF01817	Chorismate mutase type II
20100303_Bin_105	NODE_217_length_80838_cov_51.0806	CLHDOAPP_00446	56306	57391	+	P-protein	PF01842	ACT domain
20100303_Bin_105	NODE_217_length_80838_cov_51.0806	CLHDOAPP_00447	57554	58666	+	Histidinol-phosphate aminotransferase	PF00155	Aminotransferase class I and II
20100303_Bin_105	NODE_217_length_80838_cov_51.0806	CLHDOAPP_00448	58660	59550	+	Prephenate dehydrogenase	PF02153	Prephenate dehydrogenase
20100303_Bin_105	NODE_217_length_80838_cov_51.0806	CLHDOAPP_00449	59560	60873	+	3-phosphoshikimate 1-carboxyvinyltransferase	PF00275	EPSP synthase (3-phosphoshikimate 1-carboxyvinyltransferase)
20100303_Bin_105	NODE_217_length_80838_cov_51.0806	CLHDOAPP_00450	60866	61558	+	Cytidylate kinase	PF02224	Cytidylate kinase
20100303_Bin_105	NODE_217_length_80838_cov_51.0806	CLHDOAPP_00451	61652	63322	+	30S ribosomal protein S1	PF00575	S1 RNA binding domain
20100303_Bin_105	NODE_217_length_80838_cov_51.0806	CLHDOAPP_00452	63431	63730	+	Integration host factor subunit beta	PF00216	Bacterial DNA-binding protein
20100303_Bin_105	NODE_217_length_80838_cov_51.0806	CLHDOAPP_00453	63969	64256	+	Lipopolysaccharide assembly protein A	PF06305	Lipopolysaccharide assembly protein A domain
20100303_Bin_105	NODE_217_length_80838_cov_51.0806	CLHDOAPP_00454	64262	65437	+	Lipopolysaccharide assembly protein B	PF13176	Tetratricopeptide repeat
20100303_Bin_105	NODE_217_length_80838_cov_51.0806	CLHDOAPP_00454	64262	65437	+	Lipopolysaccharide assembly protein B	PF13432	Tetratricopeptide repeat
20100303_Bin_105	NODE_217_length_80838_cov_51.0806	CLHDOAPP_00454	64262	65437	+	Lipopolysaccharide assembly protein B	PF18073	Rubredoxin metal binding domain
20100303_Bin_105	NODE_217_length_80838_cov_51.0806	CLHDOAPP_00455	65418	66131	+	Orotidine 5'-phosphate decarboxylase	PF00215	Orotidine 5'-phosphate decarboxylase / HUMPS family
20100303_Bin_105	NODE_217_length_80838_cov_51.0806	CLHDOAPP_00456	66144	69617	+	Transcription-repair-coupling factor	PF00270	DEAD/DEAH box helicase
20100303_Bin_105	NODE_217_length_80838_cov_51.0806	CLHDOAPP_00456	66144	69617	+	Transcription-repair-coupling factor	PF00271	Helicase conserved C-terminal domain
20100303_Bin_105	NODE_217_length_80838_cov_51.0806	CLHDOAPP_00456	66144	69617	+	Transcription-repair-coupling factor	PF02559	CarD-like/TRCF domain
20100303_Bin_105	NODE_217_length_80838_cov_51.0806	CLHDOAPP_00456	66144	69617	+	Transcription-repair-coupling factor	PF03461	TRCF domain
20100303_Bin_105	NODE_217_length_80838_cov_51.0806	CLHDOAPP_00456	66144	69617	+	Transcription-repair-coupling factor	PF17757	UvrB interaction domain
20100303_Bin_105	NODE_217_length_80838_cov_51.0806	CLHDOAPP_00457	69625	70320	+	hypothetical protein	PF10972	Peptidoglycan-binding protein, CsiV
20100303_Bin_105	NODE_217_length_80838_cov_51.0806	CLHDOAPP_00458	70341	70811	-	putative adenylyltransferase/sulfurtransferase MoeZ	PF00581	Rhodanese-like domain
20100303_Bin_105	NODE_217_length_80838_cov_51.0806	CLHDOAPP_00459	71008	71760	-	S-methyl-5'-thioinosine phosphorylase	PF01048	Phosphorylase superfamily
20100303_Bin_105	NODE_217_length_80838_cov_51.0806	CLHDOAPP_00460	71757	72308	-	Hypoxanthine-guanine phosphoribosyltransferase	PF00156	Phosphoribosyl transferase domain
20100303_Bin_105	NODE_217_length_80838_cov_51.0806	CLHDOAPP_00461	72308	73180	-	hypothetical protein	PF05673	Protein of unknown function (DUF815)
20100303_Bin_105	NODE_217_length_80838_cov_51.0806	CLHDOAPP_00462	74050	75321	+	Serine hydroxymethyltransferase	PF00464	Serine hydroxymethyltransferase
20100303_Bin_105	NODE_217_length_80838_cov_51.0806	CLHDOAPP_00463	75419	75931	+	Transcriptional repressor NrdR	PF03477	ATP cone domain
20100303_Bin_105	NODE_217_length_80838_cov_51.0806	CLHDOAPP_00464	75958	77019	+	Riboflavin biosynthesis protein RibD	PF00383	Cytidine and deoxycytidylate deaminase zinc-binding region
20100303_Bin_105	NODE_217_length_80838_cov_51.0806	CLHDOAPP_00464	75958	77019	+	Riboflavin biosynthesis protein RibD	PF01872	RibD C-terminal domain
20100303_Bin_105	NODE_217_length_80838_cov_51.0806	CLHDOAPP_00465	77029	77619	+	Riboflavin synthase	PF00677	Lumazine binding domain
20100303_Bin_105	NODE_217_length_80838_cov_51.0806	CLHDOAPP_00466	77662	78768	+	Riboflavin biosynthesis protein RibBA	PF00925	GTP cyclohydrolase II
20100303_Bin_105	NODE_217_length_80838_cov_51.0806	CLHDOAPP_00466	77662	78768	+	Riboflavin biosynthesis protein RibBA	PF00926	3,4-dihydroxy-2-butanone 4-phosphate synthase
20100303_Bin_105	NODE_217_length_80838_cov_51.0806	CLHDOAPP_00467	78785	79264	+	6%2C7-dimethyl-8-ribityllumazine synthase	PF00885	6,7-dimethyl-8-ribityllumazine synthase
20100303_Bin_105	NODE_217_length_80838_cov_51.0806	CLHDOAPP_00468	79261	79716	+	N utilization substance protein B	PF01029	NusB family
20100303_Bin_105	NODE_217_length_80838_cov_51.0806	CLHDOAPP_00469	79753	80712	+	Thiamine-monophosphate kinase	PF00586	AIR synthase related protein, N-terminal domain
20100303_Bin_105	NODE_217_length_80838_cov_51.0806	CLHDOAPP_00469	79753	80712	+	Thiamine-monophosphate kinase	PF02769	AIR synthase related protein, C-terminal domain
20100303_Bin_105	NODE_254_length_75913_cov_55.872	CLHDOAPP_00470	377	568	+	hypothetical protein
20100303_Bin_105	NODE_254_length_75913_cov_55.872	CLHDOAPP_00471	620	811	+	hypothetical protein
20100303_Bin_105	NODE_254_length_75913_cov_55.872	CLHDOAPP_00472	816	1103	+	hypothetical protein
20100303_Bin_105	NODE_254_length_75913_cov_55.872	CLHDOAPP_00473	1403	4210	-	Cyclic di-GMP phosphodiesterase PdeB	PF00563	EAL domain
20100303_Bin_105	NODE_254_length_75913_cov_55.872	CLHDOAPP_00473	1403	4210	-	Cyclic di-GMP phosphodiesterase PdeB	PF00990	Diguanylate cyclase, GGDEF domain
20100303_Bin_105	NODE_254_length_75913_cov_55.872	CLHDOAPP_00473	1403	4210	-	Cyclic di-GMP phosphodiesterase PdeB	PF08447	PAS fold
20100303_Bin_105	NODE_254_length_75913_cov_55.872	CLHDOAPP_00473	1403	4210	-	Cyclic di-GMP phosphodiesterase PdeB	PF08448	PAS fold
20100303_Bin_105	NODE_254_length_75913_cov_55.872	CLHDOAPP_00474	4548	4703	-	hypothetical protein
20100303_Bin_105	NODE_254_length_75913_cov_55.872	CLHDOAPP_00475	4879	5802	+	Hydrogen peroxide-inducible genes activator	PF00126	Bacterial regulatory helix-turn-helix protein, lysR family
20100303_Bin_105	NODE_254_length_75913_cov_55.872	CLHDOAPP_00475	4879	5802	+	Hydrogen peroxide-inducible genes activator	PF03466	LysR substrate binding domain
20100303_Bin_105	NODE_254_length_75913_cov_55.872	CLHDOAPP_00476	5855	6343	-	hypothetical protein	PF13975	gag-polyprotein putative aspartyl protease
20100303_Bin_105	NODE_254_length_75913_cov_55.872	CLHDOAPP_00477	6661	6963	+	hypothetical protein
20100303_Bin_105	NODE_254_length_75913_cov_55.872	CLHDOAPP_00478	8411	8758	+	hypothetical protein
20100303_Bin_105	NODE_254_length_75913_cov_55.872	CLHDOAPP_00479	8805	9173	+	hypothetical protein
20100303_Bin_105	NODE_254_length_75913_cov_55.872	CLHDOAPP_00480	9213	9632	-	Aldehyde dehydrogenase	PF00171	Aldehyde dehydrogenase family
20100303_Bin_105	NODE_254_length_75913_cov_55.872	CLHDOAPP_00481	9654	10601	-	NAD(P)-dependent benzaldehyde dehydrogenase	PF00171	Aldehyde dehydrogenase family
20100303_Bin_105	NODE_254_length_75913_cov_55.872	CLHDOAPP_00482	10725	11405	-	hypothetical protein	PF08732	HIM1
20100303_Bin_105	NODE_254_length_75913_cov_55.872	CLHDOAPP_00483	11992	12450	+	Putative antitoxin YwqK	PF07661	MORN repeat variant
20100303_Bin_105	NODE_254_length_75913_cov_55.872	CLHDOAPP_00484	12457	12726	-	hypothetical protein
20100303_Bin_105	NODE_254_length_75913_cov_55.872	CLHDOAPP_00485	13292	14524	-	hypothetical protein	PF02566	OsmC-like protein
20100303_Bin_105	NODE_254_length_75913_cov_55.872	CLHDOAPP_00485	13292	14524	-	hypothetical protein	PF12146	Serine aminopeptidase, S33
20100303_Bin_105	NODE_254_length_75913_cov_55.872	CLHDOAPP_00486	14748	15266	+	hypothetical protein	PF14467	Domain of unknown function (DUF4426)
20100303_Bin_105	NODE_254_length_75913_cov_55.872	CLHDOAPP_00487	15274	16896	-	Electron transport complex subunit RsxC	PF01512	Respiratory-chain NADH dehydrogenase 51 Kd subunit
20100303_Bin_105	NODE_254_length_75913_cov_55.872	CLHDOAPP_00487	15274	16896	-	Electron transport complex subunit RsxC	PF10531	SLBB domain
20100303_Bin_105	NODE_254_length_75913_cov_55.872	CLHDOAPP_00487	15274	16896	-	Electron transport complex subunit RsxC	PF12838	4Fe-4S dicluster domain
20100303_Bin_105	NODE_254_length_75913_cov_55.872	CLHDOAPP_00487	15274	16896	-	Electron transport complex subunit RsxC	PF13375	RnfC Barrel sandwich hybrid domain
20100303_Bin_105	NODE_254_length_75913_cov_55.872	CLHDOAPP_00488	16986	17933	+	Inosine-5'-monophosphate dehydrogenase	PF00571	CBS domain
20100303_Bin_105	NODE_254_length_75913_cov_55.872	CLHDOAPP_00489	17937	18164	-	hypothetical protein
20100303_Bin_105	NODE_254_length_75913_cov_55.872	CLHDOAPP_00490	18271	18834	-	Putative NAD(P)H nitroreductase YdjA	PF00881	Nitroreductase family
20100303_Bin_105	NODE_254_length_75913_cov_55.872	CLHDOAPP_00491	19105	20097	+	HTH-type transcriptional repressor CarH	PF13411	MerR HTH family regulatory protein
20100303_Bin_105	NODE_254_length_75913_cov_55.872	CLHDOAPP_00492	20157	21014	+	Lipase LipV	PF00561	alpha/beta hydrolase fold
20100303_Bin_105	NODE_254_length_75913_cov_55.872	CLHDOAPP_00493	21034	21537	-	hypothetical protein
20100303_Bin_105	NODE_254_length_75913_cov_55.872	CLHDOAPP_00494	21548	22066	-	Outer membrane lipoprotein Blc	PF08212	Lipocalin-like domain
20100303_Bin_105	NODE_254_length_75913_cov_55.872	CLHDOAPP_00495	22089	22442	-	hypothetical protein	PF00903	Glyoxalase/Bleomycin resistance protein/Dioxygenase superfamily
20100303_Bin_105	NODE_254_length_75913_cov_55.872	CLHDOAPP_00496	22535	22861	+	hypothetical protein	PF12973	ChrR Cupin-like domain
20100303_Bin_105	NODE_254_length_75913_cov_55.872	CLHDOAPP_00497	22871	23158	-	hypothetical protein
20100303_Bin_105	NODE_254_length_75913_cov_55.872	CLHDOAPP_00498	23196	23807	-	Fumarylpyruvate hydrolase	PF01557	Fumarylacetoacetate (FAA) hydrolase family
20100303_Bin_105	NODE_254_length_75913_cov_55.872	CLHDOAPP_00499	23870	24307	-	hypothetical protein	PF08761	dUTPase
20100303_Bin_105	NODE_254_length_75913_cov_55.872	CLHDOAPP_00500	24449	26359	+	ABC transporter ATP-binding protein uup	PF00005	ABC transporter
20100303_Bin_105	NODE_254_length_75913_cov_55.872	CLHDOAPP_00500	24449	26359	+	ABC transporter ATP-binding protein uup	PF12848	ABC transporter
20100303_Bin_105	NODE_254_length_75913_cov_55.872	CLHDOAPP_00500	24449	26359	+	ABC transporter ATP-binding protein uup	PF16326	ABC transporter C-terminal domain
20100303_Bin_105	NODE_254_length_75913_cov_55.872	CLHDOAPP_00501	26365	27252	+	Riboflavin transporter	PF00892	EamA-like transporter family
20100303_Bin_105	NODE_254_length_75913_cov_55.872	CLHDOAPP_00502	27357	27524	-	hypothetical protein
20100303_Bin_105	NODE_254_length_75913_cov_55.872	CLHDOAPP_00503	27620	27967	-	hypothetical protein
20100303_Bin_105	NODE_254_length_75913_cov_55.872	CLHDOAPP_00504	28228	29211	-	hypothetical protein	PF03773	Predicted permease
20100303_Bin_105	NODE_254_length_75913_cov_55.872	CLHDOAPP_00505	29478	30482	-	hypothetical protein	PF04307	LexA-binding, inner membrane-associated putative hydrolase
20100303_Bin_105	NODE_254_length_75913_cov_55.872	CLHDOAPP_00506	30490	31365	-	hypothetical protein	PF03881	Fructosamine kinase
20100303_Bin_105	NODE_254_length_75913_cov_55.872	CLHDOAPP_00507	31362	31859	-	Low molecular weight protein-tyrosine-phosphatase YfkJ	PF01451	Low molecular weight phosphotyrosine protein phosphatase
20100303_Bin_105	NODE_254_length_75913_cov_55.872	CLHDOAPP_00508	31914	32369	-	hypothetical protein	PF18602	Rap1a immunity proteins
20100303_Bin_105	NODE_254_length_75913_cov_55.872	CLHDOAPP_00509	32369	32686	-	hypothetical protein	PF10052	Protein of unknown function (DUF2288)
20100303_Bin_105	NODE_254_length_75913_cov_55.872	CLHDOAPP_00510	32918	33466	+	hypothetical protein	PF01936	NYN domain
20100303_Bin_105	NODE_254_length_75913_cov_55.872	CLHDOAPP_00511	33563	33850	+	hypothetical protein
20100303_Bin_105	NODE_254_length_75913_cov_55.872	CLHDOAPP_00512	33886	34368	+	hypothetical protein
20100303_Bin_105	NODE_254_length_75913_cov_55.872	CLHDOAPP_00513	34422	34757	-	hypothetical protein
20100303_Bin_105	NODE_254_length_75913_cov_55.872	CLHDOAPP_00514	34989	35405	+	FKBP-type peptidyl-prolyl cis-trans isomerase SlyD	PF00254	FKBP-type peptidyl-prolyl cis-trans isomerase
20100303_Bin_105	NODE_254_length_75913_cov_55.872	CLHDOAPP_00515	35429	35776	+	hypothetical protein	PF08888	HopJ type III effector protein
20100303_Bin_105	NODE_254_length_75913_cov_55.872	CLHDOAPP_00516	35805	37001	-	Ferredoxin--NADP reductase	PF03486	HI0933-like protein
20100303_Bin_105	NODE_254_length_75913_cov_55.872	CLHDOAPP_00517	37028	37339	-	hypothetical protein	PF06865	Pyrimidine/purine nucleoside phosphorylase
20100303_Bin_105	NODE_254_length_75913_cov_55.872	CLHDOAPP_00518	37412	38320	+	D-cysteine desulfhydrase	PF00291	Pyridoxal-phosphate dependent enzyme
20100303_Bin_105	NODE_254_length_75913_cov_55.872	CLHDOAPP_00519	38390	39067	-	hypothetical protein	PF00072	Response regulator receiver domain
20100303_Bin_105	NODE_254_length_75913_cov_55.872	CLHDOAPP_00520	39153	40013	-	Ribonuclease D	PF00570	HRDC domain
20100303_Bin_105	NODE_254_length_75913_cov_55.872	CLHDOAPP_00520	39153	40013	-	Ribonuclease D	PF01612	3'-5' exonuclease
20100303_Bin_105	NODE_254_length_75913_cov_55.872	CLHDOAPP_00521	40021	40629	-	Arylesterase	PF13472	GDSL-like Lipase/Acylhydrolase family
20100303_Bin_105	NODE_254_length_75913_cov_55.872	CLHDOAPP_00522	40679	40918	-	hypothetical protein
20100303_Bin_105	NODE_254_length_75913_cov_55.872	CLHDOAPP_00523	41331	41771	-	hypothetical protein	PF01230	HIT domain
20100303_Bin_105	NODE_254_length_75913_cov_55.872	CLHDOAPP_00524	41764	42285	-	Protein SprT	PF10263	SprT-like family
20100303_Bin_105	NODE_254_length_75913_cov_55.872	CLHDOAPP_00525	42614	42841	-	hypothetical protein
20100303_Bin_105	NODE_254_length_75913_cov_55.872	CLHDOAPP_00526	42858	43061	-	hypothetical protein
20100303_Bin_105	NODE_254_length_75913_cov_55.872	CLHDOAPP_00527	43168	44046	+	hypothetical protein
20100303_Bin_105	NODE_254_length_75913_cov_55.872	CLHDOAPP_00528	44056	44478	+	hypothetical protein	PF01894	Uncharacterised protein family UPF0047
20100303_Bin_105	NODE_254_length_75913_cov_55.872	CLHDOAPP_00529	44490	45365	-	Ferrous-iron efflux pump FieF	PF01545	Cation efflux family
20100303_Bin_105	NODE_254_length_75913_cov_55.872	CLHDOAPP_00529	44490	45365	-	Ferrous-iron efflux pump FieF	PF16916	Dimerisation domain of Zinc Transporter
20100303_Bin_105	NODE_254_length_75913_cov_55.872	CLHDOAPP_00530	45427	46329	-	hypothetical protein
20100303_Bin_105	NODE_254_length_75913_cov_55.872	CLHDOAPP_00531	46534	47028	+	hypothetical protein
20100303_Bin_105	NODE_254_length_75913_cov_55.872	CLHDOAPP_00532	47049	47957	-	hypothetical protein	PF00892	EamA-like transporter family
20100303_Bin_105	NODE_254_length_75913_cov_55.872	CLHDOAPP_00533	48194	48943	+	C-factor	PF00106	short chain dehydrogenase
20100303_Bin_105	NODE_254_length_75913_cov_55.872	CLHDOAPP_00534	48980	49441	-	hypothetical protein	PF11911	Protein of unknown function (DUF3429)
20100303_Bin_105	NODE_254_length_75913_cov_55.872	CLHDOAPP_00535	49465	49758	-	hypothetical protein
20100303_Bin_105	NODE_254_length_75913_cov_55.872	CLHDOAPP_00536	49902	50882	+	Renalase	PF13450	NAD(P)-binding Rossmann-like domain
20100303_Bin_105	NODE_254_length_75913_cov_55.872	CLHDOAPP_00537	51225	52583	+	ATP-dependent RNA helicase RhlE	PF00270	DEAD/DEAH box helicase
20100303_Bin_105	NODE_254_length_75913_cov_55.872	CLHDOAPP_00537	51225	52583	+	ATP-dependent RNA helicase RhlE	PF00271	Helicase conserved C-terminal domain
20100303_Bin_105	NODE_254_length_75913_cov_55.872	CLHDOAPP_00538	52706	53005	+	hypothetical protein	PF07369	Protein of unknown function (DUF1488)
20100303_Bin_105	NODE_254_length_75913_cov_55.872	CLHDOAPP_00539	53037	53903	-	hypothetical protein	PF00582	Universal stress protein family
20100303_Bin_105	NODE_254_length_75913_cov_55.872	CLHDOAPP_00540	53903	55396	-	Bicarbonate transporter BicA	PF00916	Sulfate permease family
20100303_Bin_105	NODE_254_length_75913_cov_55.872	CLHDOAPP_00540	53903	55396	-	Bicarbonate transporter BicA	PF01740	STAS domain
20100303_Bin_105	NODE_254_length_75913_cov_55.872	CLHDOAPP_00541	55676	57106	+	ATP-dependent RNA helicase DbpA	PF00270	DEAD/DEAH box helicase
20100303_Bin_105	NODE_254_length_75913_cov_55.872	CLHDOAPP_00541	55676	57106	+	ATP-dependent RNA helicase DbpA	PF00271	Helicase conserved C-terminal domain
20100303_Bin_105	NODE_254_length_75913_cov_55.872	CLHDOAPP_00541	55676	57106	+	ATP-dependent RNA helicase DbpA	PF03880	DbpA RNA binding domain
20100303_Bin_105	NODE_254_length_75913_cov_55.872	CLHDOAPP_00542	57147	58103	-	General stress protein 69	PF00248	Aldo/keto reductase family
20100303_Bin_105	NODE_254_length_75913_cov_55.872	CLHDOAPP_00543	58275	59867	+	putative ABC transporter ATP-binding protein YbiT	PF00005	ABC transporter
20100303_Bin_105	NODE_254_length_75913_cov_55.872	CLHDOAPP_00543	58275	59867	+	putative ABC transporter ATP-binding protein YbiT	PF12848	ABC transporter
20100303_Bin_105	NODE_254_length_75913_cov_55.872	CLHDOAPP_00544	59872	60609	+	hypothetical protein
20100303_Bin_105	NODE_254_length_75913_cov_55.872	CLHDOAPP_00545	60753	61250	+	Cytochrome c-555	PF13442	Cytochrome C oxidase, cbb3-type, subunit III
20100303_Bin_105	NODE_254_length_75913_cov_55.872	CLHDOAPP_00546	61279	62091	-	NAD-dependent protein deacylase	PF02146	Sir2 family
20100303_Bin_105	NODE_254_length_75913_cov_55.872	CLHDOAPP_00547	62246	63238	+	hypothetical protein	PF10503	Esterase PHB depolymerase	CE1
20100303_Bin_105	NODE_254_length_75913_cov_55.872	CLHDOAPP_00548	63250	63678	-	hypothetical protein	PF18856	Bacterial archaeo-eukaryotic release factor family 12
20100303_Bin_105	NODE_254_length_75913_cov_55.872	CLHDOAPP_00549	63772	64275	-	hypothetical protein
20100303_Bin_105	NODE_254_length_75913_cov_55.872	CLHDOAPP_00550	64418	64747	-	hypothetical protein	PF08895	Domain of unknown function (DUF1840)
20100303_Bin_105	NODE_254_length_75913_cov_55.872	CLHDOAPP_00551	64980	65129	+	hypothetical protein
20100303_Bin_105	NODE_254_length_75913_cov_55.872	CLHDOAPP_00552	65132	65677	-	hypothetical protein	PF09831	Uncharacterized protein conserved in bacteria (DUF2058)
20100303_Bin_105	NODE_254_length_75913_cov_55.872	CLHDOAPP_00553	65748	66320	-	hypothetical protein	PF11845	Protein of unknown function (DUF3365)
20100303_Bin_105	NODE_254_length_75913_cov_55.872	CLHDOAPP_00554	66879	68156	-	Serine/threonine-protein kinase PrkC	PF00027	Cyclic nucleotide-binding domain
20100303_Bin_105	NODE_254_length_75913_cov_55.872	CLHDOAPP_00554	66879	68156	-	Serine/threonine-protein kinase PrkC	PF00069	Protein kinase domain
20100303_Bin_105	NODE_254_length_75913_cov_55.872	CLHDOAPP_00555	68388	69716	-	Inner membrane protein CreD	PF06123	Inner membrane protein CreD
20100303_Bin_105	NODE_254_length_75913_cov_55.872	CLHDOAPP_00556	69860	70036	-	hypothetical protein
20100303_Bin_105	NODE_254_length_75913_cov_55.872	CLHDOAPP_00557	70148	70861	-	Dihydromonapterin reductase	PF13561	Enoyl-(Acyl carrier protein) reductase
20100303_Bin_105	NODE_254_length_75913_cov_55.872	CLHDOAPP_00558	70858	71550	-	GTP cyclohydrolase 1	PF01227	GTP cyclohydrolase I
20100303_Bin_105	NODE_254_length_75913_cov_55.872	CLHDOAPP_00559	71547	71948	-	Dihydroneopterin triphosphate 2'-epimerase	PF02152	Dihydroneopterin aldolase
20100303_Bin_105	NODE_254_length_75913_cov_55.872	CLHDOAPP_00560	72150	72701	+	Glutathione peroxidase BsaA	PF00255	Glutathione peroxidase
20100303_Bin_105	NODE_254_length_75913_cov_55.872	CLHDOAPP_00561	72770	73549	-	hypothetical protein	PF04250	Protein of unknown function (DUF429)
20100303_Bin_105	NODE_254_length_75913_cov_55.872	CLHDOAPP_00562	73591	73731	-	hypothetical protein
20100303_Bin_105	NODE_254_length_75913_cov_55.872	CLHDOAPP_00563	73731	74978	-	Phosphoserine phosphatase RsbP	PF07228	Stage II sporulation protein E (SpoIIE)
20100303_Bin_105	NODE_254_length_75913_cov_55.872	CLHDOAPP_00564	74978	75571	-	Phosphoserine phosphatase RsbX	PF07228	Stage II sporulation protein E (SpoIIE)
20100303_Bin_105	NODE_1222_length_32942_cov_50.0729	CLHDOAPP_00565	2	139	-	hypothetical protein
20100303_Bin_105	NODE_1222_length_32942_cov_50.0729	CLHDOAPP_00566	761	1135	-	hypothetical protein
20100303_Bin_105	NODE_1222_length_32942_cov_50.0729	CLHDOAPP_00567	1237	2505	-	3-deoxy-D-manno-octulosonic acid transferase	PF04413	3-Deoxy-D-manno-octulosonic-acid transferase (kdotransferase)	GT30
20100303_Bin_105	NODE_1222_length_32942_cov_50.0729	CLHDOAPP_00568	2528	3481	-	ADP-L-glycero-D-manno-heptose-6-epimerase	PF01370	NAD dependent epimerase/dehydratase family
20100303_Bin_105	NODE_1222_length_32942_cov_50.0729	CLHDOAPP_00569	3490	4917	-	Bifunctional protein HldE	PF00294	pfkB family carbohydrate kinase
20100303_Bin_105	NODE_1222_length_32942_cov_50.0729	CLHDOAPP_00569	3490	4917	-	Bifunctional protein HldE	PF01467	Cytidylyltransferase-like
20100303_Bin_105	NODE_1222_length_32942_cov_50.0729	CLHDOAPP_00570	4988	5719	+	hypothetical protein	PF11306	Protein of unknown function (DUF3108)
20100303_Bin_105	NODE_1222_length_32942_cov_50.0729	CLHDOAPP_00571	5733	6416	-	Thiol:disulfide interchange protein DsbC	PF10411	Disulfide bond isomerase protein N-terminus
20100303_Bin_105	NODE_1222_length_32942_cov_50.0729	CLHDOAPP_00571	5733	6416	-	Thiol:disulfide interchange protein DsbC	PF13098	Thioredoxin-like domain
20100303_Bin_105	NODE_1222_length_32942_cov_50.0729	CLHDOAPP_00572	6635	8422	+	Type II secretion system protein E	PF00437	Type II/IV secretion system protein
20100303_Bin_105	NODE_1222_length_32942_cov_50.0729	CLHDOAPP_00572	6635	8422	+	Type II secretion system protein E	PF05157	Type II secretion system (T2SS), protein E, N-terminal domain
20100303_Bin_105	NODE_1222_length_32942_cov_50.0729	CLHDOAPP_00573	8431	9351	-	Tyrosine recombinase XerD	PF00589	Phage integrase family
20100303_Bin_105	NODE_1222_length_32942_cov_50.0729	CLHDOAPP_00573	8431	9351	-	Tyrosine recombinase XerD	PF02899	Phage integrase, N-terminal SAM-like domain
20100303_Bin_105	NODE_1222_length_32942_cov_50.0729	CLHDOAPP_00574	9511	9873	-	50S ribosomal protein L19	PF01245	Ribosomal protein L19
20100303_Bin_105	NODE_1222_length_32942_cov_50.0729	CLHDOAPP_00575	9897	10646	-	tRNA (guanine-N(1)-)-methyltransferase	PF01746	tRNA (Guanine-1)-methyltransferase
20100303_Bin_105	NODE_1222_length_32942_cov_50.0729	CLHDOAPP_00576	10646	11170	-	Ribosome maturation factor RimM	PF01782	RimM N-terminal domain
20100303_Bin_105	NODE_1222_length_32942_cov_50.0729	CLHDOAPP_00576	10646	11170	-	Ribosome maturation factor RimM	PF05239	PRC-barrel domain
20100303_Bin_105	NODE_1222_length_32942_cov_50.0729	CLHDOAPP_00577	11246	11503	-	30S ribosomal protein S16	PF00886	Ribosomal protein S16
20100303_Bin_105	NODE_1222_length_32942_cov_50.0729	CLHDOAPP_00578	11748	12323	+	5-formyltetrahydrofolate cyclo-ligase	PF01812	5-formyltetrahydrofolate cyclo-ligase family
20100303_Bin_105	NODE_1222_length_32942_cov_50.0729	CLHDOAPP_00579	12335	13069	-	hypothetical protein
20100303_Bin_105	NODE_1222_length_32942_cov_50.0729	CLHDOAPP_00580	13086	13997	-	Pantothenate precursors transporter PanS	PF01758	Sodium Bile acid symporter family
20100303_Bin_105	NODE_1222_length_32942_cov_50.0729	CLHDOAPP_00581	14187	14672	+	hypothetical protein
20100303_Bin_105	NODE_1222_length_32942_cov_50.0729	CLHDOAPP_00582	14792	15526	+	Hybrid peroxiredoxin hyPrx5	PF00462	Glutaredoxin
20100303_Bin_105	NODE_1222_length_32942_cov_50.0729	CLHDOAPP_00582	14792	15526	+	Hybrid peroxiredoxin hyPrx5	PF08534	Redoxin
20100303_Bin_105	NODE_1222_length_32942_cov_50.0729	CLHDOAPP_00583	15814	16590	-	hypothetical protein
20100303_Bin_105	NODE_1222_length_32942_cov_50.0729	CLHDOAPP_00584	16594	17178	-	ECF RNA polymerase sigma factor SigE	PF04542	Sigma-70 region 2
20100303_Bin_105	NODE_1222_length_32942_cov_50.0729	CLHDOAPP_00584	16594	17178	-	ECF RNA polymerase sigma factor SigE	PF08281	Sigma-70, region 4
20100303_Bin_105	NODE_1222_length_32942_cov_50.0729	CLHDOAPP_00585	17319	19421	-	Polyribonucleotide nucleotidyltransferase	PF00013	KH domain
20100303_Bin_105	NODE_1222_length_32942_cov_50.0729	CLHDOAPP_00585	17319	19421	-	Polyribonucleotide nucleotidyltransferase	PF00575	S1 RNA binding domain
20100303_Bin_105	NODE_1222_length_32942_cov_50.0729	CLHDOAPP_00585	17319	19421	-	Polyribonucleotide nucleotidyltransferase	PF01138	3' exoribonuclease family, domain 1
20100303_Bin_105	NODE_1222_length_32942_cov_50.0729	CLHDOAPP_00585	17319	19421	-	Polyribonucleotide nucleotidyltransferase	PF03725	3' exoribonuclease family, domain 2
20100303_Bin_105	NODE_1222_length_32942_cov_50.0729	CLHDOAPP_00585	17319	19421	-	Polyribonucleotide nucleotidyltransferase	PF03726	Polyribonucleotide nucleotidyltransferase, RNA binding domain
20100303_Bin_105	NODE_1222_length_32942_cov_50.0729	CLHDOAPP_00586	19548	19817	-	30S ribosomal protein S15	PF00312	Ribosomal protein S15
20100303_Bin_105	NODE_1222_length_32942_cov_50.0729	CLHDOAPP_00587	19916	20869	-	tRNA pseudouridine synthase B	PF01509	TruB family pseudouridylate synthase (N terminal domain)
20100303_Bin_105	NODE_1222_length_32942_cov_50.0729	CLHDOAPP_00587	19916	20869	-	tRNA pseudouridine synthase B	PF09157	Pseudouridine synthase II TruB, C-terminal
20100303_Bin_105	NODE_1222_length_32942_cov_50.0729	CLHDOAPP_00587	19916	20869	-	tRNA pseudouridine synthase B	PF16198	tRNA pseudouridylate synthase B C-terminal domain
20100303_Bin_105	NODE_1222_length_32942_cov_50.0729	CLHDOAPP_00588	20847	21218	-	30S ribosome-binding factor	PF02033	Ribosome-binding factor A
20100303_Bin_105	NODE_1222_length_32942_cov_50.0729	CLHDOAPP_00589	21228	23792	-	Translation initiation factor IF-2	PF00009	Elongation factor Tu GTP binding domain
20100303_Bin_105	NODE_1222_length_32942_cov_50.0729	CLHDOAPP_00589	21228	23792	-	Translation initiation factor IF-2	PF04760	Translation initiation factor IF-2, N-terminal region
20100303_Bin_105	NODE_1222_length_32942_cov_50.0729	CLHDOAPP_00589	21228	23792	-	Translation initiation factor IF-2	PF08364	Bacterial translation initiation factor IF-2 associated region
20100303_Bin_105	NODE_1222_length_32942_cov_50.0729	CLHDOAPP_00589	21228	23792	-	Translation initiation factor IF-2	PF11987	Translation-initiation factor 2
20100303_Bin_105	NODE_1222_length_32942_cov_50.0729	CLHDOAPP_00590	23792	25312	-	Transcription termination/antitermination protein NusA	PF00575	S1 RNA binding domain
20100303_Bin_105	NODE_1222_length_32942_cov_50.0729	CLHDOAPP_00590	23792	25312	-	Transcription termination/antitermination protein NusA	PF08529	NusA N-terminal domain
20100303_Bin_105	NODE_1222_length_32942_cov_50.0729	CLHDOAPP_00590	23792	25312	-	Transcription termination/antitermination protein NusA	PF13184	NusA-like KH domain
20100303_Bin_105	NODE_1222_length_32942_cov_50.0729	CLHDOAPP_00590	23792	25312	-	Transcription termination/antitermination protein NusA	PF14520	Helix-hairpin-helix domain
20100303_Bin_105	NODE_1222_length_32942_cov_50.0729	CLHDOAPP_00591	25333	25788	-	Ribosome maturation factor RimP	PF02576	RimP N-terminal domain
20100303_Bin_105	NODE_1222_length_32942_cov_50.0729	CLHDOAPP_00591	25333	25788	-	Ribosome maturation factor RimP	PF17384	RimP C-terminal SH3 domain
20100303_Bin_105	NODE_1222_length_32942_cov_50.0729	CLHDOAPP_00592	26071	26147	-	tRNA-Met(cat)
20100303_Bin_105	NODE_1222_length_32942_cov_50.0729	CLHDOAPP_00593	26216	27298	-	Pyruvate formate-lyase 1-activating enzyme	PF04055	Radical SAM superfamily
20100303_Bin_105	NODE_1222_length_32942_cov_50.0729	CLHDOAPP_00593	26216	27298	-	Pyruvate formate-lyase 1-activating enzyme	PF13353	4Fe-4S single cluster domain
20100303_Bin_105	NODE_1222_length_32942_cov_50.0729	CLHDOAPP_00594	27383	28750	+	hypothetical protein	PF01871	AMMECR1
20100303_Bin_105	NODE_1222_length_32942_cov_50.0729	CLHDOAPP_00594	27383	28750	+	hypothetical protein	PF01875	Memo-like protein
20100303_Bin_105	NODE_1222_length_32942_cov_50.0729	CLHDOAPP_00595	28981	29208	+	hypothetical protein
20100303_Bin_105	NODE_1222_length_32942_cov_50.0729	CLHDOAPP_00596	29388	29897	-	hypothetical protein	PF13181	Tetratricopeptide repeat
20100303_Bin_105	NODE_1222_length_32942_cov_50.0729	CLHDOAPP_00597	29934	32213	-	Penicillin-binding protein 1B	PF00155	Aminotransferase class I and II	GT51
20100303_Bin_105	NODE_1222_length_32942_cov_50.0729	CLHDOAPP_00597	29934	32213	-	Penicillin-binding protein 1B	PF00905	Penicillin binding protein transpeptidase domain	GT51
20100303_Bin_105	NODE_1222_length_32942_cov_50.0729	CLHDOAPP_00597	29934	32213	-	Penicillin-binding protein 1B	PF00912	Transglycosylase	GT51
20100303_Bin_105	NODE_1222_length_32942_cov_50.0729	CLHDOAPP_00597	29934	32213	-	Penicillin-binding protein 1B	PF14814	Bifunctional transglycosylase second domain	GT51
20100303_Bin_105	NODE_1222_length_32942_cov_50.0729	CLHDOAPP_00598	32562	32942	-	hypothetical protein
20100303_Bin_105	NODE_886_length_40057_cov_53.9037	CLHDOAPP_00599	3	110	-	hypothetical protein
20100303_Bin_105	NODE_886_length_40057_cov_53.9037	CLHDOAPP_00600	232	1017	-	Small ribosomal subunit biogenesis GTPase RsgA	PF03193	RsgA GTPase
20100303_Bin_105	NODE_886_length_40057_cov_53.9037	CLHDOAPP_00601	1440	1874	-	hypothetical protein
20100303_Bin_105	NODE_886_length_40057_cov_53.9037	CLHDOAPP_00602	2024	2857	-	Ribosomal RNA small subunit methyltransferase I	PF00590	Tetrapyrrole (Corrin/Porphyrin) Methylases
20100303_Bin_105	NODE_886_length_40057_cov_53.9037	CLHDOAPP_00603	3150	5000	+	Penicillin-binding protein activator LpoA	PF04348	LppC putative lipoprotein
20100303_Bin_105	NODE_886_length_40057_cov_53.9037	CLHDOAPP_00604	5018	5392	+	hypothetical protein	PF02021	Uncharacterised protein family UPF0102
20100303_Bin_105	NODE_886_length_40057_cov_53.9037	CLHDOAPP_00605	5426	6019	+	Phosphoheptose isomerase	PF13580	SIS domain
20100303_Bin_105	NODE_886_length_40057_cov_53.9037	CLHDOAPP_00606	6021	6602	+	Osmotically-inducible protein Y	PF04972	BON domain
20100303_Bin_105	NODE_886_length_40057_cov_53.9037	CLHDOAPP_00607	6607	7095	-	O-acetyl-ADP-ribose deacetylase	PF01661	Macro domain
20100303_Bin_105	NODE_886_length_40057_cov_53.9037	CLHDOAPP_00608	7195	9498	+	hypothetical protein	PF03190	Protein of unknown function, DUF255
20100303_Bin_105	NODE_886_length_40057_cov_53.9037	CLHDOAPP_00608	7195	9498	+	hypothetical protein	PF07221	N-acylglucosamine 2-epimerase (GlcNAc 2-epimerase)
20100303_Bin_105	NODE_886_length_40057_cov_53.9037	CLHDOAPP_00608	7195	9498	+	hypothetical protein	PF11412	Disulphide bond corrector protein DsbC
20100303_Bin_105	NODE_886_length_40057_cov_53.9037	CLHDOAPP_00609	9511	10299	-	Polyamine aminopropyltransferase
20100303_Bin_105	NODE_886_length_40057_cov_53.9037	CLHDOAPP_00610	10406	13219	+	RNA polymerase-associated protein RapA	PF00176	SNF2 family N-terminal domain
20100303_Bin_105	NODE_886_length_40057_cov_53.9037	CLHDOAPP_00610	10406	13219	+	RNA polymerase-associated protein RapA	PF00271	Helicase conserved C-terminal domain
20100303_Bin_105	NODE_886_length_40057_cov_53.9037	CLHDOAPP_00610	10406	13219	+	RNA polymerase-associated protein RapA	PF12137	RNA polymerase recycling family C-terminal
20100303_Bin_105	NODE_886_length_40057_cov_53.9037	CLHDOAPP_00610	10406	13219	+	RNA polymerase-associated protein RapA	PF18337	RapA N-terminal Tudor like domain
20100303_Bin_105	NODE_886_length_40057_cov_53.9037	CLHDOAPP_00610	10406	13219	+	RNA polymerase-associated protein RapA	PF18339	RapA N-terminal Tudor like domain 1
20100303_Bin_105	NODE_886_length_40057_cov_53.9037	CLHDOAPP_00611	13315	15666	+	30S ribosomal protein S1	PF00575	S1 RNA binding domain
20100303_Bin_105	NODE_886_length_40057_cov_53.9037	CLHDOAPP_00611	13315	15666	+	30S ribosomal protein S1	PF09371	Tex-like protein N-terminal domain
20100303_Bin_105	NODE_886_length_40057_cov_53.9037	CLHDOAPP_00611	13315	15666	+	30S ribosomal protein S1	PF12836	Helix-hairpin-helix motif
20100303_Bin_105	NODE_886_length_40057_cov_53.9037	CLHDOAPP_00611	13315	15666	+	30S ribosomal protein S1	PF16921	Tex protein YqgF-like domain
20100303_Bin_105	NODE_886_length_40057_cov_53.9037	CLHDOAPP_00611	13315	15666	+	30S ribosomal protein S1	PF17674	HHH domain
20100303_Bin_105	NODE_886_length_40057_cov_53.9037	CLHDOAPP_00612	15807	16262	+	hypothetical protein
20100303_Bin_105	NODE_886_length_40057_cov_53.9037	CLHDOAPP_00613	16438	16860	-	Stringent starvation protein B	PF04386	Stringent starvation protein B
20100303_Bin_105	NODE_886_length_40057_cov_53.9037	CLHDOAPP_00614	16889	17524	-	Stringent starvation protein A	PF00043	Glutathione S-transferase, C-terminal domain
20100303_Bin_105	NODE_886_length_40057_cov_53.9037	CLHDOAPP_00614	16889	17524	-	Stringent starvation protein A	PF13417	Glutathione S-transferase, N-terminal domain
20100303_Bin_105	NODE_886_length_40057_cov_53.9037	CLHDOAPP_00615	17712	18461	-	Cytochrome c1	PF02167	Cytochrome C1 family
20100303_Bin_105	NODE_886_length_40057_cov_53.9037	CLHDOAPP_00616	18461	19705	-	Cytochrome b	PF00032	Cytochrome b(C-terminal)/b6/petD
20100303_Bin_105	NODE_886_length_40057_cov_53.9037	CLHDOAPP_00616	18461	19705	-	Cytochrome b	PF00033	Cytochrome b/b6/petB
20100303_Bin_105	NODE_886_length_40057_cov_53.9037	CLHDOAPP_00617	19705	20298	-	Ubiquinol-cytochrome c reductase iron-sulfur subunit	PF00355	Rieske [2Fe-2S] domain
20100303_Bin_105	NODE_886_length_40057_cov_53.9037	CLHDOAPP_00617	19705	20298	-	Ubiquinol-cytochrome c reductase iron-sulfur subunit	PF10399	Ubiquitinol-cytochrome C reductase Fe-S subunit TAT signal
20100303_Bin_105	NODE_886_length_40057_cov_53.9037	CLHDOAPP_00618	20466	21563	+	Putative serine protease HtrA	PF13180	PDZ domain
20100303_Bin_105	NODE_886_length_40057_cov_53.9037	CLHDOAPP_00618	20466	21563	+	Putative serine protease HtrA	PF13365	Trypsin-like peptidase domain
20100303_Bin_105	NODE_886_length_40057_cov_53.9037	CLHDOAPP_00619	21568	22650	-	Histidinol-phosphate aminotransferase 2	PF00155	Aminotransferase class I and II
20100303_Bin_105	NODE_886_length_40057_cov_53.9037	CLHDOAPP_00620	22663	23958	-	Histidinol dehydrogenase	PF00815	Histidinol dehydrogenase
20100303_Bin_105	NODE_886_length_40057_cov_53.9037	CLHDOAPP_00621	23955	24596	-	ATP phosphoribosyltransferase	PF01634	ATP phosphoribosyltransferase
20100303_Bin_105	NODE_886_length_40057_cov_53.9037	CLHDOAPP_00622	24854	26113	-	UDP-N-acetylglucosamine 1-carboxyvinyltransferase	PF00275	EPSP synthase (3-phosphoshikimate 1-carboxyvinyltransferase)
20100303_Bin_105	NODE_886_length_40057_cov_53.9037	CLHDOAPP_00623	26157	26396	-	DNA-binding transcriptional regulator BolA	PF01722	BolA-like protein
20100303_Bin_105	NODE_886_length_40057_cov_53.9037	CLHDOAPP_00624	26497	27120	-	putative phospholipid-binding protein MlaC	PF05494	MlaC protein
20100303_Bin_105	NODE_886_length_40057_cov_53.9037	CLHDOAPP_00625	27381	29852	-	Putative membrane protein YdgH	PF03176	MMPL family
20100303_Bin_105	NODE_886_length_40057_cov_53.9037	CLHDOAPP_00626	29944	30327	-	Lactoylglutathione lyase	PF00903	Glyoxalase/Bleomycin resistance protein/Dioxygenase superfamily
20100303_Bin_105	NODE_886_length_40057_cov_53.9037	CLHDOAPP_00627	30348	30950	-	Phosphoribosylglycinamide formyltransferase	PF00551	Formyl transferase
20100303_Bin_105	NODE_886_length_40057_cov_53.9037	CLHDOAPP_00628	30947	32023	-	Erythronate-4-phosphate dehydrogenase	PF00389	D-isomer specific 2-hydroxyacid dehydrogenase, catalytic domain
20100303_Bin_105	NODE_886_length_40057_cov_53.9037	CLHDOAPP_00628	30947	32023	-	Erythronate-4-phosphate dehydrogenase	PF02826	D-isomer specific 2-hydroxyacid dehydrogenase, NAD binding domain
20100303_Bin_105	NODE_886_length_40057_cov_53.9037	CLHDOAPP_00628	30947	32023	-	Erythronate-4-phosphate dehydrogenase	PF11890	Domain of unknown function (DUF3410)
20100303_Bin_105	NODE_886_length_40057_cov_53.9037	CLHDOAPP_00629	32245	33180	-	hypothetical protein	PF02355	Protein export membrane protein
20100303_Bin_105	NODE_886_length_40057_cov_53.9037	CLHDOAPP_00629	32245	33180	-	hypothetical protein	PF07549	SecD/SecF GG Motif
20100303_Bin_105	NODE_886_length_40057_cov_53.9037	CLHDOAPP_00630	33231	35090	-	Modulator protein MzrA	PF02355	Protein export membrane protein
20100303_Bin_105	NODE_886_length_40057_cov_53.9037	CLHDOAPP_00630	33231	35090	-	Modulator protein MzrA	PF07549	SecD/SecF GG Motif
20100303_Bin_105	NODE_886_length_40057_cov_53.9037	CLHDOAPP_00630	33231	35090	-	Modulator protein MzrA	PF13721	SecD export protein N-terminal TM region
20100303_Bin_105	NODE_886_length_40057_cov_53.9037	CLHDOAPP_00631	35134	35460	-	hypothetical protein	PF02699	Preprotein translocase subunit
20100303_Bin_105	NODE_886_length_40057_cov_53.9037	CLHDOAPP_00632	35603	36520	-	hypothetical protein
20100303_Bin_105	NODE_886_length_40057_cov_53.9037	CLHDOAPP_00633	36531	37424	-	hypothetical protein	PF05114	Protein of unknown function (DUF692)
20100303_Bin_105	NODE_886_length_40057_cov_53.9037	CLHDOAPP_00634	37469	38578	-	Queuine tRNA-ribosyltransferase	PF01702	Queuine tRNA-ribosyltransferase
20100303_Bin_105	NODE_886_length_40057_cov_53.9037	CLHDOAPP_00635	38593	39618	-	S-adenosylmethionine:tRNA ribosyltransferase-isomerase	PF02547	Queuosine biosynthesis protein
20100303_Bin_105	NODE_886_length_40057_cov_53.9037	CLHDOAPP_00636	39709	39793	+	tRNA-Leu(caa)
20100303_Bin_105	NODE_886_length_40057_cov_53.9037	CLHDOAPP_00637	39911	40057	-	hypothetical protein
20100303_Bin_105	NODE_1114_length_34656_cov_48.0085	CLHDOAPP_00638	198	926	+	Phosphomannomutase/phosphoglucomutase	PF00408	Phosphoglucomutase/phosphomannomutase, C-terminal domain
20100303_Bin_105	NODE_1114_length_34656_cov_48.0085	CLHDOAPP_00638	198	926	+	Phosphomannomutase/phosphoglucomutase	PF02879	Phosphoglucomutase/phosphomannomutase, alpha/beta/alpha domain II
20100303_Bin_105	NODE_1114_length_34656_cov_48.0085	CLHDOAPP_00638	198	926	+	Phosphomannomutase/phosphoglucomutase	PF02880	Phosphoglucomutase/phosphomannomutase, alpha/beta/alpha domain III
20100303_Bin_105	NODE_1114_length_34656_cov_48.0085	CLHDOAPP_00639	1055	1192	-	hypothetical protein
20100303_Bin_105	NODE_1114_length_34656_cov_48.0085	CLHDOAPP_00640	1326	2603	-	Hemolysin C	PF00571	CBS domain
20100303_Bin_105	NODE_1114_length_34656_cov_48.0085	CLHDOAPP_00640	1326	2603	-	Hemolysin C	PF01595	Cyclin M transmembrane N-terminal domain
20100303_Bin_105	NODE_1114_length_34656_cov_48.0085	CLHDOAPP_00640	1326	2603	-	Hemolysin C	PF03471	Transporter associated domain
20100303_Bin_105	NODE_1114_length_34656_cov_48.0085	CLHDOAPP_00641	2689	3495	-	Inner membrane protein YpjD	PF01578	Cytochrome C assembly protein
20100303_Bin_105	NODE_1114_length_34656_cov_48.0085	CLHDOAPP_00642	3656	5023	+	Signal recognition particle protein	PF00448	SRP54-type protein, GTPase domain
20100303_Bin_105	NODE_1114_length_34656_cov_48.0085	CLHDOAPP_00642	3656	5023	+	Signal recognition particle protein	PF02881	SRP54-type protein, helical bundle domain
20100303_Bin_105	NODE_1114_length_34656_cov_48.0085	CLHDOAPP_00642	3656	5023	+	Signal recognition particle protein	PF02978	Signal peptide binding domain
20100303_Bin_105	NODE_1114_length_34656_cov_48.0085	CLHDOAPP_00643	5026	7266	+	NADP-dependent malic enzyme	PF00390	Malic enzyme, N-terminal domain
20100303_Bin_105	NODE_1114_length_34656_cov_48.0085	CLHDOAPP_00643	5026	7266	+	NADP-dependent malic enzyme	PF01515	Phosphate acetyl/butaryl transferase
20100303_Bin_105	NODE_1114_length_34656_cov_48.0085	CLHDOAPP_00643	5026	7266	+	NADP-dependent malic enzyme	PF03949	Malic enzyme, NAD binding domain
20100303_Bin_105	NODE_1114_length_34656_cov_48.0085	CLHDOAPP_00644	7370	7879	-	Disulfide bond formation protein B	PF02600	Disulfide bond formation protein DsbB
20100303_Bin_105	NODE_1114_length_34656_cov_48.0085	CLHDOAPP_00645	8027	8914	+	hypothetical protein	PF03547	Membrane transport protein
20100303_Bin_105	NODE_1114_length_34656_cov_48.0085	CLHDOAPP_00646	9600	9854	-	hypothetical protein	PF14384	BrnA antitoxin of type II toxin-antitoxin system
20100303_Bin_105	NODE_1114_length_34656_cov_48.0085	CLHDOAPP_00647	9832	10110	-	hypothetical protein	PF04365	Ribonuclease toxin, BrnT, of type II toxin-antitoxin system
20100303_Bin_105	NODE_1114_length_34656_cov_48.0085	CLHDOAPP_00648	10175	10957	-	hypothetical protein	PF00561	alpha/beta hydrolase fold
20100303_Bin_105	NODE_1114_length_34656_cov_48.0085	CLHDOAPP_00649	11170	12183	-	tRNA-modifying protein YgfZ
20100303_Bin_105	NODE_1114_length_34656_cov_48.0085	CLHDOAPP_00650	12193	12441	-	FAD assembly factor SdhE	PF03937	Flavinator of succinate dehydrogenase
20100303_Bin_105	NODE_1114_length_34656_cov_48.0085	CLHDOAPP_00651	12442	13224	-	Succinate dehydrogenase iron-sulfur subunit	PF13085	2Fe-2S iron-sulfur cluster binding domain
20100303_Bin_105	NODE_1114_length_34656_cov_48.0085	CLHDOAPP_00651	12442	13224	-	Succinate dehydrogenase iron-sulfur subunit	PF13534	4Fe-4S dicluster domain
20100303_Bin_105	NODE_1114_length_34656_cov_48.0085	CLHDOAPP_00652	13251	15038	-	Succinate dehydrogenase flavoprotein subunit	PF00890	FAD binding domain
20100303_Bin_105	NODE_1114_length_34656_cov_48.0085	CLHDOAPP_00652	13251	15038	-	Succinate dehydrogenase flavoprotein subunit	PF02910	Fumarate reductase flavoprotein C-term
20100303_Bin_105	NODE_1114_length_34656_cov_48.0085	CLHDOAPP_00653	15045	15425	-	hypothetical protein	PF01127	Succinate dehydrogenase/Fumarate reductase transmembrane subunit
20100303_Bin_105	NODE_1114_length_34656_cov_48.0085	CLHDOAPP_00654	15422	15805	-	Succinate dehydrogenase cytochrome b556 subunit	PF01127	Succinate dehydrogenase/Fumarate reductase transmembrane subunit
20100303_Bin_105	NODE_1114_length_34656_cov_48.0085	CLHDOAPP_00655	15893	16060	-	hypothetical protein	PF07896	Protein of unknown function (DUF1674)
20100303_Bin_105	NODE_1114_length_34656_cov_48.0085	CLHDOAPP_00656	16205	16675	+	hypothetical protein
20100303_Bin_105	NODE_1114_length_34656_cov_48.0085	CLHDOAPP_00657	16665	17519	-	hypothetical protein	PF00494	Squalene/phytoene synthase
20100303_Bin_105	NODE_1114_length_34656_cov_48.0085	CLHDOAPP_00658	17503	18165	-	Phosphoglycolate phosphatase	PF13419	Haloacid dehalogenase-like hydrolase
20100303_Bin_105	NODE_1114_length_34656_cov_48.0085	CLHDOAPP_00659	18162	18875	-	Ubiquinone biosynthesis O-methyltransferase	PF13489	Methyltransferase domain
20100303_Bin_105	NODE_1114_length_34656_cov_48.0085	CLHDOAPP_00660	19100	19813	+	putative phospholipid-binding lipoprotein MlaA	PF04333	MlaA lipoprotein
20100303_Bin_105	NODE_1114_length_34656_cov_48.0085	CLHDOAPP_00661	19841	20572	-	hypothetical protein
20100303_Bin_105	NODE_1114_length_34656_cov_48.0085	CLHDOAPP_00662	20600	24940	-	Serine/threonine-protein kinase PknB	PF00069	Protein kinase domain
20100303_Bin_105	NODE_1114_length_34656_cov_48.0085	CLHDOAPP_00662	20600	24940	-	Serine/threonine-protein kinase PknB	PF03781	Sulfatase-modifying factor enzyme 1
20100303_Bin_105	NODE_1114_length_34656_cov_48.0085	CLHDOAPP_00663	24978	25727	-	Serine/threonine phosphatase stp	PF13672	Protein phosphatase 2C
20100303_Bin_105	NODE_1114_length_34656_cov_48.0085	CLHDOAPP_00664	25744	26652	-	Adenylate cyclase 1	PF00211	Adenylate and Guanylate cyclase catalytic domain
20100303_Bin_105	NODE_1114_length_34656_cov_48.0085	CLHDOAPP_00664	25744	26652	-	Adenylate cyclase 1	PF00498	FHA domain
20100303_Bin_105	NODE_1114_length_34656_cov_48.0085	CLHDOAPP_00665	26744	27520	+	Foldase protein PrsA 1	PF13616	PPIC-type PPIASE domain
20100303_Bin_105	NODE_1114_length_34656_cov_48.0085	CLHDOAPP_00666	27782	29662	+	Heme/hemopexin transporter protein HuxB	PF03865	Haemolysin secretion/activation protein ShlB/FhaC/HecB
20100303_Bin_105	NODE_1114_length_34656_cov_48.0085	CLHDOAPP_00666	27782	29662	+	Heme/hemopexin transporter protein HuxB	PF08479	POTRA domain, ShlB-type
20100303_Bin_105	NODE_1114_length_34656_cov_48.0085	CLHDOAPP_00667	29843	34654	+	Heme/hemopexin-binding protein	PF05860	haemagglutination activity domain
20100303_Bin_105	NODE_123_length_107942_cov_59.0553	CLHDOAPP_00668	27	314	-	hypothetical protein
20100303_Bin_105	NODE_123_length_107942_cov_59.0553	CLHDOAPP_00669	437	943	-	hypothetical protein
20100303_Bin_105	NODE_123_length_107942_cov_59.0553	CLHDOAPP_00670	1005	1370	-	hypothetical protein
20100303_Bin_105	NODE_123_length_107942_cov_59.0553	CLHDOAPP_00671	1511	2164	+	hypothetical protein
20100303_Bin_105	NODE_123_length_107942_cov_59.0553	CLHDOAPP_00672	2208	3035	+	hypothetical protein	PF12686	Protein of unknown function (DUF3800)
20100303_Bin_105	NODE_123_length_107942_cov_59.0553	CLHDOAPP_00673	3043	3696	+	hypothetical protein	PF01844	HNH endonuclease
20100303_Bin_105	NODE_123_length_107942_cov_59.0553	CLHDOAPP_00674	3699	4433	+	hypothetical protein	PF18728	AbiV
20100303_Bin_105	NODE_123_length_107942_cov_59.0553	CLHDOAPP_00675	4533	4970	+	hypothetical protein
20100303_Bin_105	NODE_123_length_107942_cov_59.0553	CLHDOAPP_00676	5499	6482	-	Renalase	PF01593	Flavin containing amine oxidoreductase
20100303_Bin_105	NODE_123_length_107942_cov_59.0553	CLHDOAPP_00676	5499	6482	-	Renalase	PF13450	NAD(P)-binding Rossmann-like domain
20100303_Bin_105	NODE_123_length_107942_cov_59.0553	CLHDOAPP_00677	6527	6955	-	hypothetical protein
20100303_Bin_105	NODE_123_length_107942_cov_59.0553	CLHDOAPP_00678	6952	7746	-	Deoxyribodipyrimidine photo-lyase	PF03441	FAD binding domain of DNA photolyase
20100303_Bin_105	NODE_123_length_107942_cov_59.0553	CLHDOAPP_00679	7739	7993	-	hypothetical protein	PF13778	Domain of unknown function (DUF4174)
20100303_Bin_105	NODE_123_length_107942_cov_59.0553	CLHDOAPP_00680	8027	8173	-	hypothetical protein
20100303_Bin_105	NODE_123_length_107942_cov_59.0553	CLHDOAPP_00681	8470	8967	+	hypothetical protein	PF04248	Domain of unknown function (DUF427)
20100303_Bin_105	NODE_123_length_107942_cov_59.0553	CLHDOAPP_00682	9512	9619	+	hypothetical protein
20100303_Bin_105	NODE_123_length_107942_cov_59.0553	CLHDOAPP_00683	9623	9802	+	hypothetical protein
20100303_Bin_105	NODE_123_length_107942_cov_59.0553	CLHDOAPP_00684	9811	11205	+	Excinuclease cho	PF00929	Exonuclease
20100303_Bin_105	NODE_123_length_107942_cov_59.0553	CLHDOAPP_00684	9811	11205	+	Excinuclease cho	PF01541	GIY-YIG catalytic domain
20100303_Bin_105	NODE_123_length_107942_cov_59.0553	CLHDOAPP_00685	11257	13485	-	Adenylate cyclase 1	PF00211	Adenylate and Guanylate cyclase catalytic domain
20100303_Bin_105	NODE_123_length_107942_cov_59.0553	CLHDOAPP_00685	11257	13485	-	Adenylate cyclase 1	PF05226	CHASE2 domain
20100303_Bin_105	NODE_123_length_107942_cov_59.0553	CLHDOAPP_00686	13944	14792	-	3'(2')%2C5'-bisphosphate nucleotidase CysQ	PF00459	Inositol monophosphatase family
20100303_Bin_105	NODE_123_length_107942_cov_59.0553	CLHDOAPP_00687	14813	15472	+	GMP/IMP nucleotidase YrfG	PF13419	Haloacid dehalogenase-like hydrolase
20100303_Bin_105	NODE_123_length_107942_cov_59.0553	CLHDOAPP_00688	15469	16170	-	tRNA (guanine-N(7)-)-methyltransferase	PF02390	Putative methyltransferase
20100303_Bin_105	NODE_123_length_107942_cov_59.0553	CLHDOAPP_00689	16219	17010	-	Thiazole synthase	PF05690	Thiazole biosynthesis protein ThiG
20100303_Bin_105	NODE_123_length_107942_cov_59.0553	CLHDOAPP_00690	17040	17237	-	hypothetical protein	PF02597	ThiS family
20100303_Bin_105	NODE_123_length_107942_cov_59.0553	CLHDOAPP_00691	17282	18193	-	Ribonuclease BN	PF12706	Beta-lactamase superfamily domain
20100303_Bin_105	NODE_123_length_107942_cov_59.0553	CLHDOAPP_00692	18207	18599	-	Cyclic di-GMP phosphodiesterase response regulator RpfG	PF00072	Response regulator receiver domain
20100303_Bin_105	NODE_123_length_107942_cov_59.0553	CLHDOAPP_00693	18914	18987	+	tRNA-Gly(ccc)
20100303_Bin_105	NODE_123_length_107942_cov_59.0553	CLHDOAPP_00694	18997	19230	-	hypothetical protein
20100303_Bin_105	NODE_123_length_107942_cov_59.0553	CLHDOAPP_00695	19376	19966	-	Cell division protein FtsN	PF05036	SPOR domain
20100303_Bin_105	NODE_123_length_107942_cov_59.0553	CLHDOAPP_00696	19966	21759	-	Arginine--tRNA ligase	PF00750	tRNA synthetases class I (R)
20100303_Bin_105	NODE_123_length_107942_cov_59.0553	CLHDOAPP_00696	19966	21759	-	Arginine--tRNA ligase	PF03485	Arginyl tRNA synthetase N terminal domain
20100303_Bin_105	NODE_123_length_107942_cov_59.0553	CLHDOAPP_00696	19966	21759	-	Arginine--tRNA ligase	PF05746	DALR anticodon binding domain
20100303_Bin_105	NODE_123_length_107942_cov_59.0553	CLHDOAPP_00697	21857	22504	-	hypothetical protein	PF00581	Rhodanese-like domain
20100303_Bin_105	NODE_123_length_107942_cov_59.0553	CLHDOAPP_00698	22514	24724	-	Primosomal protein N'	PF00270	DEAD/DEAH box helicase
20100303_Bin_105	NODE_123_length_107942_cov_59.0553	CLHDOAPP_00698	22514	24724	-	Primosomal protein N'	PF00271	Helicase conserved C-terminal domain
20100303_Bin_105	NODE_123_length_107942_cov_59.0553	CLHDOAPP_00698	22514	24724	-	Primosomal protein N'	PF17764	3'DNA-binding domain (3'BD)
20100303_Bin_105	NODE_123_length_107942_cov_59.0553	CLHDOAPP_00698	22514	24724	-	Primosomal protein N'	PF18074	Primosomal protein N C-terminal domain
20100303_Bin_105	NODE_123_length_107942_cov_59.0553	CLHDOAPP_00698	22514	24724	-	Primosomal protein N'	PF18319	PriA DNA helicase Cys-rich region (CRR) domain
20100303_Bin_105	NODE_123_length_107942_cov_59.0553	CLHDOAPP_00699	24740	25342	-	hypothetical protein
20100303_Bin_105	NODE_123_length_107942_cov_59.0553	CLHDOAPP_00700	25359	27773	-	Penicillin-binding protein 1A	PF00905	Penicillin binding protein transpeptidase domain	GT51
20100303_Bin_105	NODE_123_length_107942_cov_59.0553	CLHDOAPP_00700	25359	27773	-	Penicillin-binding protein 1A	PF00912	Transglycosylase	GT51
20100303_Bin_105	NODE_123_length_107942_cov_59.0553	CLHDOAPP_00700	25359	27773	-	Penicillin-binding protein 1A	PF17092	Penicillin-binding protein OB-like domain	GT51
20100303_Bin_105	NODE_123_length_107942_cov_59.0553	CLHDOAPP_00701	28001	29062	+	Cell division protein FtsA	PF11104	Type IV pilus assembly protein PilM;
20100303_Bin_105	NODE_123_length_107942_cov_59.0553	CLHDOAPP_00702	29062	29631	+	hypothetical protein	PF05137	Fimbrial assembly protein (PilN)
20100303_Bin_105	NODE_123_length_107942_cov_59.0553	CLHDOAPP_00703	29628	30230	+	hypothetical protein	PF04350	Pilus assembly protein, PilO
20100303_Bin_105	NODE_123_length_107942_cov_59.0553	CLHDOAPP_00704	30242	30814	+	hypothetical protein	PF04351	Pilus assembly protein, PilP
20100303_Bin_105	NODE_123_length_107942_cov_59.0553	CLHDOAPP_00705	30837	32993	+	Type IV pilus biogenesis and competence protein PilQ	PF00263	Bacterial type II and III secretion system protein
20100303_Bin_105	NODE_123_length_107942_cov_59.0553	CLHDOAPP_00705	30837	32993	+	Type IV pilus biogenesis and competence protein PilQ	PF03958	Bacterial type II/III secretion system short domain
20100303_Bin_105	NODE_123_length_107942_cov_59.0553	CLHDOAPP_00705	30837	32993	+	Type IV pilus biogenesis and competence protein PilQ	PF07660	Secretin and TonB N terminus short domain
20100303_Bin_105	NODE_123_length_107942_cov_59.0553	CLHDOAPP_00705	30837	32993	+	Type IV pilus biogenesis and competence protein PilQ	PF11741	AMIN domain
20100303_Bin_105	NODE_123_length_107942_cov_59.0553	CLHDOAPP_00706	33124	33651	+	Shikimate kinase 1	PF01202	Shikimate kinase
20100303_Bin_105	NODE_123_length_107942_cov_59.0553	CLHDOAPP_00707	33638	34717	+	3-dehydroquinate synthase	PF01761	3-dehydroquinate synthase
20100303_Bin_105	NODE_123_length_107942_cov_59.0553	CLHDOAPP_00708	34740	35867	+	Deoxyguanosinetriphosphate triphosphohydrolase-like protein	PF01966	HD domain
20100303_Bin_105	NODE_123_length_107942_cov_59.0553	CLHDOAPP_00708	34740	35867	+	Deoxyguanosinetriphosphate triphosphohydrolase-like protein	PF13286	Phosphohydrolase-associated domain
20100303_Bin_105	NODE_123_length_107942_cov_59.0553	CLHDOAPP_00709	35928	37448	+	Cell division protein DamX	PF13401	AAA domain
20100303_Bin_105	NODE_123_length_107942_cov_59.0553	CLHDOAPP_00710	37800	42356	+	Ferredoxin-dependent glutamate synthase 1	PF00310	Glutamine amidotransferases class-II
20100303_Bin_105	NODE_123_length_107942_cov_59.0553	CLHDOAPP_00710	37800	42356	+	Ferredoxin-dependent glutamate synthase 1	PF01493	GXGXG motif
20100303_Bin_105	NODE_123_length_107942_cov_59.0553	CLHDOAPP_00710	37800	42356	+	Ferredoxin-dependent glutamate synthase 1	PF01645	Conserved region in glutamate synthase
20100303_Bin_105	NODE_123_length_107942_cov_59.0553	CLHDOAPP_00710	37800	42356	+	Ferredoxin-dependent glutamate synthase 1	PF04898	Glutamate synthase central domain
20100303_Bin_105	NODE_123_length_107942_cov_59.0553	CLHDOAPP_00711	42349	43791	+	Glutamate synthase [NADPH] small chain	PF07992	Pyridine nucleotide-disulphide oxidoreductase
20100303_Bin_105	NODE_123_length_107942_cov_59.0553	CLHDOAPP_00711	42349	43791	+	Glutamate synthase [NADPH] small chain	PF14691	Dihydroprymidine dehydrogenase domain II, 4Fe-4S cluster
20100303_Bin_105	NODE_123_length_107942_cov_59.0553	CLHDOAPP_00712	44240	44698	+	Protein PsiE	PF06146	Phosphate-starvation-inducible E
20100303_Bin_105	NODE_123_length_107942_cov_59.0553	CLHDOAPP_00713	44914	45432	-	hypothetical protein	PF13803	Domain of unknown function (DUF4184)
20100303_Bin_105	NODE_123_length_107942_cov_59.0553	CLHDOAPP_00714	45466	46299	-	hypothetical protein
20100303_Bin_105	NODE_123_length_107942_cov_59.0553	CLHDOAPP_00715	46364	47260	-	NAD(P)-dependent methylenetetrahydromethanopterin dehydrogenase	PF09176	Methylene-tetrahydromethanopterin dehydrogenase, N-terminal
20100303_Bin_105	NODE_123_length_107942_cov_59.0553	CLHDOAPP_00716	47443	48216	+	hypothetical protein	PF03883	Peroxide stress protein YaaA
20100303_Bin_105	NODE_123_length_107942_cov_59.0553	CLHDOAPP_00717	48342	49367	+	putative diguanylate cyclase YdaM	PF00990	Diguanylate cyclase, GGDEF domain
20100303_Bin_105	NODE_123_length_107942_cov_59.0553	CLHDOAPP_00718	49401	49886	-	hypothetical protein	PF01661	Macro domain
20100303_Bin_105	NODE_123_length_107942_cov_59.0553	CLHDOAPP_00719	50025	50126	-	hypothetical protein
20100303_Bin_105	NODE_123_length_107942_cov_59.0553	CLHDOAPP_00720	50178	50606	+	hypothetical protein	PF09917	Uncharacterized protein conserved in bacteria (DUF2147)
20100303_Bin_105	NODE_123_length_107942_cov_59.0553	CLHDOAPP_00721	50624	51418	+	putative oxidoreductase	PF00106	short chain dehydrogenase
20100303_Bin_105	NODE_123_length_107942_cov_59.0553	CLHDOAPP_00722	51559	52098	+	hypothetical protein
20100303_Bin_105	NODE_123_length_107942_cov_59.0553	CLHDOAPP_00723	52530	53087	+	Thiol-disulfide oxidoreductase ResA	PF00578	AhpC/TSA family
20100303_Bin_105	NODE_123_length_107942_cov_59.0553	CLHDOAPP_00724	53115	53354	-	hypothetical protein
20100303_Bin_105	NODE_123_length_107942_cov_59.0553	CLHDOAPP_00725	53418	54254	+	Bifunctional transcriptional activator/DNA repair enzyme Ada	PF01035	6-O-methylguanine DNA methyltransferase, DNA binding domain
20100303_Bin_105	NODE_123_length_107942_cov_59.0553	CLHDOAPP_00725	53418	54254	+	Bifunctional transcriptional activator/DNA repair enzyme Ada	PF12833	Helix-turn-helix domain
20100303_Bin_105	NODE_123_length_107942_cov_59.0553	CLHDOAPP_00726	54340	54636	+	hypothetical protein
20100303_Bin_105	NODE_123_length_107942_cov_59.0553	CLHDOAPP_00727	54907	54981	+	tRNA-Cys(gca)
20100303_Bin_105	NODE_123_length_107942_cov_59.0553	CLHDOAPP_00728	55003	55440	-	hypothetical protein
20100303_Bin_105	NODE_123_length_107942_cov_59.0553	CLHDOAPP_00729	55732	57111	+	Siderophore exporter MmpL4	PF03176	MMPL family
20100303_Bin_105	NODE_123_length_107942_cov_59.0553	CLHDOAPP_00730	57227	57904	+	hypothetical protein
20100303_Bin_105	NODE_123_length_107942_cov_59.0553	CLHDOAPP_00731	57906	58628	+	hypothetical protein
20100303_Bin_105	NODE_123_length_107942_cov_59.0553	CLHDOAPP_00732	58634	59695	+	3-oxoacyl-[acyl-carrier-protein] synthase 3	PF08541	3-Oxoacyl-[acyl-carrier-protein (ACP)] synthase III C terminal
20100303_Bin_105	NODE_123_length_107942_cov_59.0553	CLHDOAPP_00732	58634	59695	+	3-oxoacyl-[acyl-carrier-protein] synthase 3	PF08545	3-Oxoacyl-[acyl-carrier-protein (ACP)] synthase III
20100303_Bin_105	NODE_123_length_107942_cov_59.0553	CLHDOAPP_00733	59823	60419	-	hypothetical protein	PF01243	Pyridoxamine 5'-phosphate oxidase
20100303_Bin_105	NODE_123_length_107942_cov_59.0553	CLHDOAPP_00734	60423	61451	-	Haloalkane dehalogenase	PF00561	alpha/beta hydrolase fold
20100303_Bin_105	NODE_123_length_107942_cov_59.0553	CLHDOAPP_00735	61577	62482	+	HTH-type transcriptional regulator YhaJ	PF00126	Bacterial regulatory helix-turn-helix protein, lysR family
20100303_Bin_105	NODE_123_length_107942_cov_59.0553	CLHDOAPP_00735	61577	62482	+	HTH-type transcriptional regulator YhaJ	PF03466	LysR substrate binding domain
20100303_Bin_105	NODE_123_length_107942_cov_59.0553	CLHDOAPP_00736	62520	63245	+	hypothetical protein	PF07298	NnrU protein
20100303_Bin_105	NODE_123_length_107942_cov_59.0553	CLHDOAPP_00737	63329	64081	+	hypothetical protein
20100303_Bin_105	NODE_123_length_107942_cov_59.0553	CLHDOAPP_00738	64097	64495	-	hypothetical protein
20100303_Bin_105	NODE_123_length_107942_cov_59.0553	CLHDOAPP_00739	64522	66033	-	Sodium-dependent dicarboxylate transporter SdcS	PF00939	Sodium:sulfate symporter transmembrane region
20100303_Bin_105	NODE_123_length_107942_cov_59.0553	CLHDOAPP_00740	66046	67215	-	hypothetical protein
20100303_Bin_105	NODE_123_length_107942_cov_59.0553	CLHDOAPP_00741	67226	67690	-	hypothetical protein
20100303_Bin_105	NODE_123_length_107942_cov_59.0553	CLHDOAPP_00742	67854	68072	+	Na(+)/H(+) antiporter NhaA	PF06965	Na+/H+ antiporter 1
20100303_Bin_105	NODE_123_length_107942_cov_59.0553	CLHDOAPP_00743	68099	69028	+	Na(+)/H(+) antiporter NhaA	PF06965	Na+/H+ antiporter 1
20100303_Bin_105	NODE_123_length_107942_cov_59.0553	CLHDOAPP_00744	69051	69971	-	HTH-type transcriptional regulator DmlR	PF00126	Bacterial regulatory helix-turn-helix protein, lysR family
20100303_Bin_105	NODE_123_length_107942_cov_59.0553	CLHDOAPP_00744	69051	69971	-	HTH-type transcriptional regulator DmlR	PF03466	LysR substrate binding domain
20100303_Bin_105	NODE_123_length_107942_cov_59.0553	CLHDOAPP_00745	70069	70593	+	NADH-dependent flavin reductase subunit 1	PF03358	NADPH-dependent FMN reductase
20100303_Bin_105	NODE_123_length_107942_cov_59.0553	CLHDOAPP_00746	70617	71459	+	Putative quercetin 2%2C3-dioxygenase	PF02678	Pirin
20100303_Bin_105	NODE_123_length_107942_cov_59.0553	CLHDOAPP_00746	70617	71459	+	Putative quercetin 2%2C3-dioxygenase	PF05726	Pirin C-terminal cupin domain
20100303_Bin_105	NODE_123_length_107942_cov_59.0553	CLHDOAPP_00747	71475	72452	+	Glutathionyl-hydroquinone reductase YqjG	PF13409	Glutathione S-transferase, N-terminal domain
20100303_Bin_105	NODE_123_length_107942_cov_59.0553	CLHDOAPP_00747	71475	72452	+	Glutathionyl-hydroquinone reductase YqjG	PF13410	Glutathione S-transferase, C-terminal domain
20100303_Bin_105	NODE_123_length_107942_cov_59.0553	CLHDOAPP_00748	72443	73030	+	Cytochrome b561	PF01292	Prokaryotic cytochrome b561
20100303_Bin_105	NODE_123_length_107942_cov_59.0553	CLHDOAPP_00749	73038	73412	-	hypothetical protein	PF00581	Rhodanese-like domain
20100303_Bin_105	NODE_123_length_107942_cov_59.0553	CLHDOAPP_00750	73581	73982	+	hypothetical protein
20100303_Bin_105	NODE_123_length_107942_cov_59.0553	CLHDOAPP_00751	74149	75219	+	Uroporphyrinogen decarboxylase	PF01208	Uroporphyrinogen decarboxylase (URO-D)
20100303_Bin_105	NODE_123_length_107942_cov_59.0553	CLHDOAPP_00752	75225	76145	+	hypothetical protein	PF04018	Domain of unknown function (DUF368)
20100303_Bin_105	NODE_123_length_107942_cov_59.0553	CLHDOAPP_00753	76197	78638	+	Na(+)/H(+) antiporter NhaG	PF00027	Cyclic nucleotide-binding domain
20100303_Bin_105	NODE_123_length_107942_cov_59.0553	CLHDOAPP_00753	76197	78638	+	Na(+)/H(+) antiporter NhaG	PF00999	Sodium/hydrogen exchanger family
20100303_Bin_105	NODE_123_length_107942_cov_59.0553	CLHDOAPP_00754	78625	80130	-	Apolipoprotein N-acyltransferase	PF00795	Carbon-nitrogen hydrolase
20100303_Bin_105	NODE_123_length_107942_cov_59.0553	CLHDOAPP_00755	80166	81035	-	Magnesium and cobalt efflux protein CorC	PF00571	CBS domain
20100303_Bin_105	NODE_123_length_107942_cov_59.0553	CLHDOAPP_00755	80166	81035	-	Magnesium and cobalt efflux protein CorC	PF03471	Transporter associated domain
20100303_Bin_105	NODE_123_length_107942_cov_59.0553	CLHDOAPP_00756	81047	81487	-	Endoribonuclease YbeY	PF02130	Uncharacterized protein family UPF0054
20100303_Bin_105	NODE_123_length_107942_cov_59.0553	CLHDOAPP_00757	81512	82435	-	PhoH-like protein	PF02562	PhoH-like protein
20100303_Bin_105	NODE_123_length_107942_cov_59.0553	CLHDOAPP_00758	82511	83866	-	tRNA-2-methylthio-N(6)-dimethylallyladenosine synthase	PF00919	Uncharacterized protein family UPF0004
20100303_Bin_105	NODE_123_length_107942_cov_59.0553	CLHDOAPP_00758	82511	83866	-	tRNA-2-methylthio-N(6)-dimethylallyladenosine synthase	PF01938	TRAM domain
20100303_Bin_105	NODE_123_length_107942_cov_59.0553	CLHDOAPP_00758	82511	83866	-	tRNA-2-methylthio-N(6)-dimethylallyladenosine synthase	PF04055	Radical SAM superfamily
20100303_Bin_105	NODE_123_length_107942_cov_59.0553	CLHDOAPP_00759	83995	84426	-	hypothetical protein
20100303_Bin_105	NODE_123_length_107942_cov_59.0553	CLHDOAPP_00760	84518	86056	+	Tungstate-binding protein TupA	PF00528	Binding-protein-dependent transport system inner membrane component
20100303_Bin_105	NODE_123_length_107942_cov_59.0553	CLHDOAPP_00760	84518	86056	+	Tungstate-binding protein TupA	PF12849	PBP superfamily domain
20100303_Bin_105	NODE_123_length_107942_cov_59.0553	CLHDOAPP_00761	86053	87048	+	Tungstate uptake system ATP-binding protein TupC	PF00005	ABC transporter
20100303_Bin_105	NODE_123_length_107942_cov_59.0553	CLHDOAPP_00761	86053	87048	+	Tungstate uptake system ATP-binding protein TupC	PF03459	TOBE domain
20100303_Bin_105	NODE_123_length_107942_cov_59.0553	CLHDOAPP_00762	87077	87901	+	Small-conductance mechanosensitive channel	PF00924	Mechanosensitive ion channel
20100303_Bin_105	NODE_123_length_107942_cov_59.0553	CLHDOAPP_00762	87077	87901	+	Small-conductance mechanosensitive channel	PF05552	Conserved TM helix
20100303_Bin_105	NODE_123_length_107942_cov_59.0553	CLHDOAPP_00763	87989	88327	+	hypothetical protein	PF14520	Helix-hairpin-helix domain
20100303_Bin_105	NODE_123_length_107942_cov_59.0553	CLHDOAPP_00764	88757	90028	+	L-methionine gamma-lyase	PF01053	Cys/Met metabolism PLP-dependent enzyme
20100303_Bin_105	NODE_123_length_107942_cov_59.0553	CLHDOAPP_00765	90039	90491	+	Localization factor PodJL	PF08238	Sel1 repeat
20100303_Bin_105	NODE_123_length_107942_cov_59.0553	CLHDOAPP_00766	90822	91187	+	hypothetical protein	PF14552	Tautomerase enzyme
20100303_Bin_105	NODE_123_length_107942_cov_59.0553	CLHDOAPP_00767	91293	92390	+	Arsenical-resistance protein Acr3	PF01758	Sodium Bile acid symporter family
20100303_Bin_105	NODE_123_length_107942_cov_59.0553	CLHDOAPP_00768	92638	93714	+	Mechanosensitive channel MscK	PF00924	Mechanosensitive ion channel
20100303_Bin_105	NODE_123_length_107942_cov_59.0553	CLHDOAPP_00769	93734	93810	-	tRNA-Met(cat)
20100303_Bin_105	NODE_123_length_107942_cov_59.0553	CLHDOAPP_00770	93934	94569	-	Cyclic AMP receptor-like protein	PF00027	Cyclic nucleotide-binding domain
20100303_Bin_105	NODE_123_length_107942_cov_59.0553	CLHDOAPP_00770	93934	94569	-	Cyclic AMP receptor-like protein	PF13545	Crp-like helix-turn-helix domain
20100303_Bin_105	NODE_123_length_107942_cov_59.0553	CLHDOAPP_00771	94605	95087	+	hypothetical protein	PF02566	OsmC-like protein
20100303_Bin_105	NODE_123_length_107942_cov_59.0553	CLHDOAPP_00772	95430	96104	-	Transcriptional regulatory protein ZraR	PF00072	Response regulator receiver domain
20100303_Bin_105	NODE_123_length_107942_cov_59.0553	CLHDOAPP_00773	96263	96544	-	Sulfurtransferase TusA	PF01206	Sulfurtransferase TusA
20100303_Bin_105	NODE_123_length_107942_cov_59.0553	CLHDOAPP_00774	96574	98604	-	putative TonB-dependent receptor	PF00593	TonB dependent receptor
20100303_Bin_105	NODE_123_length_107942_cov_59.0553	CLHDOAPP_00774	96574	98604	-	putative TonB-dependent receptor	PF07715	TonB-dependent Receptor Plug Domain
20100303_Bin_105	NODE_123_length_107942_cov_59.0553	CLHDOAPP_00775	98979	99476	+	Zinc uptake regulation protein	PF01475	Ferric uptake regulator family
20100303_Bin_105	NODE_123_length_107942_cov_59.0553	CLHDOAPP_00776	99480	100346	+	High-affinity zinc uptake system binding-protein ZnuA	PF01297	Zinc-uptake complex component A periplasmic
20100303_Bin_105	NODE_123_length_107942_cov_59.0553	CLHDOAPP_00777	100339	101067	+	High-affinity zinc uptake system ATP-binding protein ZnuC	PF00005	ABC transporter
20100303_Bin_105	NODE_123_length_107942_cov_59.0553	CLHDOAPP_00778	101071	101892	+	Manganese transport system membrane protein MntB	PF00950	ABC 3 transport family
20100303_Bin_105	NODE_123_length_107942_cov_59.0553	CLHDOAPP_00779	101908	102963	-	Phospho-2-dehydro-3-deoxyheptonate aldolase%2C Phe-sensitive	PF00793	DAHP synthetase I family
20100303_Bin_105	NODE_123_length_107942_cov_59.0553	CLHDOAPP_00780	103008	103349	-	Purine nucleoside phosphoramidase	PF01230	HIT domain
20100303_Bin_105	NODE_123_length_107942_cov_59.0553	CLHDOAPP_00781	103459	104628	-	Putative aminoacrylate hydrolase RutD	PF00561	alpha/beta hydrolase fold
20100303_Bin_105	NODE_123_length_107942_cov_59.0553	CLHDOAPP_00782	105051	105695	+	hypothetical protein
20100303_Bin_105	NODE_123_length_107942_cov_59.0553	CLHDOAPP_00783	105795	106259	+	hypothetical protein
20100303_Bin_105	NODE_123_length_107942_cov_59.0553	CLHDOAPP_00784	106268	106705	-	hypothetical protein
20100303_Bin_105	NODE_123_length_107942_cov_59.0553	CLHDOAPP_00785	107051	107803	+	hypothetical protein	PF13640	2OG-Fe(II) oxygenase superfamily
20100303_Bin_105	NODE_394_length_62373_cov_49.2037	CLHDOAPP_00786	22	3717	-	Methionine synthase	PF00809	Pterin binding enzyme
20100303_Bin_105	NODE_394_length_62373_cov_49.2037	CLHDOAPP_00786	22	3717	-	Methionine synthase	PF02310	B12 binding domain
20100303_Bin_105	NODE_394_length_62373_cov_49.2037	CLHDOAPP_00786	22	3717	-	Methionine synthase	PF02574	Homocysteine S-methyltransferase
20100303_Bin_105	NODE_394_length_62373_cov_49.2037	CLHDOAPP_00786	22	3717	-	Methionine synthase	PF02607	B12 binding domain
20100303_Bin_105	NODE_394_length_62373_cov_49.2037	CLHDOAPP_00786	22	3717	-	Methionine synthase	PF02965	Vitamin B12 dependent methionine synthase, activation domain
20100303_Bin_105	NODE_394_length_62373_cov_49.2037	CLHDOAPP_00787	4374	6089	-	putative MFS-type transporter YhjX	PF07690	Major Facilitator Superfamily
20100303_Bin_105	NODE_394_length_62373_cov_49.2037	CLHDOAPP_00788	6572	8530	+	Colicin I receptor	PF00593	TonB dependent receptor
20100303_Bin_105	NODE_394_length_62373_cov_49.2037	CLHDOAPP_00788	6572	8530	+	Colicin I receptor	PF07715	TonB-dependent Receptor Plug Domain
20100303_Bin_105	NODE_394_length_62373_cov_49.2037	CLHDOAPP_00789	8593	9120	+	hypothetical protein
20100303_Bin_105	NODE_394_length_62373_cov_49.2037	CLHDOAPP_00790	9147	9707	+	Cob(I)yrinic acid a%2Cc-diamide adenosyltransferase	PF01923	Cobalamin adenosyltransferase
20100303_Bin_105	NODE_394_length_62373_cov_49.2037	CLHDOAPP_00791	9711	10379	-	hypothetical protein	PF13975	gag-polyprotein putative aspartyl protease
20100303_Bin_105	NODE_394_length_62373_cov_49.2037	CLHDOAPP_00792	10477	11592	+	Phospho-2-dehydro-3-deoxyheptonate aldolase	PF00793	DAHP synthetase I family
20100303_Bin_105	NODE_394_length_62373_cov_49.2037	CLHDOAPP_00793	11598	12350	-	Glutamyl-Q tRNA(Asp) synthetase	PF00749	tRNA synthetases class I (E and Q), catalytic domain
20100303_Bin_105	NODE_394_length_62373_cov_49.2037	CLHDOAPP_00794	12492	13223	-	RNA polymerase-binding transcription factor DksA	PF01258	Prokaryotic dksA/traR C4-type zinc finger
20100303_Bin_105	NODE_394_length_62373_cov_49.2037	CLHDOAPP_00795	13307	14035	-	Sulfate transporter CysZ	PF07264	Etoposide-induced protein 2.4 (EI24)
20100303_Bin_105	NODE_394_length_62373_cov_49.2037	CLHDOAPP_00796	14050	14490	-	NADPH-dependent 7-cyano-7-deazaguanine reductase	PF14489	QueF-like protein
20100303_Bin_105	NODE_394_length_62373_cov_49.2037	CLHDOAPP_00797	14639	18145	+	Chromosome partition protein Smc	PF02463	RecF/RecN/SMC N terminal domain
20100303_Bin_105	NODE_394_length_62373_cov_49.2037	CLHDOAPP_00797	14639	18145	+	Chromosome partition protein Smc	PF06470	SMC proteins Flexible Hinge Domain
20100303_Bin_105	NODE_394_length_62373_cov_49.2037	CLHDOAPP_00798	18235	19122	+	Cell division protein ZipA	PF04354	ZipA, C-terminal FtsZ-binding domain
20100303_Bin_105	NODE_394_length_62373_cov_49.2037	CLHDOAPP_00799	19131	21134	+	DNA ligase	PF00533	BRCA1 C Terminus (BRCT) domain
20100303_Bin_105	NODE_394_length_62373_cov_49.2037	CLHDOAPP_00799	19131	21134	+	DNA ligase	PF01653	NAD-dependent DNA ligase adenylation domain
20100303_Bin_105	NODE_394_length_62373_cov_49.2037	CLHDOAPP_00799	19131	21134	+	DNA ligase	PF03119	NAD-dependent DNA ligase C4 zinc finger domain
20100303_Bin_105	NODE_394_length_62373_cov_49.2037	CLHDOAPP_00799	19131	21134	+	DNA ligase	PF03120	NAD-dependent DNA ligase OB-fold domain
20100303_Bin_105	NODE_394_length_62373_cov_49.2037	CLHDOAPP_00799	19131	21134	+	DNA ligase	PF12826	Helix-hairpin-helix motif
20100303_Bin_105	NODE_394_length_62373_cov_49.2037	CLHDOAPP_00799	19131	21134	+	DNA ligase	PF14520	Helix-hairpin-helix domain
20100303_Bin_105	NODE_394_length_62373_cov_49.2037	CLHDOAPP_00800	21266	22897	-	L-aspartate oxidase	PF00890	FAD binding domain
20100303_Bin_105	NODE_394_length_62373_cov_49.2037	CLHDOAPP_00800	21266	22897	-	L-aspartate oxidase	PF02910	Fumarate reductase flavoprotein C-term
20100303_Bin_105	NODE_394_length_62373_cov_49.2037	CLHDOAPP_00801	23040	23618	+	ECF RNA polymerase sigma-E factor	PF04542	Sigma-70 region 2
20100303_Bin_105	NODE_394_length_62373_cov_49.2037	CLHDOAPP_00801	23040	23618	+	ECF RNA polymerase sigma-E factor	PF08281	Sigma-70, region 4
20100303_Bin_105	NODE_394_length_62373_cov_49.2037	CLHDOAPP_00802	23636	24208	+	Anti-sigma-E factor RseA	PF03872	Anti sigma-E protein RseA, N-terminal domain
20100303_Bin_105	NODE_394_length_62373_cov_49.2037	CLHDOAPP_00803	24215	25189	+	Sigma-E factor regulatory protein RseB	PF03888	MucB/RseB N-terminal domain
20100303_Bin_105	NODE_394_length_62373_cov_49.2037	CLHDOAPP_00803	24215	25189	+	Sigma-E factor regulatory protein RseB	PF17188	MucB/RseB C-terminal domain
20100303_Bin_105	NODE_394_length_62373_cov_49.2037	CLHDOAPP_00804	25259	26683	+	Periplasmic serine endoprotease DegP	PF13180	PDZ domain
20100303_Bin_105	NODE_394_length_62373_cov_49.2037	CLHDOAPP_00804	25259	26683	+	Periplasmic serine endoprotease DegP	PF13365	Trypsin-like peptidase domain
20100303_Bin_105	NODE_394_length_62373_cov_49.2037	CLHDOAPP_00804	25259	26683	+	Periplasmic serine endoprotease DegP	PF17820	PDZ domain
20100303_Bin_105	NODE_394_length_62373_cov_49.2037	CLHDOAPP_00805	26676	26930	+	hypothetical protein	PF05768	Glutaredoxin-like domain (DUF836)
20100303_Bin_105	NODE_394_length_62373_cov_49.2037	CLHDOAPP_00806	27040	28836	+	Elongation factor 4	PF00009	Elongation factor Tu GTP binding domain
20100303_Bin_105	NODE_394_length_62373_cov_49.2037	CLHDOAPP_00806	27040	28836	+	Elongation factor 4	PF00679	Elongation factor G C-terminus
20100303_Bin_105	NODE_394_length_62373_cov_49.2037	CLHDOAPP_00806	27040	28836	+	Elongation factor 4	PF03144	Elongation factor Tu domain 2
20100303_Bin_105	NODE_394_length_62373_cov_49.2037	CLHDOAPP_00806	27040	28836	+	Elongation factor 4	PF06421	GTP-binding protein LepA C-terminus
20100303_Bin_105	NODE_394_length_62373_cov_49.2037	CLHDOAPP_00807	28833	29651	+	Signal peptidase I	PF10502	Signal peptidase, peptidase S26
20100303_Bin_105	NODE_394_length_62373_cov_49.2037	CLHDOAPP_00808	29676	30080	+	hypothetical protein	PF16137	Domain of unknown function (DUF4845)
20100303_Bin_105	NODE_394_length_62373_cov_49.2037	CLHDOAPP_00809	30116	30739	+	Ribonuclease 3	PF00035	Double-stranded RNA binding motif
20100303_Bin_105	NODE_394_length_62373_cov_49.2037	CLHDOAPP_00809	30116	30739	+	Ribonuclease 3	PF14622	Ribonuclease-III-like
20100303_Bin_105	NODE_394_length_62373_cov_49.2037	CLHDOAPP_00810	30732	31625	+	GTPase Era	PF01926	50S ribosome-binding GTPase
20100303_Bin_105	NODE_394_length_62373_cov_49.2037	CLHDOAPP_00810	30732	31625	+	GTPase Era	PF07650	KH domain
20100303_Bin_105	NODE_394_length_62373_cov_49.2037	CLHDOAPP_00811	31644	32366	+	DNA repair protein RecO	PF02565	Recombination protein O C terminal
20100303_Bin_105	NODE_394_length_62373_cov_49.2037	CLHDOAPP_00811	31644	32366	+	DNA repair protein RecO	PF11967	Recombination protein O N terminal
20100303_Bin_105	NODE_394_length_62373_cov_49.2037	CLHDOAPP_00812	32428	33159	+	Pyridoxine 5'-phosphate synthase	PF03740	Pyridoxal phosphate biosynthesis protein PdxJ
20100303_Bin_105	NODE_394_length_62373_cov_49.2037	CLHDOAPP_00813	33198	34772	+	Peptide chain release factor 3	PF00009	Elongation factor Tu GTP binding domain
20100303_Bin_105	NODE_394_length_62373_cov_49.2037	CLHDOAPP_00813	33198	34772	+	Peptide chain release factor 3	PF03144	Elongation factor Tu domain 2
20100303_Bin_105	NODE_394_length_62373_cov_49.2037	CLHDOAPP_00813	33198	34772	+	Peptide chain release factor 3	PF16658	Class II release factor RF3, C-terminal domain
20100303_Bin_105	NODE_394_length_62373_cov_49.2037	CLHDOAPP_00814	34776	37226	-	Ribonuclease E	PF00575	S1 RNA binding domain
20100303_Bin_105	NODE_394_length_62373_cov_49.2037	CLHDOAPP_00814	34776	37226	-	Ribonuclease E	PF10150	Ribonuclease E/G family
20100303_Bin_105	NODE_394_length_62373_cov_49.2037	CLHDOAPP_00815	37693	38643	+	Ribosomal large subunit pseudouridine synthase C	PF00849	RNA pseudouridylate synthase
20100303_Bin_105	NODE_394_length_62373_cov_49.2037	CLHDOAPP_00816	38799	39746	+	Putative signal peptide peptidase SppA	PF01343	Peptidase family S49
20100303_Bin_105	NODE_394_length_62373_cov_49.2037	CLHDOAPP_00817	39750	40376	-	Maf-like protein YceF	PF02545	Maf-like protein
20100303_Bin_105	NODE_394_length_62373_cov_49.2037	CLHDOAPP_00818	40471	40983	+	Large ribosomal RNA subunit accumulation protein YceD	PF02620	Large ribosomal RNA subunit accumulation protein YceD
20100303_Bin_105	NODE_394_length_62373_cov_49.2037	CLHDOAPP_00819	41020	41205	+	50S ribosomal protein L32	PF01783	Ribosomal L32p protein family
20100303_Bin_105	NODE_394_length_62373_cov_49.2037	CLHDOAPP_00820	41264	42292	+	Phosphate acyltransferase	PF02504	Fatty acid synthesis protein
20100303_Bin_105	NODE_394_length_62373_cov_49.2037	CLHDOAPP_00821	42292	43257	+	3-oxoacyl-[acyl-carrier-protein] synthase 3	PF08541	3-Oxoacyl-[acyl-carrier-protein (ACP)] synthase III C terminal
20100303_Bin_105	NODE_394_length_62373_cov_49.2037	CLHDOAPP_00821	42292	43257	+	3-oxoacyl-[acyl-carrier-protein] synthase 3	PF08545	3-Oxoacyl-[acyl-carrier-protein (ACP)] synthase III
20100303_Bin_105	NODE_394_length_62373_cov_49.2037	CLHDOAPP_00822	43294	44232	+	Malonyl CoA-acyl carrier protein transacylase	PF00698	Acyl transferase domain
20100303_Bin_105	NODE_394_length_62373_cov_49.2037	CLHDOAPP_00823	44251	44997	+	3-oxoacyl-[acyl-carrier-protein] reductase FabG	PF13561	Enoyl-(Acyl carrier protein) reductase
20100303_Bin_105	NODE_394_length_62373_cov_49.2037	CLHDOAPP_00824	45149	45385	+	Acyl carrier protein	PF00550	Phosphopantetheine attachment site
20100303_Bin_105	NODE_394_length_62373_cov_49.2037	CLHDOAPP_00825	45573	46778	+	3-oxoacyl-[acyl-carrier-protein] synthase 2	PF00109	Beta-ketoacyl synthase, N-terminal domain
20100303_Bin_105	NODE_394_length_62373_cov_49.2037	CLHDOAPP_00825	45573	46778	+	3-oxoacyl-[acyl-carrier-protein] synthase 2	PF02801	Beta-ketoacyl synthase, C-terminal domain
20100303_Bin_105	NODE_394_length_62373_cov_49.2037	CLHDOAPP_00826	46802	47635	+	Aminodeoxychorismate lyase	PF01063	Amino-transferase class IV
20100303_Bin_105	NODE_394_length_62373_cov_49.2037	CLHDOAPP_00827	47632	48639	+	Endolytic murein transglycosylase	PF02618	YceG-like family
20100303_Bin_105	NODE_394_length_62373_cov_49.2037	CLHDOAPP_00828	48646	49266	+	Thymidylate kinase	PF02223	Thymidylate kinase
20100303_Bin_105	NODE_394_length_62373_cov_49.2037	CLHDOAPP_00829	49263	50261	+	DNA polymerase III subunit delta'	PF09115	DNA polymerase III, delta subunit, C terminal
20100303_Bin_105	NODE_394_length_62373_cov_49.2037	CLHDOAPP_00829	49263	50261	+	DNA polymerase III subunit delta'	PF13177	DNA polymerase III, delta subunit
20100303_Bin_105	NODE_394_length_62373_cov_49.2037	CLHDOAPP_00830	50277	50630	+	hypothetical protein	PF07238	PilZ domain
20100303_Bin_105	NODE_394_length_62373_cov_49.2037	CLHDOAPP_00831	50675	51439	+	putative metal-dependent hydrolase YcfH	PF01026	TatD related DNase
20100303_Bin_105	NODE_394_length_62373_cov_49.2037	CLHDOAPP_00832	51441	52580	-	Cysteine desulfurase	PF00266	Aminotransferase class-V
20100303_Bin_105	NODE_394_length_62373_cov_49.2037	CLHDOAPP_00833	52636	53091	+	hypothetical protein
20100303_Bin_105	NODE_394_length_62373_cov_49.2037	CLHDOAPP_00834	53210	54676	+	Inosine-5'-monophosphate dehydrogenase	PF00478	IMP dehydrogenase / GMP reductase domain
20100303_Bin_105	NODE_394_length_62373_cov_49.2037	CLHDOAPP_00834	53210	54676	+	Inosine-5'-monophosphate dehydrogenase	PF00571	CBS domain
20100303_Bin_105	NODE_394_length_62373_cov_49.2037	CLHDOAPP_00835	54717	55784	-	hypothetical protein	PF03773	Predicted permease
20100303_Bin_105	NODE_394_length_62373_cov_49.2037	CLHDOAPP_00836	55869	57368	+	hypothetical protein	PF03901	Alg9-like mannosyltransferase family	GT22
20100303_Bin_105	NODE_394_length_62373_cov_49.2037	CLHDOAPP_00837	57478	59514	+	hypothetical protein	PF05170	AsmA family
20100303_Bin_105	NODE_394_length_62373_cov_49.2037	CLHDOAPP_00838	59517	60362	-	hypothetical protein	PF04055	Radical SAM superfamily
20100303_Bin_105	NODE_394_length_62373_cov_49.2037	CLHDOAPP_00839	60444	61079	-	hypothetical protein	PF08241	Methyltransferase domain
20100303_Bin_105	NODE_394_length_62373_cov_49.2037	CLHDOAPP_00840	61213	61794	-	hypothetical protein
20100303_Bin_105	NODE_394_length_62373_cov_49.2037	CLHDOAPP_00841	61799	62293	-	hypothetical protein
20100303_Bin_105	NODE_1224_length_32886_cov_55.956	CLHDOAPP_00842	147	3563	+	hypothetical protein	PF05359	Domain of Unknown Function (DUF748)
20100303_Bin_105	NODE_1224_length_32886_cov_55.956	CLHDOAPP_00843	3813	4013	-	Cold shock-like protein CspC	PF00313	'Cold-shock' DNA-binding domain
20100303_Bin_105	NODE_1224_length_32886_cov_55.956	CLHDOAPP_00844	4309	6453	-	Ribosomal protein S12 methylthiotransferase RimO	PF04055	Radical SAM superfamily
20100303_Bin_105	NODE_1224_length_32886_cov_55.956	CLHDOAPP_00844	4309	6453	-	Ribosomal protein S12 methylthiotransferase RimO	PF08497	Radical SAM N-terminal
20100303_Bin_105	NODE_1224_length_32886_cov_55.956	CLHDOAPP_00844	4309	6453	-	Ribosomal protein S12 methylthiotransferase RimO	PF11842	Domain of unknown function (DUF3362)
20100303_Bin_105	NODE_1224_length_32886_cov_55.956	CLHDOAPP_00845	6690	6953	-	Bifunctional NMN adenylyltransferase/Nudix hydrolase	PF00293	NUDIX domain
20100303_Bin_105	NODE_1224_length_32886_cov_55.956	CLHDOAPP_00846	7256	7627	+	hypothetical protein	PF13453	Transcription factor zinc-finger
20100303_Bin_105	NODE_1224_length_32886_cov_55.956	CLHDOAPP_00847	7649	8125	+	hypothetical protein
20100303_Bin_105	NODE_1224_length_32886_cov_55.956	CLHDOAPP_00848	8144	8470	+	hypothetical protein
20100303_Bin_105	NODE_1224_length_32886_cov_55.956	CLHDOAPP_00849	8616	9128	+	hypothetical protein
20100303_Bin_105	NODE_1224_length_32886_cov_55.956	CLHDOAPP_00850	9170	9937	+	hypothetical protein	PF05742	Transport and Golgi organisation 2
20100303_Bin_105	NODE_1224_length_32886_cov_55.956	CLHDOAPP_00851	10533	11342	+	Protein MtfA	PF06167	Glucose-regulated metallo-peptidase M90
20100303_Bin_105	NODE_1224_length_32886_cov_55.956	CLHDOAPP_00852	11423	12328	-	Universal stress protein E	PF00582	Universal stress protein family
20100303_Bin_105	NODE_1224_length_32886_cov_55.956	CLHDOAPP_00853	12688	13212	+	hypothetical protein
20100303_Bin_105	NODE_1224_length_32886_cov_55.956	CLHDOAPP_00854	13279	13758	-	hypothetical protein
20100303_Bin_105	NODE_1224_length_32886_cov_55.956	CLHDOAPP_00855	13911	14240	+	hypothetical protein
20100303_Bin_105	NODE_1224_length_32886_cov_55.956	CLHDOAPP_00856	14538	14741	-	Cold shock-like protein CspC	PF00313	'Cold-shock' DNA-binding domain
20100303_Bin_105	NODE_1224_length_32886_cov_55.956	CLHDOAPP_00857	15040	15579	+	LOG family protein YvdD	PF03641	Possible lysine decarboxylase
20100303_Bin_105	NODE_1224_length_32886_cov_55.956	CLHDOAPP_00858	15611	16336	+	N-acetyl-gamma-glutamyl-phosphate reductase	PF13460	NAD(P)H-binding
20100303_Bin_105	NODE_1224_length_32886_cov_55.956	CLHDOAPP_00859	16461	16694	+	hypothetical protein
20100303_Bin_105	NODE_1224_length_32886_cov_55.956	CLHDOAPP_00860	16821	17354	+	putative Nudix hydrolase NudL	PF00293	NUDIX domain
20100303_Bin_105	NODE_1224_length_32886_cov_55.956	CLHDOAPP_00861	17405	17851	-	Glycerol-3-phosphate cytidylyltransferase	PF01467	Cytidylyltransferase-like
20100303_Bin_105	NODE_1224_length_32886_cov_55.956	CLHDOAPP_00862	17914	18567	-	hypothetical protein	PF01066	CDP-alcohol phosphatidyltransferase
20100303_Bin_105	NODE_1224_length_32886_cov_55.956	CLHDOAPP_00863	19041	19205	+	hypothetical protein
20100303_Bin_105	NODE_1224_length_32886_cov_55.956	CLHDOAPP_00864	19437	19943	+	hypothetical protein	PF05638	Type VI secretion system effector, Hcp
20100303_Bin_105	NODE_1224_length_32886_cov_55.956	CLHDOAPP_00865	19958	20131	-	hypothetical protein	PF00498	FHA domain
20100303_Bin_105	NODE_1224_length_32886_cov_55.956	CLHDOAPP_00866	20260	20811	-	hypothetical protein
20100303_Bin_105	NODE_1224_length_32886_cov_55.956	CLHDOAPP_00867	20964	21209	-	hypothetical protein	PF07366	SnoaL-like polyketide cyclase
20100303_Bin_105	NODE_1224_length_32886_cov_55.956	CLHDOAPP_00868	21550	21933	-	hypothetical protein
20100303_Bin_105	NODE_1224_length_32886_cov_55.956	CLHDOAPP_00869	22115	22759	+	hypothetical protein
20100303_Bin_105	NODE_1224_length_32886_cov_55.956	CLHDOAPP_00870	22881	23558	-	hypothetical protein	PF04536	TPM domain
20100303_Bin_105	NODE_1224_length_32886_cov_55.956	CLHDOAPP_00871	23552	24340	-	hypothetical protein	PF04536	TPM domain
20100303_Bin_105	NODE_1224_length_32886_cov_55.956	CLHDOAPP_00872	24465	24962	+	hypothetical protein
20100303_Bin_105	NODE_1224_length_32886_cov_55.956	CLHDOAPP_00873	24959	25507	-	hypothetical protein
20100303_Bin_105	NODE_1224_length_32886_cov_55.956	CLHDOAPP_00874	25641	26069	+	hypothetical protein
20100303_Bin_105	NODE_1224_length_32886_cov_55.956	CLHDOAPP_00875	26088	27521	-	ADP-ribosyl-[dinitrogen reductase] glycohydrolase	PF03747	ADP-ribosylglycohydrolase
20100303_Bin_105	NODE_1224_length_32886_cov_55.956	CLHDOAPP_00876	27613	28011	+	hypothetical protein
20100303_Bin_105	NODE_1224_length_32886_cov_55.956	CLHDOAPP_00877	28055	28486	-	hypothetical protein
20100303_Bin_105	NODE_1224_length_32886_cov_55.956	CLHDOAPP_00878	28707	28835	-	hypothetical protein
20100303_Bin_105	NODE_1224_length_32886_cov_55.956	CLHDOAPP_00879	28870	29445	+	hypothetical protein
20100303_Bin_105	NODE_1224_length_32886_cov_55.956	CLHDOAPP_00880	29553	30176	+	2-hydroxychromene-2-carboxylate isomerase	PF01323	DSBA-like thioredoxin domain
20100303_Bin_105	NODE_1224_length_32886_cov_55.956	CLHDOAPP_00881	30235	31188	+	Monoterpene epsilon-lactone hydrolase	PF07859	alpha/beta hydrolase fold
20100303_Bin_105	NODE_1224_length_32886_cov_55.956	CLHDOAPP_00882	31466	32383	+	HTH-type transcriptional regulator CynR	PF00126	Bacterial regulatory helix-turn-helix protein, lysR family
20100303_Bin_105	NODE_1224_length_32886_cov_55.956	CLHDOAPP_00882	31466	32383	+	HTH-type transcriptional regulator CynR	PF03466	LysR substrate binding domain
20100303_Bin_105	NODE_1224_length_32886_cov_55.956	CLHDOAPP_00883	32748	32885	+	hypothetical protein
20100303_Bin_105	NODE_2616_length_19882_cov_55.9994	CLHDOAPP_00884	132	650	-	Threonylcarbamoyl-AMP synthase	PF01300	Telomere recombination
20100303_Bin_105	NODE_2616_length_19882_cov_55.9994	CLHDOAPP_00885	724	3138	-	DNA topoisomerase 1	PF01131	DNA topoisomerase
20100303_Bin_105	NODE_2616_length_19882_cov_55.9994	CLHDOAPP_00885	724	3138	-	DNA topoisomerase 1	PF01751	Toprim domain
20100303_Bin_105	NODE_2616_length_19882_cov_55.9994	CLHDOAPP_00885	724	3138	-	DNA topoisomerase 1	PF13368	Topoisomerase C-terminal repeat
20100303_Bin_105	NODE_2616_length_19882_cov_55.9994	CLHDOAPP_00886	3226	3702	-	Protein Smg	PF04361	Protein of unknown function (DUF494)
20100303_Bin_105	NODE_2616_length_19882_cov_55.9994	CLHDOAPP_00887	3730	4845	-	DNA processing protein DprA	PF02481	DNA recombination-mediator protein A
20100303_Bin_105	NODE_2616_length_19882_cov_55.9994	CLHDOAPP_00887	3730	4845	-	DNA processing protein DprA	PF17782	DprA winged helix domain
20100303_Bin_105	NODE_2616_length_19882_cov_55.9994	CLHDOAPP_00888	4964	6157	-	hypothetical protein	PF01476	LysM domain	CBM50
20100303_Bin_105	NODE_2616_length_19882_cov_55.9994	CLHDOAPP_00889	6226	6837	+	Peptide deformylase	PF01327	Polypeptide deformylase
20100303_Bin_105	NODE_2616_length_19882_cov_55.9994	CLHDOAPP_00890	6834	7775	+	Methionyl-tRNA formyltransferase	PF00551	Formyl transferase
20100303_Bin_105	NODE_2616_length_19882_cov_55.9994	CLHDOAPP_00890	6834	7775	+	Methionyl-tRNA formyltransferase	PF02911	Formyl transferase, C-terminal domain
20100303_Bin_105	NODE_2616_length_19882_cov_55.9994	CLHDOAPP_00891	7789	9093	+	Ribosomal RNA small subunit methyltransferase B	PF01029	NusB family
20100303_Bin_105	NODE_2616_length_19882_cov_55.9994	CLHDOAPP_00891	7789	9093	+	Ribosomal RNA small subunit methyltransferase B	PF01189	16S rRNA methyltransferase RsmB/F
20100303_Bin_105	NODE_2616_length_19882_cov_55.9994	CLHDOAPP_00892	9093	9659	+	hypothetical protein	PF14334	Domain of unknown function (DUF4390)
20100303_Bin_105	NODE_2616_length_19882_cov_55.9994	CLHDOAPP_00893	9656	11851	+	Sensor protein kinase WalK	PF00512	His Kinase A (phospho-acceptor) domain
20100303_Bin_105	NODE_2616_length_19882_cov_55.9994	CLHDOAPP_00893	9656	11851	+	Sensor protein kinase WalK	PF00672	HAMP domain
20100303_Bin_105	NODE_2616_length_19882_cov_55.9994	CLHDOAPP_00893	9656	11851	+	Sensor protein kinase WalK	PF02518	Histidine kinase-, DNA gyrase B-, and HSP90-like ATPase
20100303_Bin_105	NODE_2616_length_19882_cov_55.9994	CLHDOAPP_00894	11851	13209	+	Nitrogen regulation protein NR(I)	PF00072	Response regulator receiver domain
20100303_Bin_105	NODE_2616_length_19882_cov_55.9994	CLHDOAPP_00894	11851	13209	+	Nitrogen regulation protein NR(I)	PF00158	Sigma-54 interaction domain
20100303_Bin_105	NODE_2616_length_19882_cov_55.9994	CLHDOAPP_00894	11851	13209	+	Nitrogen regulation protein NR(I)	PF02954	Bacterial regulatory protein, Fis family
20100303_Bin_105	NODE_2616_length_19882_cov_55.9994	CLHDOAPP_00895	13206	14579	+	Trk system potassium uptake protein TrkA	PF02080	TrkA-C domain
20100303_Bin_105	NODE_2616_length_19882_cov_55.9994	CLHDOAPP_00895	13206	14579	+	Trk system potassium uptake protein TrkA	PF02254	TrkA-N domain
20100303_Bin_105	NODE_2616_length_19882_cov_55.9994	CLHDOAPP_00896	14609	16060	+	Trk system potassium uptake protein TrkH	PF02386	Cation transport protein
20100303_Bin_105	NODE_2616_length_19882_cov_55.9994	CLHDOAPP_00897	16057	16635	+	Ubiquinone biosynthesis O-methyltransferase	PF13649	Methyltransferase domain
20100303_Bin_105	NODE_2616_length_19882_cov_55.9994	CLHDOAPP_00898	16646	16960	+	hypothetical protein	PF00515	Tetratricopeptide repeat
20100303_Bin_105	NODE_2616_length_19882_cov_55.9994	CLHDOAPP_00898	16646	16960	+	hypothetical protein	PF13181	Tetratricopeptide repeat
20100303_Bin_105	NODE_2616_length_19882_cov_55.9994	CLHDOAPP_00899	16957	17910	-	Dihydroorotate dehydrogenase B (NAD(+))%2C catalytic subunit	PF01180	Dihydroorotate dehydrogenase
20100303_Bin_105	NODE_2616_length_19882_cov_55.9994	CLHDOAPP_00900	17996	18454	+	tRNA (cytidine(34)-2'-O)-methyltransferase	PF00588	SpoU rRNA Methylase family
20100303_Bin_105	NODE_2616_length_19882_cov_55.9994	CLHDOAPP_00901	18457	18873	-	hypothetical protein
20100303_Bin_105	NODE_2616_length_19882_cov_55.9994	CLHDOAPP_00902	18870	19715	-	hypothetical protein	PF07963	Prokaryotic N-terminal methylation motif
20100303_Bin_105	NODE_444_length_58968_cov_51.4181	CLHDOAPP_00903	63	614	-	Paraquat-inducible protein B	PF02470	MlaD protein
20100303_Bin_105	NODE_444_length_58968_cov_51.4181	CLHDOAPP_00904	614	1234	-	Paraquat-inducible protein A	PF04403	Paraquat-inducible protein A
20100303_Bin_105	NODE_444_length_58968_cov_51.4181	CLHDOAPP_00905	1227	1883	-	Inner membrane protein YebS	PF04403	Paraquat-inducible protein A
20100303_Bin_105	NODE_444_length_58968_cov_51.4181	CLHDOAPP_00906	2006	2578	-	hypothetical protein	PF02635	DsrE/DsrF-like family
20100303_Bin_105	NODE_444_length_58968_cov_51.4181	CLHDOAPP_00907	2984	3514	-	hypothetical protein
20100303_Bin_105	NODE_444_length_58968_cov_51.4181	CLHDOAPP_00908	3804	5603	+	hypothetical protein	PF01895	PhoU domain
20100303_Bin_105	NODE_444_length_58968_cov_51.4181	CLHDOAPP_00908	3804	5603	+	hypothetical protein	PF02690	Na+/Pi-cotransporter
20100303_Bin_105	NODE_444_length_58968_cov_51.4181	CLHDOAPP_00909	5611	5952	+	hypothetical protein	PF00076	RNA recognition motif. (a.k.a. RRM, RBD, or RNP domain)
20100303_Bin_105	NODE_444_length_58968_cov_51.4181	CLHDOAPP_00910	6082	7206	-	hypothetical protein
20100303_Bin_105	NODE_444_length_58968_cov_51.4181	CLHDOAPP_00911	7203	9092	-	hypothetical protein	PF07556	Protein of unknown function (DUF1538)
20100303_Bin_105	NODE_444_length_58968_cov_51.4181	CLHDOAPP_00912	9205	10722	-	Fumarate hydratase class I%2C anaerobic	PF05681	Fumarate hydratase (Fumerase)
20100303_Bin_105	NODE_444_length_58968_cov_51.4181	CLHDOAPP_00912	9205	10722	-	Fumarate hydratase class I%2C anaerobic	PF05683	Fumarase C-terminus
20100303_Bin_105	NODE_444_length_58968_cov_51.4181	CLHDOAPP_00913	10899	11276	+	Alkaline phosphatase synthesis transcriptional regulatory protein PhoP	PF00072	Response regulator receiver domain
20100303_Bin_105	NODE_444_length_58968_cov_51.4181	CLHDOAPP_00914	11424	14039	-	Aconitate hydratase B	PF00330	Aconitase family (aconitate hydratase)
20100303_Bin_105	NODE_444_length_58968_cov_51.4181	CLHDOAPP_00914	11424	14039	-	Aconitate hydratase B	PF06434	Aconitate hydratase 2 N-terminus
20100303_Bin_105	NODE_444_length_58968_cov_51.4181	CLHDOAPP_00914	11424	14039	-	Aconitate hydratase B	PF11791	Aconitate B N-terminal domain
20100303_Bin_105	NODE_444_length_58968_cov_51.4181	CLHDOAPP_00915	14163	15188	-	tRNA-specific 2-thiouridylase MnmA	PF03054	tRNA methyl transferase
20100303_Bin_105	NODE_444_length_58968_cov_51.4181	CLHDOAPP_00916	15250	15708	-	Phosphatase NudJ	PF00293	NUDIX domain
20100303_Bin_105	NODE_444_length_58968_cov_51.4181	CLHDOAPP_00917	15798	19661	-	hypothetical protein	PF13116	Protein of unknown function
20100303_Bin_105	NODE_444_length_58968_cov_51.4181	CLHDOAPP_00917	15798	19661	-	hypothetical protein	PF13502	AsmA-like C-terminal region
20100303_Bin_105	NODE_444_length_58968_cov_51.4181	CLHDOAPP_00918	19672	21216	-	Ribonuclease G	PF00575	S1 RNA binding domain
20100303_Bin_105	NODE_444_length_58968_cov_51.4181	CLHDOAPP_00918	19672	21216	-	Ribonuclease G	PF10150	Ribonuclease E/G family
20100303_Bin_105	NODE_444_length_58968_cov_51.4181	CLHDOAPP_00919	21377	22819	+	putative FAD-linked oxidoreductase	PF01565	FAD binding domain
20100303_Bin_105	NODE_444_length_58968_cov_51.4181	CLHDOAPP_00919	21377	22819	+	putative FAD-linked oxidoreductase	PF02913	FAD linked oxidases, C-terminal domain
20100303_Bin_105	NODE_444_length_58968_cov_51.4181	CLHDOAPP_00920	22977	24035	+	putative FAD-linked oxidoreductase	PF01565	FAD binding domain
20100303_Bin_105	NODE_444_length_58968_cov_51.4181	CLHDOAPP_00920	22977	24035	+	putative FAD-linked oxidoreductase	PF02913	FAD linked oxidases, C-terminal domain
20100303_Bin_105	NODE_444_length_58968_cov_51.4181	CLHDOAPP_00921	24040	25257	+	Lactate utilization protein A	PF02754	Cysteine-rich domain
20100303_Bin_105	NODE_444_length_58968_cov_51.4181	CLHDOAPP_00921	24040	25257	+	Lactate utilization protein A	PF13183	4Fe-4S dicluster domain
20100303_Bin_105	NODE_444_length_58968_cov_51.4181	CLHDOAPP_00922	25301	26218	-	putative phospholipid-binding lipoprotein MlaA	PF04333	MlaA lipoprotein
20100303_Bin_105	NODE_444_length_58968_cov_51.4181	CLHDOAPP_00923	26187	26810	-	hypothetical protein	PF05494	MlaC protein
20100303_Bin_105	NODE_444_length_58968_cov_51.4181	CLHDOAPP_00924	26935	28047	-	4%2C4'-diaponeurosporenoate glycosyltransferase	PF00535	Glycosyl transferase family 2	GT2
20100303_Bin_105	NODE_444_length_58968_cov_51.4181	CLHDOAPP_00925	28047	29177	-	GTP 3'%2C8-cyclase 1	PF04055	Radical SAM superfamily
20100303_Bin_105	NODE_444_length_58968_cov_51.4181	CLHDOAPP_00925	28047	29177	-	GTP 3'%2C8-cyclase 1	PF11946	Domain of unknown function (DUF3463)
20100303_Bin_105	NODE_444_length_58968_cov_51.4181	CLHDOAPP_00925	28047	29177	-	GTP 3'%2C8-cyclase 1	PF13394	4Fe-4S single cluster domain
20100303_Bin_105	NODE_444_length_58968_cov_51.4181	CLHDOAPP_00926	29405	31300	+	1-deoxy-D-xylulose-5-phosphate synthase	PF02779	Transketolase, pyrimidine binding domain
20100303_Bin_105	NODE_444_length_58968_cov_51.4181	CLHDOAPP_00926	29405	31300	+	1-deoxy-D-xylulose-5-phosphate synthase	PF02780	Transketolase, C-terminal domain
20100303_Bin_105	NODE_444_length_58968_cov_51.4181	CLHDOAPP_00926	29405	31300	+	1-deoxy-D-xylulose-5-phosphate synthase	PF13292	1-deoxy-D-xylulose-5-phosphate synthase
20100303_Bin_105	NODE_444_length_58968_cov_51.4181	CLHDOAPP_00927	31672	32754	-	2-aminoethylphosphonate--pyruvate transaminase	PF00266	Aminotransferase class-V
20100303_Bin_105	NODE_444_length_58968_cov_51.4181	CLHDOAPP_00928	32773	33927	-	Acetolactate synthase isozyme 1 large subunit	PF02775	Thiamine pyrophosphate enzyme, C-terminal TPP binding domain
20100303_Bin_105	NODE_444_length_58968_cov_51.4181	CLHDOAPP_00928	32773	33927	-	Acetolactate synthase isozyme 1 large subunit	PF02776	Thiamine pyrophosphate enzyme, N-terminal TPP binding domain
20100303_Bin_105	NODE_444_length_58968_cov_51.4181	CLHDOAPP_00929	33939	35576	-	Phosphonopyruvate hydrolase	PF12804	MobA-like NTP transferase domain
20100303_Bin_105	NODE_444_length_58968_cov_51.4181	CLHDOAPP_00929	33939	35576	-	Phosphonopyruvate hydrolase	PF13714	Phosphoenolpyruvate phosphomutase
20100303_Bin_105	NODE_444_length_58968_cov_51.4181	CLHDOAPP_00930	35595	36344	-	Bifunctional IPC transferase and DIPP synthase	PF12804	MobA-like NTP transferase domain
20100303_Bin_105	NODE_444_length_58968_cov_51.4181	CLHDOAPP_00931	36532	37839	+	Serine/threonine-protein kinase PrkC	PF00027	Cyclic nucleotide-binding domain
20100303_Bin_105	NODE_444_length_58968_cov_51.4181	CLHDOAPP_00931	36532	37839	+	Serine/threonine-protein kinase PrkC	PF00069	Protein kinase domain
20100303_Bin_105	NODE_444_length_58968_cov_51.4181	CLHDOAPP_00932	37843	39423	-	Glucose-6-phosphate isomerase	PF00342	Phosphoglucose isomerase
20100303_Bin_105	NODE_444_length_58968_cov_51.4181	CLHDOAPP_00933	39632	40069	-	Hypoxic response protein 1	PF00571	CBS domain
20100303_Bin_105	NODE_444_length_58968_cov_51.4181	CLHDOAPP_00934	40358	41650	+	Serine/threonine-protein kinase PrkC	PF00027	Cyclic nucleotide-binding domain
20100303_Bin_105	NODE_444_length_58968_cov_51.4181	CLHDOAPP_00934	40358	41650	+	Serine/threonine-protein kinase PrkC	PF00069	Protein kinase domain
20100303_Bin_105	NODE_444_length_58968_cov_51.4181	CLHDOAPP_00935	41830	43914	+	hypothetical protein	PF06980	Protein of unknown function (DUF1302)
20100303_Bin_105	NODE_444_length_58968_cov_51.4181	CLHDOAPP_00936	44010	45299	+	hypothetical protein	PF07044	Protein of unknown function (DUF1329)
20100303_Bin_105	NODE_444_length_58968_cov_51.4181	CLHDOAPP_00937	45351	45473	-	hypothetical protein
20100303_Bin_105	NODE_444_length_58968_cov_51.4181	CLHDOAPP_00938	45511	46512	+	Ycf48-like protein	PF14870	Photosynthesis system II assembly factor YCF48	GH0
20100303_Bin_105	NODE_444_length_58968_cov_51.4181	CLHDOAPP_00939	46518	48845	+	Siderophore exporter MmpL4	PF03176	MMPL family
20100303_Bin_105	NODE_444_length_58968_cov_51.4181	CLHDOAPP_00940	49457	49533	-	tRNA-Arg(cct)
20100303_Bin_105	NODE_444_length_58968_cov_51.4181	CLHDOAPP_00941	49572	49691	-	hypothetical protein
20100303_Bin_105	NODE_444_length_58968_cov_51.4181	CLHDOAPP_00942	49992	51446	+	Mannose-1-phosphate guanylyltransferase 1	PF00483	Nucleotidyl transferase
20100303_Bin_105	NODE_444_length_58968_cov_51.4181	CLHDOAPP_00942	49992	51446	+	Mannose-1-phosphate guanylyltransferase 1	PF01050	Mannose-6-phosphate isomerase
20100303_Bin_105	NODE_444_length_58968_cov_51.4181	CLHDOAPP_00943	51478	52440	+	Putative mycofactocin radical SAM maturase MftC	PF04055	Radical SAM superfamily
20100303_Bin_105	NODE_444_length_58968_cov_51.4181	CLHDOAPP_00943	51478	52440	+	Putative mycofactocin radical SAM maturase MftC	PF12345	Protein of unknown function (DUF3641)
20100303_Bin_105	NODE_444_length_58968_cov_51.4181	CLHDOAPP_00944	52447	53124	+	PGL/p-HBAD biosynthesis glycosyltransferase	PF00535	Glycosyl transferase family 2	GT2
20100303_Bin_105	NODE_444_length_58968_cov_51.4181	CLHDOAPP_00945	53117	53761	+	2-phospho-L-lactate guanylyltransferase	PF09837	Uncharacterized protein conserved in bacteria (DUF2064)
20100303_Bin_105	NODE_444_length_58968_cov_51.4181	CLHDOAPP_00946	53963	54053	+	tRNA-Ser(gga)
20100303_Bin_105	NODE_444_length_58968_cov_51.4181	CLHDOAPP_00947	54231	55946	-	DNA-invertase hin	PF00239	Resolvase, N terminal domain
20100303_Bin_105	NODE_444_length_58968_cov_51.4181	CLHDOAPP_00947	54231	55946	-	DNA-invertase hin	PF07508	Recombinase
20100303_Bin_105	NODE_444_length_58968_cov_51.4181	CLHDOAPP_00948	55943	56389	-	hypothetical protein	PF11149	Protein of unknown function (DUF2924)
20100303_Bin_105	NODE_444_length_58968_cov_51.4181	CLHDOAPP_00949	56560	56769	-	hypothetical protein
20100303_Bin_105	NODE_444_length_58968_cov_51.4181	CLHDOAPP_00950	56732	58261	-	hypothetical protein	PF17289	Terminase RNaseH-like domain
20100303_Bin_105	NODE_444_length_58968_cov_51.4181	CLHDOAPP_00951	58254	58640	-	hypothetical protein	PF18932	Family of unknown function (DUF5681)
20100303_Bin_105	NODE_2_length_495419_cov_51.1812	CLHDOAPP_00952	172	561	-	30S ribosomal protein S9	PF00380	Ribosomal protein S9/S16
20100303_Bin_105	NODE_2_length_495419_cov_51.1812	CLHDOAPP_00953	565	993	-	50S ribosomal protein L13	PF00572	Ribosomal protein L13
20100303_Bin_105	NODE_2_length_495419_cov_51.1812	CLHDOAPP_00954	1184	1831	+	2-nonaprenyl-3-methyl-6-methoxy-1%2C4-benzoquinol hydroxylase	PF03232	Ubiquinone biosynthesis protein COQ7
20100303_Bin_105	NODE_2_length_495419_cov_51.1812	CLHDOAPP_00955	1916	2368	+	Spore protein SP21	PF00011	Hsp20/alpha crystallin family
20100303_Bin_105	NODE_2_length_495419_cov_51.1812	CLHDOAPP_00956	2497	3876	+	Periplasmic serine endoprotease DegP	PF13180	PDZ domain
20100303_Bin_105	NODE_2_length_495419_cov_51.1812	CLHDOAPP_00956	2497	3876	+	Periplasmic serine endoprotease DegP	PF13365	Trypsin-like peptidase domain
20100303_Bin_105	NODE_2_length_495419_cov_51.1812	CLHDOAPP_00956	2497	3876	+	Periplasmic serine endoprotease DegP	PF17820	PDZ domain
20100303_Bin_105	NODE_2_length_495419_cov_51.1812	CLHDOAPP_00957	3880	4791	-	Hydrogen peroxide-inducible genes activator	PF00126	Bacterial regulatory helix-turn-helix protein, lysR family
20100303_Bin_105	NODE_2_length_495419_cov_51.1812	CLHDOAPP_00957	3880	4791	-	Hydrogen peroxide-inducible genes activator	PF03466	LysR substrate binding domain
20100303_Bin_105	NODE_2_length_495419_cov_51.1812	CLHDOAPP_00958	4868	5677	-	Phosphorylated carbohydrates phosphatase	PF13419	Haloacid dehalogenase-like hydrolase
20100303_Bin_105	NODE_2_length_495419_cov_51.1812	CLHDOAPP_00959	5898	7277	+	hypothetical protein	PF02646	RmuC family
20100303_Bin_105	NODE_2_length_495419_cov_51.1812	CLHDOAPP_00960	7307	7993	-	hypothetical protein	PF04298	Putative neutral zinc metallopeptidase
20100303_Bin_105	NODE_2_length_495419_cov_51.1812	CLHDOAPP_00961	8083	9183	+	Cell division protein ZapE	PF03969	AFG1-like ATPase
20100303_Bin_105	NODE_2_length_495419_cov_51.1812	CLHDOAPP_00962	9803	11488	+	Sulfite reductase [ferredoxin]	PF01077	Nitrite and sulphite reductase 4Fe-4S domain
20100303_Bin_105	NODE_2_length_495419_cov_51.1812	CLHDOAPP_00962	9803	11488	+	Sulfite reductase [ferredoxin]	PF03460	Nitrite/Sulfite reductase ferredoxin-like half domain
20100303_Bin_105	NODE_2_length_495419_cov_51.1812	CLHDOAPP_00963	11475	11963	+	hypothetical protein	PF06073	Bacterial protein of unknown function (DUF934)
20100303_Bin_105	NODE_2_length_495419_cov_51.1812	CLHDOAPP_00964	11983	13437	-	Pyruvate kinase	PF00224	Pyruvate kinase, barrel domain
20100303_Bin_105	NODE_2_length_495419_cov_51.1812	CLHDOAPP_00964	11983	13437	-	Pyruvate kinase	PF02887	Pyruvate kinase, alpha/beta domain
20100303_Bin_105	NODE_2_length_495419_cov_51.1812	CLHDOAPP_00965	13687	14160	-	Single-stranded DNA-binding protein	PF00436	Single-strand binding protein family
20100303_Bin_105	NODE_2_length_495419_cov_51.1812	CLHDOAPP_00966	14308	15525	-	Inner membrane transport protein YajR	PF07690	Major Facilitator Superfamily
20100303_Bin_105	NODE_2_length_495419_cov_51.1812	CLHDOAPP_00967	15605	18466	+	UvrABC system protein A	PF17755	UvrA DNA-binding domain
20100303_Bin_105	NODE_2_length_495419_cov_51.1812	CLHDOAPP_00967	15605	18466	+	UvrABC system protein A	PF17760	UvrA interaction domain
20100303_Bin_105	NODE_2_length_495419_cov_51.1812	CLHDOAPP_00968	18493	19137	-	hypothetical protein
20100303_Bin_105	NODE_2_length_495419_cov_51.1812	CLHDOAPP_00969	19308	20243	+	Adenosine kinase	PF00294	pfkB family carbohydrate kinase
20100303_Bin_105	NODE_2_length_495419_cov_51.1812	CLHDOAPP_00970	20285	22471	-	Malate synthase G	PF01274	Malate synthase
20100303_Bin_105	NODE_2_length_495419_cov_51.1812	CLHDOAPP_00971	22663	23862	+	Phosphoserine aminotransferase	PF00266	Aminotransferase class-V
20100303_Bin_105	NODE_2_length_495419_cov_51.1812	CLHDOAPP_00972	23859	25454	+	D-3-phosphoglycerate dehydrogenase	PF00389	D-isomer specific 2-hydroxyacid dehydrogenase, catalytic domain
20100303_Bin_105	NODE_2_length_495419_cov_51.1812	CLHDOAPP_00972	23859	25454	+	D-3-phosphoglycerate dehydrogenase	PF02826	D-isomer specific 2-hydroxyacid dehydrogenase, NAD binding domain
20100303_Bin_105	NODE_2_length_495419_cov_51.1812	CLHDOAPP_00973	25451	26392	+	Phosphoserine phosphatase	PF12710	haloacid dehalogenase-like hydrolase
20100303_Bin_105	NODE_2_length_495419_cov_51.1812	CLHDOAPP_00974	26411	26818	-	hypothetical protein	PF03928	Haem-degrading
20100303_Bin_105	NODE_2_length_495419_cov_51.1812	CLHDOAPP_00975	26909	28714	-	Phosphoenolpyruvate carboxykinase [GTP]	PF00821	Phosphoenolpyruvate carboxykinase C-terminal P-loop domain
20100303_Bin_105	NODE_2_length_495419_cov_51.1812	CLHDOAPP_00975	26909	28714	-	Phosphoenolpyruvate carboxykinase [GTP]	PF17297	Phosphoenolpyruvate carboxykinase N-terminal domain
20100303_Bin_105	NODE_2_length_495419_cov_51.1812	CLHDOAPP_00976	29304	30095	+	Prolipoprotein diacylglyceryl transferase	PF01790	Prolipoprotein diacylglyceryl transferase
20100303_Bin_105	NODE_2_length_495419_cov_51.1812	CLHDOAPP_00977	30102	30893	+	Thymidylate synthase	PF00303	Thymidylate synthase
20100303_Bin_105	NODE_2_length_495419_cov_51.1812	CLHDOAPP_00978	30906	31508	+	putative phospholipid-binding protein MlaC	PF05494	MlaC protein
20100303_Bin_105	NODE_2_length_495419_cov_51.1812	CLHDOAPP_00979	31530	32015	+	Dihydrofolate reductase type 3	PF00186	Dihydrofolate reductase
20100303_Bin_105	NODE_2_length_495419_cov_51.1812	CLHDOAPP_00980	32012	32452	-	hypothetical protein
20100303_Bin_105	NODE_2_length_495419_cov_51.1812	CLHDOAPP_00981	32501	32824	-	DNA base-flipping protein	PF01035	6-O-methylguanine DNA methyltransferase, DNA binding domain
20100303_Bin_105	NODE_2_length_495419_cov_51.1812	CLHDOAPP_00982	32864	33295	-	hypothetical protein	PF04828	Glutathione-dependent formaldehyde-activating enzyme
20100303_Bin_105	NODE_2_length_495419_cov_51.1812	CLHDOAPP_00983	33492	34193	-	hypothetical protein
20100303_Bin_105	NODE_2_length_495419_cov_51.1812	CLHDOAPP_00984	34497	35168	-	hypothetical protein	PF01323	DSBA-like thioredoxin domain
20100303_Bin_105	NODE_2_length_495419_cov_51.1812	CLHDOAPP_00985	35258	36097	-	Bis(5'-nucleosyl)-tetraphosphatase%2C symmetrical	PF00149	Calcineurin-like phosphoesterase
20100303_Bin_105	NODE_2_length_495419_cov_51.1812	CLHDOAPP_00986	36100	36480	-	Protein ApaG	PF04379	ApaG domain
20100303_Bin_105	NODE_2_length_495419_cov_51.1812	CLHDOAPP_00987	36534	38054	-	Competence protein ComM	PF01078	Magnesium chelatase, subunit ChlI
20100303_Bin_105	NODE_2_length_495419_cov_51.1812	CLHDOAPP_00987	36534	38054	-	Competence protein ComM	PF13335	Magnesium chelatase, subunit ChlI C-terminal
20100303_Bin_105	NODE_2_length_495419_cov_51.1812	CLHDOAPP_00987	36534	38054	-	Competence protein ComM	PF13541	Subunit ChlI of Mg-chelatase
20100303_Bin_105	NODE_2_length_495419_cov_51.1812	CLHDOAPP_00988	38485	39471	+	Putative aliphatic sulfonates-binding protein	PF09084	NMT1/THI5 like
20100303_Bin_105	NODE_2_length_495419_cov_51.1812	CLHDOAPP_00989	39490	40455	+	Putative aliphatic sulfonates transport permease protein SsuC	PF00528	Binding-protein-dependent transport system inner membrane component
20100303_Bin_105	NODE_2_length_495419_cov_51.1812	CLHDOAPP_00990	40469	41371	+	Bicarbonate transport ATP-binding protein CmpD	PF00005	ABC transporter
20100303_Bin_105	NODE_2_length_495419_cov_51.1812	CLHDOAPP_00991	41368	42120	+	Putative mycofactocin system creatinine amidohydrolase family protein MftE	PF02633	Creatinine amidohydrolase
20100303_Bin_105	NODE_2_length_495419_cov_51.1812	CLHDOAPP_00992	42136	43533	+	Glutamate--methylamine ligase	PF00120	Glutamine synthetase, catalytic domain
20100303_Bin_105	NODE_2_length_495419_cov_51.1812	CLHDOAPP_00993	43809	44549	+	hypothetical protein	PF09347	Domain of unknown function (DUF1989)
20100303_Bin_105	NODE_2_length_495419_cov_51.1812	CLHDOAPP_00994	44552	45193	+	hypothetical protein	PF09347	Domain of unknown function (DUF1989)
20100303_Bin_105	NODE_2_length_495419_cov_51.1812	CLHDOAPP_00995	45205	47190	+	KipI antagonist	PF02626	Carboxyltransferase domain, subdomain A and B
20100303_Bin_105	NODE_2_length_495419_cov_51.1812	CLHDOAPP_00995	45205	47190	+	KipI antagonist	PF02682	Carboxyltransferase domain, subdomain C and D
20100303_Bin_105	NODE_2_length_495419_cov_51.1812	CLHDOAPP_00996	47211	49022	+	Allophanate hydrolase	PF01425	Amidase
20100303_Bin_105	NODE_2_length_495419_cov_51.1812	CLHDOAPP_00997	49066	49326	-	hypothetical protein	PF04380	Membrane fusogenic activity
20100303_Bin_105	NODE_2_length_495419_cov_51.1812	CLHDOAPP_00998	49655	50503	+	hypothetical protein	PF09694	Bacterial protein of unknown function (Gcw_chp)
20100303_Bin_105	NODE_2_length_495419_cov_51.1812	CLHDOAPP_00999	51043	51381	+	Nitrogen regulatory protein P-II 2	PF00543	Nitrogen regulatory protein P-II
20100303_Bin_105	NODE_2_length_495419_cov_51.1812	CLHDOAPP_01000	51407	52684	+	Ammonium transporter NrgA	PF00909	Ammonium Transporter Family
20100303_Bin_105	NODE_2_length_495419_cov_51.1812	CLHDOAPP_01001	53236	53574	+	Nitrogen regulatory protein P-II 2	PF00543	Nitrogen regulatory protein P-II
20100303_Bin_105	NODE_2_length_495419_cov_51.1812	CLHDOAPP_01002	53615	54889	+	Ammonia channel	PF00909	Ammonium Transporter Family
20100303_Bin_105	NODE_2_length_495419_cov_51.1812	CLHDOAPP_01003	55207	56265	+	Cyclic AMP receptor protein	PF00027	Cyclic nucleotide-binding domain
20100303_Bin_105	NODE_2_length_495419_cov_51.1812	CLHDOAPP_01003	55207	56265	+	Cyclic AMP receptor protein	PF00581	Rhodanese-like domain
20100303_Bin_105	NODE_2_length_495419_cov_51.1812	CLHDOAPP_01004	56306	57148	+	Shikimate dehydrogenase (NADP(+))	PF01488	Shikimate / quinate 5-dehydrogenase
20100303_Bin_105	NODE_2_length_495419_cov_51.1812	CLHDOAPP_01004	56306	57148	+	Shikimate dehydrogenase (NADP(+))	PF08501	Shikimate dehydrogenase substrate binding domain
20100303_Bin_105	NODE_2_length_495419_cov_51.1812	CLHDOAPP_01004	56306	57148	+	Shikimate dehydrogenase (NADP(+))	PF18317	Shikimate 5'-dehydrogenase C-terminal domain
20100303_Bin_105	NODE_2_length_495419_cov_51.1812	CLHDOAPP_01005	57181	58494	-	C4-dicarboxylate TRAP transporter large permease protein DctM	PF06808	Tripartite ATP-independent periplasmic transporter, DctM component
20100303_Bin_105	NODE_2_length_495419_cov_51.1812	CLHDOAPP_01006	58491	59033	-	hypothetical protein	PF04290	Tripartite ATP-independent periplasmic transporters, DctQ component
20100303_Bin_105	NODE_2_length_495419_cov_51.1812	CLHDOAPP_01007	59350	60150	-	Ribosomal RNA small subunit methyltransferase A	PF00398	Ribosomal RNA adenine dimethylase
20100303_Bin_105	NODE_2_length_495419_cov_51.1812	CLHDOAPP_01008	60140	61186	-	4-hydroxythreonine-4-phosphate dehydrogenase	PF04166	Pyridoxal phosphate biosynthetic protein PdxA
20100303_Bin_105	NODE_2_length_495419_cov_51.1812	CLHDOAPP_01009	61176	62447	-	Chaperone SurA	PF00639	PPIC-type PPIASE domain
20100303_Bin_105	NODE_2_length_495419_cov_51.1812	CLHDOAPP_01009	61176	62447	-	Chaperone SurA	PF09312	SurA N-terminal domain
20100303_Bin_105	NODE_2_length_495419_cov_51.1812	CLHDOAPP_01009	61176	62447	-	Chaperone SurA	PF13616	PPIC-type PPIASE domain
20100303_Bin_105	NODE_2_length_495419_cov_51.1812	CLHDOAPP_01010	62476	64776	-	LPS-assembly protein LptD	PF03968	LptA/(LptD N-terminal domain) LPS transport protein
20100303_Bin_105	NODE_2_length_495419_cov_51.1812	CLHDOAPP_01010	62476	64776	-	LPS-assembly protein LptD	PF04453	LPS transport system D
20100303_Bin_105	NODE_2_length_495419_cov_51.1812	CLHDOAPP_01011	64932	66068	+	Multidrug resistance protein MdtA	PF16576	Barrel-sandwich domain of CusB or HlyD membrane-fusion
20100303_Bin_105	NODE_2_length_495419_cov_51.1812	CLHDOAPP_01012	66099	69236	+	Multidrug resistance protein MdtC	PF00873	AcrB/AcrD/AcrF family
20100303_Bin_105	NODE_2_length_495419_cov_51.1812	CLHDOAPP_01013	69233	70054	+	putative oxidoreductase	PF00106	short chain dehydrogenase
20100303_Bin_105	NODE_2_length_495419_cov_51.1812	CLHDOAPP_01014	70117	71061	+	Hydroxyacylglutathione hydrolase	PF00753	Metallo-beta-lactamase superfamily
20100303_Bin_105	NODE_2_length_495419_cov_51.1812	CLHDOAPP_01015	71069	71362	-	RNA-binding protein	PF01985	CRS1 / YhbY (CRM) domain
20100303_Bin_105	NODE_2_length_495419_cov_51.1812	CLHDOAPP_01016	71349	71978	-	Electron transport complex subunit RsxG	PF04205	FMN-binding domain
20100303_Bin_105	NODE_2_length_495419_cov_51.1812	CLHDOAPP_01017	71975	72985	-	Electron transport complex subunit RsxD	PF03116	NQR2, RnfD, RnfE family
20100303_Bin_105	NODE_2_length_495419_cov_51.1812	CLHDOAPP_01018	72990	73499	-	Electron transport complex subunit RsxB	PF04060	Putative Fe-S cluster
20100303_Bin_105	NODE_2_length_495419_cov_51.1812	CLHDOAPP_01018	72990	73499	-	Electron transport complex subunit RsxB	PF14697	4Fe-4S dicluster domain
20100303_Bin_105	NODE_2_length_495419_cov_51.1812	CLHDOAPP_01019	73496	74071	-	Electron transport complex subunit RsxA	PF02508	Rnf-Nqr subunit, membrane protein
20100303_Bin_105	NODE_2_length_495419_cov_51.1812	CLHDOAPP_01020	74115	76151	-	Methionine--tRNA ligase	PF01588	Putative tRNA binding domain
20100303_Bin_105	NODE_2_length_495419_cov_51.1812	CLHDOAPP_01020	74115	76151	-	Methionine--tRNA ligase	PF08264	Anticodon-binding domain of tRNA ligase
20100303_Bin_105	NODE_2_length_495419_cov_51.1812	CLHDOAPP_01020	74115	76151	-	Methionine--tRNA ligase	PF09334	tRNA synthetases class I (M)
20100303_Bin_105	NODE_2_length_495419_cov_51.1812	CLHDOAPP_01021	76270	77358	+	Iron-sulfur cluster carrier protein	PF01883	Iron-sulfur cluster assembly protein
20100303_Bin_105	NODE_2_length_495419_cov_51.1812	CLHDOAPP_01021	76270	77358	+	Iron-sulfur cluster carrier protein	PF10609	NUBPL iron-transfer P-loop NTPase
20100303_Bin_105	NODE_2_length_495419_cov_51.1812	CLHDOAPP_01022	77370	77936	+	dCTP deaminase	PF00692	dUTPase
20100303_Bin_105	NODE_2_length_495419_cov_51.1812	CLHDOAPP_01023	77983	78336	+	hypothetical protein
20100303_Bin_105	NODE_2_length_495419_cov_51.1812	CLHDOAPP_01024	78366	78809	+	hypothetical protein
20100303_Bin_105	NODE_2_length_495419_cov_51.1812	CLHDOAPP_01025	78834	79070	+	hypothetical protein	PF13127	Protein of unknown function (DUF3955)
20100303_Bin_105	NODE_2_length_495419_cov_51.1812	CLHDOAPP_01026	79295	79657	+	Cold shock protein ScoF	PF00313	'Cold-shock' DNA-binding domain
20100303_Bin_105	NODE_2_length_495419_cov_51.1812	CLHDOAPP_01027	79871	80365	+	hypothetical protein	PF00903	Glyoxalase/Bleomycin resistance protein/Dioxygenase superfamily
20100303_Bin_105	NODE_2_length_495419_cov_51.1812	CLHDOAPP_01028	80766	81158	-	Peptide methionine sulfoxide reductase MsrB	PF01641	SelR domain
20100303_Bin_105	NODE_2_length_495419_cov_51.1812	CLHDOAPP_01029	81160	81657	-	hypothetical protein
20100303_Bin_105	NODE_2_length_495419_cov_51.1812	CLHDOAPP_01030	81755	82351	+	LexA repressor	PF00717	Peptidase S24-like
20100303_Bin_105	NODE_2_length_495419_cov_51.1812	CLHDOAPP_01030	81755	82351	+	LexA repressor	PF01726	LexA DNA binding domain
20100303_Bin_105	NODE_2_length_495419_cov_51.1812	CLHDOAPP_01031	82522	83826	+	Mechanosensitive channel MscK	PF00924	Mechanosensitive ion channel
20100303_Bin_105	NODE_2_length_495419_cov_51.1812	CLHDOAPP_01032	83887	84480	+	hypothetical protein	PF06080	Protein of unknown function (DUF938)
20100303_Bin_105	NODE_2_length_495419_cov_51.1812	CLHDOAPP_01033	84500	84757	-	hypothetical protein	PF14357	Domain of unknown function (DUF4404)
20100303_Bin_105	NODE_2_length_495419_cov_51.1812	CLHDOAPP_01034	84841	85251	+	hypothetical protein
20100303_Bin_105	NODE_2_length_495419_cov_51.1812	CLHDOAPP_01035	85587	87380	-	K(+)/H(+) antiporter NhaP2	PF00999	Sodium/hydrogen exchanger family
20100303_Bin_105	NODE_2_length_495419_cov_51.1812	CLHDOAPP_01035	85587	87380	-	K(+)/H(+) antiporter NhaP2	PF02254	TrkA-N domain
20100303_Bin_105	NODE_2_length_495419_cov_51.1812	CLHDOAPP_01036	87970	89184	-	3-oxoacyl-[acyl-carrier-protein] synthase 1	PF00109	Beta-ketoacyl synthase, N-terminal domain
20100303_Bin_105	NODE_2_length_495419_cov_51.1812	CLHDOAPP_01036	87970	89184	-	3-oxoacyl-[acyl-carrier-protein] synthase 1	PF02801	Beta-ketoacyl synthase, C-terminal domain
20100303_Bin_105	NODE_2_length_495419_cov_51.1812	CLHDOAPP_01037	89194	89718	-	3-hydroxydecanoyl-[acyl-carrier-protein] dehydratase	PF07977	FabA-like domain
20100303_Bin_105	NODE_2_length_495419_cov_51.1812	CLHDOAPP_01038	89845	91077	+	4-hydroxy-3-methylbut-2-en-1-yl diphosphate synthase (flavodoxin)	PF04551	GcpE protein
20100303_Bin_105	NODE_2_length_495419_cov_51.1812	CLHDOAPP_01039	91184	91942	+	Outer membrane porin F	PF00691	OmpA family
20100303_Bin_105	NODE_2_length_495419_cov_51.1812	CLHDOAPP_01039	91184	91942	+	Outer membrane porin F	PF02412	Thrombospondin type 3 repeat
20100303_Bin_105	NODE_2_length_495419_cov_51.1812	CLHDOAPP_01040	92265	93011	+	hypothetical protein	PF13852	Protein of unknown function (DUF4197)
20100303_Bin_105	NODE_2_length_495419_cov_51.1812	CLHDOAPP_01041	93272	95209	+	Acetyl-coenzyme A synthetase	PF00501	AMP-binding enzyme
20100303_Bin_105	NODE_2_length_495419_cov_51.1812	CLHDOAPP_01041	93272	95209	+	Acetyl-coenzyme A synthetase	PF13193	AMP-binding enzyme C-terminal domain
20100303_Bin_105	NODE_2_length_495419_cov_51.1812	CLHDOAPP_01041	93272	95209	+	Acetyl-coenzyme A synthetase	PF16177	Acetyl-coenzyme A synthetase N-terminus
20100303_Bin_105	NODE_2_length_495419_cov_51.1812	CLHDOAPP_01042	95227	95775	+	Inorganic pyrophosphatase	PF00719	Inorganic pyrophosphatase
20100303_Bin_105	NODE_2_length_495419_cov_51.1812	CLHDOAPP_01043	95991	96380	+	hypothetical protein	PF09361	Phasin protein
20100303_Bin_105	NODE_2_length_495419_cov_51.1812	CLHDOAPP_01044	96563	97750	+	Poly(3-hydroxyalkanoate) polymerase subunit PhaE	PF09712	Poly(R)-hydroxyalkanoic acid synthase subunit (PHA_synth_III_E)
20100303_Bin_105	NODE_2_length_495419_cov_51.1812	CLHDOAPP_01045	97766	98833	+	Poly(3-hydroxyalkanoate) polymerase subunit PhaC	PF00561	alpha/beta hydrolase fold
20100303_Bin_105	NODE_2_length_495419_cov_51.1812	CLHDOAPP_01046	98853	100514	-	Secretory immunoglobulin A-binding protein EsiB	PF00069	Protein kinase domain
20100303_Bin_105	NODE_2_length_495419_cov_51.1812	CLHDOAPP_01046	98853	100514	-	Secretory immunoglobulin A-binding protein EsiB	PF08238	Sel1 repeat
20100303_Bin_105	NODE_2_length_495419_cov_51.1812	CLHDOAPP_01047	101227	102360	+	Carbamoyl-phosphate synthase small chain	PF00117	Glutamine amidotransferase class-I
20100303_Bin_105	NODE_2_length_495419_cov_51.1812	CLHDOAPP_01047	101227	102360	+	Carbamoyl-phosphate synthase small chain	PF00988	Carbamoyl-phosphate synthase small chain, CPSase domain
20100303_Bin_105	NODE_2_length_495419_cov_51.1812	CLHDOAPP_01048	102368	105589	+	Carbamoyl-phosphate synthase large chain	PF02142	MGS-like domain
20100303_Bin_105	NODE_2_length_495419_cov_51.1812	CLHDOAPP_01048	102368	105589	+	Carbamoyl-phosphate synthase large chain	PF02786	Carbamoyl-phosphate synthase L chain, ATP binding domain
20100303_Bin_105	NODE_2_length_495419_cov_51.1812	CLHDOAPP_01048	102368	105589	+	Carbamoyl-phosphate synthase large chain	PF02787	Carbamoyl-phosphate synthetase large chain, oligomerisation domain
20100303_Bin_105	NODE_2_length_495419_cov_51.1812	CLHDOAPP_01049	105586	106062	+	Transcription elongation factor GreA	PF01272	Transcription elongation factor, GreA/GreB, C-term
20100303_Bin_105	NODE_2_length_495419_cov_51.1812	CLHDOAPP_01049	105586	106062	+	Transcription elongation factor GreA	PF03449	Transcription elongation factor, N-terminal
20100303_Bin_105	NODE_2_length_495419_cov_51.1812	CLHDOAPP_01050	106107	106724	+	Ribosomal RNA large subunit methyltransferase E	PF01728	FtsJ-like methyltransferase
20100303_Bin_105	NODE_2_length_495419_cov_51.1812	CLHDOAPP_01051	106772	108694	+	ATP-dependent zinc metalloprotease FtsH	PF00004	ATPase family associated with various cellular activities (AAA)
20100303_Bin_105	NODE_2_length_495419_cov_51.1812	CLHDOAPP_01051	106772	108694	+	ATP-dependent zinc metalloprotease FtsH	PF01434	Peptidase family M41
20100303_Bin_105	NODE_2_length_495419_cov_51.1812	CLHDOAPP_01051	106772	108694	+	ATP-dependent zinc metalloprotease FtsH	PF06480	FtsH Extracellular
20100303_Bin_105	NODE_2_length_495419_cov_51.1812	CLHDOAPP_01051	106772	108694	+	ATP-dependent zinc metalloprotease FtsH	PF17862	AAA+ lid domain
20100303_Bin_105	NODE_2_length_495419_cov_51.1812	CLHDOAPP_01052	108876	110141	+	Phosphoglucosamine mutase	PF00408	Phosphoglucomutase/phosphomannomutase, C-terminal domain
20100303_Bin_105	NODE_2_length_495419_cov_51.1812	CLHDOAPP_01052	108876	110141	+	Phosphoglucosamine mutase	PF02878	Phosphoglucomutase/phosphomannomutase, alpha/beta/alpha domain I
20100303_Bin_105	NODE_2_length_495419_cov_51.1812	CLHDOAPP_01052	108876	110141	+	Phosphoglucosamine mutase	PF02879	Phosphoglucomutase/phosphomannomutase, alpha/beta/alpha domain II
20100303_Bin_105	NODE_2_length_495419_cov_51.1812	CLHDOAPP_01052	108876	110141	+	Phosphoglucosamine mutase	PF02880	Phosphoglucomutase/phosphomannomutase, alpha/beta/alpha domain III
20100303_Bin_105	NODE_2_length_495419_cov_51.1812	CLHDOAPP_01053	110185	110514	-	hypothetical protein	PF07110	EthD domain
20100303_Bin_105	NODE_2_length_495419_cov_51.1812	CLHDOAPP_01054	110811	112925	-	ATP-dependent DNA helicase RecQ	PF00270	DEAD/DEAH box helicase
20100303_Bin_105	NODE_2_length_495419_cov_51.1812	CLHDOAPP_01054	110811	112925	-	ATP-dependent DNA helicase RecQ	PF00271	Helicase conserved C-terminal domain
20100303_Bin_105	NODE_2_length_495419_cov_51.1812	CLHDOAPP_01054	110811	112925	-	ATP-dependent DNA helicase RecQ	PF00570	HRDC domain
20100303_Bin_105	NODE_2_length_495419_cov_51.1812	CLHDOAPP_01054	110811	112925	-	ATP-dependent DNA helicase RecQ	PF09382	RQC domain
20100303_Bin_105	NODE_2_length_495419_cov_51.1812	CLHDOAPP_01054	110811	112925	-	ATP-dependent DNA helicase RecQ	PF14493	Helix-turn-helix domain
20100303_Bin_105	NODE_2_length_495419_cov_51.1812	CLHDOAPP_01054	110811	112925	-	ATP-dependent DNA helicase RecQ	PF16124	RecQ zinc-binding
20100303_Bin_105	NODE_2_length_495419_cov_51.1812	CLHDOAPP_01055	113125	114039	+	putative deferrochelatase/peroxidase YfeX	PF04261	Dyp-type peroxidase family
20100303_Bin_105	NODE_2_length_495419_cov_51.1812	CLHDOAPP_01056	114091	114759	+	hypothetical protein	PF00072	Response regulator receiver domain
20100303_Bin_105	NODE_2_length_495419_cov_51.1812	CLHDOAPP_01057	114806	115153	-	Regulatory protein Spx	PF03960	ArsC family
20100303_Bin_105	NODE_2_length_495419_cov_51.1812	CLHDOAPP_01058	115166	115987	-	2%2C3%2C4%2C5-tetrahydropyridine-2%2C6-dicarboxylate N-succinyltransferase	PF14602	Hexapeptide repeat of succinyl-transferase
20100303_Bin_105	NODE_2_length_495419_cov_51.1812	CLHDOAPP_01058	115166	115987	-	2%2C3%2C4%2C5-tetrahydropyridine-2%2C6-dicarboxylate N-succinyltransferase	PF14805	Tetrahydrodipicolinate N-succinyltransferase N-terminal
20100303_Bin_105	NODE_2_length_495419_cov_51.1812	CLHDOAPP_01059	116005	117207	-	LL-diaminopimelate aminotransferase	PF00155	Aminotransferase class I and II
20100303_Bin_105	NODE_2_length_495419_cov_51.1812	CLHDOAPP_01060	117235	118170	+	hypothetical protein	PF00892	EamA-like transporter family
20100303_Bin_105	NODE_2_length_495419_cov_51.1812	CLHDOAPP_01061	118259	119344	+	3-isopropylmalate dehydrogenase	PF00180	Isocitrate/isopropylmalate dehydrogenase
20100303_Bin_105	NODE_2_length_495419_cov_51.1812	CLHDOAPP_01062	119369	120394	+	Aspartate-semialdehyde dehydrogenase 2	PF01118	Semialdehyde dehydrogenase, NAD binding domain
20100303_Bin_105	NODE_2_length_495419_cov_51.1812	CLHDOAPP_01062	119369	120394	+	Aspartate-semialdehyde dehydrogenase 2	PF02774	Semialdehyde dehydrogenase, dimerisation domain
20100303_Bin_105	NODE_2_length_495419_cov_51.1812	CLHDOAPP_01063	120551	120910	+	hypothetical protein
20100303_Bin_105	NODE_2_length_495419_cov_51.1812	CLHDOAPP_01064	120949	124230	+	hypothetical protein
20100303_Bin_105	NODE_2_length_495419_cov_51.1812	CLHDOAPP_01065	124347	125138	+	tRNA pseudouridine synthase A	PF01416	tRNA pseudouridine synthase
20100303_Bin_105	NODE_2_length_495419_cov_51.1812	CLHDOAPP_01066	125182	125811	+	N-(5'-phosphoribosyl)anthranilate isomerase	PF00697	N-(5'phosphoribosyl)anthranilate (PRA) isomerase
20100303_Bin_105	NODE_2_length_495419_cov_51.1812	CLHDOAPP_01067	125804	127042	+	Tryptophan synthase beta chain	PF00291	Pyridoxal-phosphate dependent enzyme
20100303_Bin_105	NODE_2_length_495419_cov_51.1812	CLHDOAPP_01068	127060	127251	+	hypothetical protein
20100303_Bin_105	NODE_2_length_495419_cov_51.1812	CLHDOAPP_01069	127326	128135	+	Tryptophan synthase alpha chain	PF00290	Tryptophan synthase alpha chain
20100303_Bin_105	NODE_2_length_495419_cov_51.1812	CLHDOAPP_01070	128145	129008	+	Acetyl-coenzyme A carboxylase carboxyl transferase subunit beta	PF01039	Carboxyl transferase domain
20100303_Bin_105	NODE_2_length_495419_cov_51.1812	CLHDOAPP_01070	128145	129008	+	Acetyl-coenzyme A carboxylase carboxyl transferase subunit beta	PF17848	Acetyl-coA carboxylase zinc finger domain
20100303_Bin_105	NODE_2_length_495419_cov_51.1812	CLHDOAPP_01071	129033	130358	+	Dihydrofolate synthase/folylpolyglutamate synthase	PF08245	Mur ligase middle domain
20100303_Bin_105	NODE_2_length_495419_cov_51.1812	CLHDOAPP_01072	130364	130969	+	Cell division protein DedD	PF05036	SPOR domain
20100303_Bin_105	NODE_2_length_495419_cov_51.1812	CLHDOAPP_01073	131004	131513	+	Colicin V production protein	PF02674	Colicin V production protein
20100303_Bin_105	NODE_2_length_495419_cov_51.1812	CLHDOAPP_01074	131535	133049	+	Amidophosphoribosyltransferase	PF00156	Phosphoribosyl transferase domain
20100303_Bin_105	NODE_2_length_495419_cov_51.1812	CLHDOAPP_01074	131535	133049	+	Amidophosphoribosyltransferase	PF13522	Glutamine amidotransferase domain
20100303_Bin_105	NODE_2_length_495419_cov_51.1812	CLHDOAPP_01075	133148	133507	-	hypothetical protein	PF09361	Phasin protein
20100303_Bin_105	NODE_2_length_495419_cov_51.1812	CLHDOAPP_01076	133703	134179	-	hypothetical protein	PF05233	PHB accumulation regulatory domain
20100303_Bin_105	NODE_2_length_495419_cov_51.1812	CLHDOAPP_01076	133703	134179	-	hypothetical protein	PF07879	PHB/PHA accumulation regulator DNA-binding domain
20100303_Bin_105	NODE_2_length_495419_cov_51.1812	CLHDOAPP_01077	134433	135617	-	Acetyl-CoA acetyltransferase	PF00108	Thiolase, N-terminal domain
20100303_Bin_105	NODE_2_length_495419_cov_51.1812	CLHDOAPP_01077	134433	135617	-	Acetyl-CoA acetyltransferase	PF02803	Thiolase, C-terminal domain
20100303_Bin_105	NODE_2_length_495419_cov_51.1812	CLHDOAPP_01078	135970	137394	-	Dihydrolipoyl dehydrogenase	PF02852	Pyridine nucleotide-disulphide oxidoreductase, dimerisation domain
20100303_Bin_105	NODE_2_length_495419_cov_51.1812	CLHDOAPP_01078	135970	137394	-	Dihydrolipoyl dehydrogenase	PF07992	Pyridine nucleotide-disulphide oxidoreductase
20100303_Bin_105	NODE_2_length_495419_cov_51.1812	CLHDOAPP_01079	137421	138734	-	Dihydrolipoyllysine-residue succinyltransferase component of 2-oxoglutarate dehydrogenase complex	PF00198	2-oxoacid dehydrogenases acyltransferase (catalytic domain)
20100303_Bin_105	NODE_2_length_495419_cov_51.1812	CLHDOAPP_01079	137421	138734	-	Dihydrolipoyllysine-residue succinyltransferase component of 2-oxoglutarate dehydrogenase complex	PF00364	Biotin-requiring enzyme
20100303_Bin_105	NODE_2_length_495419_cov_51.1812	CLHDOAPP_01080	138750	141608	-	2-oxoglutarate dehydrogenase E1 component	PF00676	Dehydrogenase E1 component
20100303_Bin_105	NODE_2_length_495419_cov_51.1812	CLHDOAPP_01080	138750	141608	-	2-oxoglutarate dehydrogenase E1 component	PF02779	Transketolase, pyrimidine binding domain
20100303_Bin_105	NODE_2_length_495419_cov_51.1812	CLHDOAPP_01080	138750	141608	-	2-oxoglutarate dehydrogenase E1 component	PF16078	2-oxoglutarate dehydrogenase N-terminus
20100303_Bin_105	NODE_2_length_495419_cov_51.1812	CLHDOAPP_01080	138750	141608	-	2-oxoglutarate dehydrogenase E1 component	PF16870	2-oxoglutarate dehydrogenase C-terminal
20100303_Bin_105	NODE_2_length_495419_cov_51.1812	CLHDOAPP_01081	141920	143215	+	Citrate synthase	PF00285	Citrate synthase, C-terminal domain
20100303_Bin_105	NODE_2_length_495419_cov_51.1812	CLHDOAPP_01082	143261	144238	+	Malate dehydrogenase	PF00056	lactate/malate dehydrogenase, NAD binding domain
20100303_Bin_105	NODE_2_length_495419_cov_51.1812	CLHDOAPP_01082	143261	144238	+	Malate dehydrogenase	PF02866	lactate/malate dehydrogenase, alpha/beta C-terminal domain
20100303_Bin_105	NODE_2_length_495419_cov_51.1812	CLHDOAPP_01083	144439	144726	-	hypothetical protein
20100303_Bin_105	NODE_2_length_495419_cov_51.1812	CLHDOAPP_01084	144905	145561	-	putative phosphatase	PF12710	haloacid dehalogenase-like hydrolase
20100303_Bin_105	NODE_2_length_495419_cov_51.1812	CLHDOAPP_01085	145700	146191	+	RNA pyrophosphohydrolase	PF00293	NUDIX domain
20100303_Bin_105	NODE_2_length_495419_cov_51.1812	CLHDOAPP_01086	146199	146573	-	hypothetical protein
20100303_Bin_105	NODE_2_length_495419_cov_51.1812	CLHDOAPP_01087	146621	147772	+	Carboxynorspermidine/carboxyspermidine decarboxylase	PF00278	Pyridoxal-dependent decarboxylase, C-terminal sheet domain
20100303_Bin_105	NODE_2_length_495419_cov_51.1812	CLHDOAPP_01087	146621	147772	+	Carboxynorspermidine/carboxyspermidine decarboxylase	PF02784	Pyridoxal-dependent decarboxylase, pyridoxal binding domain
20100303_Bin_105	NODE_2_length_495419_cov_51.1812	CLHDOAPP_01088	147907	148449	+	hypothetical protein
20100303_Bin_105	NODE_2_length_495419_cov_51.1812	CLHDOAPP_01089	148449	149801	+	UDP-N-acetylmuramate--L-alanyl-gamma-D-glutamyl-meso-2%2C6-diaminoheptandioate ligase	PF01225	Mur ligase family, catalytic domain
20100303_Bin_105	NODE_2_length_495419_cov_51.1812	CLHDOAPP_01089	148449	149801	+	UDP-N-acetylmuramate--L-alanyl-gamma-D-glutamyl-meso-2%2C6-diaminoheptandioate ligase	PF02875	Mur ligase family, glutamate ligase domain
20100303_Bin_105	NODE_2_length_495419_cov_51.1812	CLHDOAPP_01089	148449	149801	+	UDP-N-acetylmuramate--L-alanyl-gamma-D-glutamyl-meso-2%2C6-diaminoheptandioate ligase	PF08245	Mur ligase middle domain
20100303_Bin_105	NODE_2_length_495419_cov_51.1812	CLHDOAPP_01090	149804	150394	+	Lon protease	PF02190	ATP-dependent protease La (LON) substrate-binding domain
20100303_Bin_105	NODE_2_length_495419_cov_51.1812	CLHDOAPP_01091	150400	151275	-	Ureidoglycolate lyase	PF01557	Fumarylacetoacetate (FAA) hydrolase family
20100303_Bin_105	NODE_2_length_495419_cov_51.1812	CLHDOAPP_01092	151419	151967	+	Electron transport complex subunit RsxE	PF02508	Rnf-Nqr subunit, membrane protein
20100303_Bin_105	NODE_2_length_495419_cov_51.1812	CLHDOAPP_01093	151985	152629	+	Endonuclease III	PF00633	Helix-hairpin-helix motif
20100303_Bin_105	NODE_2_length_495419_cov_51.1812	CLHDOAPP_01093	151985	152629	+	Endonuclease III	PF00730	HhH-GPD superfamily base excision DNA repair protein
20100303_Bin_105	NODE_2_length_495419_cov_51.1812	CLHDOAPP_01093	151985	152629	+	Endonuclease III	PF10576	Iron-sulfur binding domain of endonuclease III
20100303_Bin_105	NODE_2_length_495419_cov_51.1812	CLHDOAPP_01094	152690	153115	+	hypothetical protein	PF08897	Domain of unknown function (DUF1841)
20100303_Bin_105	NODE_2_length_495419_cov_51.1812	CLHDOAPP_01095	153115	154395	+	Phosphoserine phosphatase RsbU	PF07228	Stage II sporulation protein E (SpoIIE)
20100303_Bin_105	NODE_2_length_495419_cov_51.1812	CLHDOAPP_01095	153115	154395	+	Phosphoserine phosphatase RsbU	PF13185	GAF domain
20100303_Bin_105	NODE_2_length_495419_cov_51.1812	CLHDOAPP_01096	154392	154808	+	Serine-protein kinase RsbW	PF13581	Histidine kinase-like ATPase domain
20100303_Bin_105	NODE_2_length_495419_cov_51.1812	CLHDOAPP_01097	154831	155163	+	Putative anti-sigma factor antagonist	PF01740	STAS domain
20100303_Bin_105	NODE_2_length_495419_cov_51.1812	CLHDOAPP_01098	155156	155968	+	putative phospholipid ABC transporter permease protein MlaE	PF02405	Permease MlaE
20100303_Bin_105	NODE_2_length_495419_cov_51.1812	CLHDOAPP_01099	155972	156769	+	putative ribonucleotide transport ATP-binding protein mkl	PF00005	ABC transporter
20100303_Bin_105	NODE_2_length_495419_cov_51.1812	CLHDOAPP_01100	156778	157788	+	hypothetical protein	PF02470	MlaD protein
20100303_Bin_105	NODE_2_length_495419_cov_51.1812	CLHDOAPP_01101	157791	158378	+	hypothetical protein	PF03886	ABC-type transport auxiliary lipoprotein component
20100303_Bin_105	NODE_2_length_495419_cov_51.1812	CLHDOAPP_01102	158408	159115	-	Glycogen accumulation regulator GarA	PF00498	FHA domain
20100303_Bin_105	NODE_2_length_495419_cov_51.1812	CLHDOAPP_01103	159142	159966	-	Serine/threonine phosphatase stp	PF13672	Protein phosphatase 2C
20100303_Bin_105	NODE_2_length_495419_cov_51.1812	CLHDOAPP_01104	160260	160712	-	hypothetical protein	PF13511	Domain of unknown function (DUF4124)
20100303_Bin_105	NODE_2_length_495419_cov_51.1812	CLHDOAPP_01105	160853	161176	-	Ferredoxin 1	PF00037	4Fe-4S binding domain
20100303_Bin_105	NODE_2_length_495419_cov_51.1812	CLHDOAPP_01105	160853	161176	-	Ferredoxin 1	PF11953	Domain of unknown function (DUF3470)
20100303_Bin_105	NODE_2_length_495419_cov_51.1812	CLHDOAPP_01106	161270	162199	-	Daunorubicin/doxorubicin resistance ATP-binding protein DrrA	PF00005	ABC transporter
20100303_Bin_105	NODE_2_length_495419_cov_51.1812	CLHDOAPP_01107	162200	163009	-	hypothetical protein
20100303_Bin_105	NODE_2_length_495419_cov_51.1812	CLHDOAPP_01108	163056	165623	-	DNA mismatch repair protein MutS	PF00488	MutS domain V
20100303_Bin_105	NODE_2_length_495419_cov_51.1812	CLHDOAPP_01108	163056	165623	-	DNA mismatch repair protein MutS	PF01624	MutS domain I
20100303_Bin_105	NODE_2_length_495419_cov_51.1812	CLHDOAPP_01108	163056	165623	-	DNA mismatch repair protein MutS	PF05188	MutS domain II
20100303_Bin_105	NODE_2_length_495419_cov_51.1812	CLHDOAPP_01108	163056	165623	-	DNA mismatch repair protein MutS	PF05190	MutS family domain IV
20100303_Bin_105	NODE_2_length_495419_cov_51.1812	CLHDOAPP_01108	163056	165623	-	DNA mismatch repair protein MutS	PF05192	MutS domain III
20100303_Bin_105	NODE_2_length_495419_cov_51.1812	CLHDOAPP_01109	165677	166591	-	hypothetical protein	PF07811	TadE-like protein
20100303_Bin_105	NODE_2_length_495419_cov_51.1812	CLHDOAPP_01110	166643	167107	-	hypothetical protein	PF13432	Tetratricopeptide repeat
20100303_Bin_105	NODE_2_length_495419_cov_51.1812	CLHDOAPP_01111	167097	167453	-	hypothetical protein	PF02643	Uncharacterized ACR, COG1430
20100303_Bin_105	NODE_2_length_495419_cov_51.1812	CLHDOAPP_01112	167450	168331	-	hypothetical protein	PF00482	Type II secretion system (T2SS), protein F
20100303_Bin_105	NODE_2_length_495419_cov_51.1812	CLHDOAPP_01113	168343	169221	-	hypothetical protein	PF00482	Type II secretion system (T2SS), protein F
20100303_Bin_105	NODE_2_length_495419_cov_51.1812	CLHDOAPP_01114	169231	170919	-	Putative conjugal transfer protein	PF00437	Type II/IV secretion system protein
20100303_Bin_105	NODE_2_length_495419_cov_51.1812	CLHDOAPP_01114	169231	170919	-	Putative conjugal transfer protein	PF00498	FHA domain
20100303_Bin_105	NODE_2_length_495419_cov_51.1812	CLHDOAPP_01115	170938	172419	-	Type II secretion system protein D	PF00263	Bacterial type II and III secretion system protein
20100303_Bin_105	NODE_2_length_495419_cov_51.1812	CLHDOAPP_01115	170938	172419	-	Type II secretion system protein D	PF13629	Pilus formation protein N terminal region
20100303_Bin_105	NODE_2_length_495419_cov_51.1812	CLHDOAPP_01116	172480	172752	-	hypothetical protein
20100303_Bin_105	NODE_2_length_495419_cov_51.1812	CLHDOAPP_01117	172753	174606	-	hypothetical protein	PF12396	Protein of unknown function (DUF3659)
20100303_Bin_105	NODE_2_length_495419_cov_51.1812	CLHDOAPP_01117	172753	174606	-	hypothetical protein	PF16976	Flp pilus assembly protein RcpC/CpaB
20100303_Bin_105	NODE_2_length_495419_cov_51.1812	CLHDOAPP_01118	174749	175114	-	hypothetical protein
20100303_Bin_105	NODE_2_length_495419_cov_51.1812	CLHDOAPP_01119	175124	175873	-	hypothetical protein
20100303_Bin_105	NODE_2_length_495419_cov_51.1812	CLHDOAPP_01120	175858	177015	-	hypothetical protein
20100303_Bin_105	NODE_2_length_495419_cov_51.1812	CLHDOAPP_01121	177045	179066	-	hypothetical protein	PF13400	Putative Flp pilus-assembly TadE/G-like
20100303_Bin_105	NODE_2_length_495419_cov_51.1812	CLHDOAPP_01122	179189	179425	-	hypothetical protein
20100303_Bin_105	NODE_2_length_495419_cov_51.1812	CLHDOAPP_01123	179599	181572	+	Chaperone protein HtpG	PF00183	Hsp90 protein
20100303_Bin_105	NODE_2_length_495419_cov_51.1812	CLHDOAPP_01123	179599	181572	+	Chaperone protein HtpG	PF02518	Histidine kinase-, DNA gyrase B-, and HSP90-like ATPase
20100303_Bin_105	NODE_2_length_495419_cov_51.1812	CLHDOAPP_01124	181679	183316	+	3'3'-cGAMP-specific phosphodiesterase 3	PF01590	GAF domain
20100303_Bin_105	NODE_2_length_495419_cov_51.1812	CLHDOAPP_01124	181679	183316	+	3'3'-cGAMP-specific phosphodiesterase 3	PF13487	HD domain
20100303_Bin_105	NODE_2_length_495419_cov_51.1812	CLHDOAPP_01125	183322	184209	+	50S ribosomal protein L3 glutamine methyltransferase	PF05175	Methyltransferase small domain
20100303_Bin_105	NODE_2_length_495419_cov_51.1812	CLHDOAPP_01126	184211	184768	-	hypothetical protein
20100303_Bin_105	NODE_2_length_495419_cov_51.1812	CLHDOAPP_01127	184939	185793	+	hypothetical protein	PF08770	Sulphur oxidation protein SoxZ
20100303_Bin_105	NODE_2_length_495419_cov_51.1812	CLHDOAPP_01127	184939	185793	+	hypothetical protein	PF13501	Sulfur oxidation protein SoxY
20100303_Bin_105	NODE_2_length_495419_cov_51.1812	CLHDOAPP_01128	185900	188338	+	hypothetical protein	PF13229	Right handed beta helix region
20100303_Bin_105	NODE_2_length_495419_cov_51.1812	CLHDOAPP_01129	188510	190339	+	Beta-barrel assembly-enhancing protease	PF13181	Tetratricopeptide repeat
20100303_Bin_105	NODE_2_length_495419_cov_51.1812	CLHDOAPP_01129	188510	190339	+	Beta-barrel assembly-enhancing protease	PF13432	Tetratricopeptide repeat
20100303_Bin_105	NODE_2_length_495419_cov_51.1812	CLHDOAPP_01129	188510	190339	+	Beta-barrel assembly-enhancing protease	PF13469	Sulfotransferase family
20100303_Bin_105	NODE_2_length_495419_cov_51.1812	CLHDOAPP_01130	190351	191757	-	Photosystem I assembly protein Ycf3	PF01075	Glycosyltransferase family 9 (heptosyltransferase)
20100303_Bin_105	NODE_2_length_495419_cov_51.1812	CLHDOAPP_01130	190351	191757	-	Photosystem I assembly protein Ycf3	PF13424	Tetratricopeptide repeat
20100303_Bin_105	NODE_2_length_495419_cov_51.1812	CLHDOAPP_01131	191808	192392	-	hypothetical protein	PF06776	Invasion associated locus B (IalB) protein
20100303_Bin_105	NODE_2_length_495419_cov_51.1812	CLHDOAPP_01132	192411	194294	-	hypothetical protein	PF05118	Aspartyl/Asparaginyl beta-hydroxylase
20100303_Bin_105	NODE_2_length_495419_cov_51.1812	CLHDOAPP_01132	192411	194294	-	hypothetical protein	PF13469	Sulfotransferase family
20100303_Bin_105	NODE_2_length_495419_cov_51.1812	CLHDOAPP_01133	194723	196081	+	hypothetical protein	PF00174	Oxidoreductase molybdopterin binding domain
20100303_Bin_105	NODE_2_length_495419_cov_51.1812	CLHDOAPP_01133	194723	196081	+	hypothetical protein	PF03404	Mo-co oxidoreductase dimerisation domain
20100303_Bin_105	NODE_2_length_495419_cov_51.1812	CLHDOAPP_01134	196020	196574	+	hypothetical protein	PF13442	Cytochrome C oxidase, cbb3-type, subunit III
20100303_Bin_105	NODE_2_length_495419_cov_51.1812	CLHDOAPP_01135	196598	197134	-	Sporulation thiol-disulfide oxidoreductase A	PF00578	AhpC/TSA family
20100303_Bin_105	NODE_2_length_495419_cov_51.1812	CLHDOAPP_01136	197212	198309	+	Chorismate synthase	PF01264	Chorismate synthase
20100303_Bin_105	NODE_2_length_495419_cov_51.1812	CLHDOAPP_01137	198309	199457	+	putative 3-phenylpropionic acid transporter	PF12832	MFS_1 like family
20100303_Bin_105	NODE_2_length_495419_cov_51.1812	CLHDOAPP_01138	199494	200936	-	Metalloprotease TldD	PF01523	Putative modulator of DNA gyrase
20100303_Bin_105	NODE_2_length_495419_cov_51.1812	CLHDOAPP_01139	200958	201773	-	2-oxoglutaramate amidase	PF00795	Carbon-nitrogen hydrolase
20100303_Bin_105	NODE_2_length_495419_cov_51.1812	CLHDOAPP_01140	201883	203082	+	Glutamate-pyruvate aminotransferase AlaC	PF00155	Aminotransferase class I and II
20100303_Bin_105	NODE_2_length_495419_cov_51.1812	CLHDOAPP_01141	203121	204434	+	Homoserine dehydrogenase	PF00742	Homoserine dehydrogenase
20100303_Bin_105	NODE_2_length_495419_cov_51.1812	CLHDOAPP_01141	203121	204434	+	Homoserine dehydrogenase	PF01842	ACT domain
20100303_Bin_105	NODE_2_length_495419_cov_51.1812	CLHDOAPP_01141	203121	204434	+	Homoserine dehydrogenase	PF03447	Homoserine dehydrogenase, NAD binding domain
20100303_Bin_105	NODE_2_length_495419_cov_51.1812	CLHDOAPP_01142	204443	205588	+	Threonine synthase	PF00291	Pyridoxal-phosphate dependent enzyme
20100303_Bin_105	NODE_2_length_495419_cov_51.1812	CLHDOAPP_01143	205659	206687	+	hypothetical protein
20100303_Bin_105	NODE_2_length_495419_cov_51.1812	CLHDOAPP_01144	206684	208420	+	Single-stranded-DNA-specific exonuclease RecJ	PF01368	DHH family
20100303_Bin_105	NODE_2_length_495419_cov_51.1812	CLHDOAPP_01144	206684	208420	+	Single-stranded-DNA-specific exonuclease RecJ	PF02272	DHHA1 domain
20100303_Bin_105	NODE_2_length_495419_cov_51.1812	CLHDOAPP_01144	206684	208420	+	Single-stranded-DNA-specific exonuclease RecJ	PF17768	RecJ OB domain
20100303_Bin_105	NODE_2_length_495419_cov_51.1812	CLHDOAPP_01145	208953	209756	+	Peptide chain release factor RF2	PF00472	RF-1 domain
20100303_Bin_105	NODE_2_length_495419_cov_51.1812	CLHDOAPP_01145	208953	209756	+	Peptide chain release factor RF2	PF03462	PCRF domain
20100303_Bin_105	NODE_2_length_495419_cov_51.1812	CLHDOAPP_01146	209846	211336	+	Lysine--tRNA ligase	PF00152	tRNA synthetases class II (D, K and N)
20100303_Bin_105	NODE_2_length_495419_cov_51.1812	CLHDOAPP_01146	209846	211336	+	Lysine--tRNA ligase	PF01336	OB-fold nucleic acid binding domain
20100303_Bin_105	NODE_2_length_495419_cov_51.1812	CLHDOAPP_01147	211798	212130	+	hypothetical protein
20100303_Bin_105	NODE_2_length_495419_cov_51.1812	CLHDOAPP_01148	212154	213011	+	hypothetical protein	PF05114	Protein of unknown function (DUF692)
20100303_Bin_105	NODE_2_length_495419_cov_51.1812	CLHDOAPP_01149	212980	213762	+	hypothetical protein	PF09836	Putative DNA-binding domain
20100303_Bin_105	NODE_2_length_495419_cov_51.1812	CLHDOAPP_01150	214014	214619	+	Putative oxidoreductase CatD	PF07681	DoxX
20100303_Bin_105	NODE_2_length_495419_cov_51.1812	CLHDOAPP_01151	214845	217298	-	Cyclic di-GMP phosphodiesterase PdeB	PF00563	EAL domain
20100303_Bin_105	NODE_2_length_495419_cov_51.1812	CLHDOAPP_01151	214845	217298	-	Cyclic di-GMP phosphodiesterase PdeB	PF00989	PAS fold
20100303_Bin_105	NODE_2_length_495419_cov_51.1812	CLHDOAPP_01151	214845	217298	-	Cyclic di-GMP phosphodiesterase PdeB	PF00990	Diguanylate cyclase, GGDEF domain
20100303_Bin_105	NODE_2_length_495419_cov_51.1812	CLHDOAPP_01152	217509	218723	-	Argininosuccinate synthase	PF00764	Arginosuccinate synthase
20100303_Bin_105	NODE_2_length_495419_cov_51.1812	CLHDOAPP_01153	218784	219557	-	Esterase YbfF	PF00561	alpha/beta hydrolase fold
20100303_Bin_105	NODE_2_length_495419_cov_51.1812	CLHDOAPP_01154	219578	221314	-	Dihydrolipoyl dehydrogenase	PF00364	Biotin-requiring enzyme
20100303_Bin_105	NODE_2_length_495419_cov_51.1812	CLHDOAPP_01154	219578	221314	-	Dihydrolipoyl dehydrogenase	PF02852	Pyridine nucleotide-disulphide oxidoreductase, dimerisation domain
20100303_Bin_105	NODE_2_length_495419_cov_51.1812	CLHDOAPP_01154	219578	221314	-	Dihydrolipoyl dehydrogenase	PF07992	Pyridine nucleotide-disulphide oxidoreductase
20100303_Bin_105	NODE_2_length_495419_cov_51.1812	CLHDOAPP_01155	221339	222637	-	Dihydrolipoyllysine-residue acetyltransferase component of pyruvate dehydrogenase complex	PF00198	2-oxoacid dehydrogenases acyltransferase (catalytic domain)
20100303_Bin_105	NODE_2_length_495419_cov_51.1812	CLHDOAPP_01155	221339	222637	-	Dihydrolipoyllysine-residue acetyltransferase component of pyruvate dehydrogenase complex	PF00364	Biotin-requiring enzyme
20100303_Bin_105	NODE_2_length_495419_cov_51.1812	CLHDOAPP_01155	221339	222637	-	Dihydrolipoyllysine-residue acetyltransferase component of pyruvate dehydrogenase complex	PF02817	e3 binding domain
20100303_Bin_105	NODE_2_length_495419_cov_51.1812	CLHDOAPP_01156	222678	225341	-	Pyruvate dehydrogenase E1 component	PF00456	Transketolase, thiamine diphosphate binding domain
20100303_Bin_105	NODE_2_length_495419_cov_51.1812	CLHDOAPP_01156	222678	225341	-	Pyruvate dehydrogenase E1 component	PF17831	Pyruvate dehydrogenase E1 component middle domain
20100303_Bin_105	NODE_2_length_495419_cov_51.1812	CLHDOAPP_01157	225855	227339	+	Cytosol aminopeptidase	PF00883	Cytosol aminopeptidase family, catalytic domain
20100303_Bin_105	NODE_2_length_495419_cov_51.1812	CLHDOAPP_01158	227361	228143	+	hypothetical protein
20100303_Bin_105	NODE_2_length_495419_cov_51.1812	CLHDOAPP_01159	228147	231779	-	Heme/hemopexin-binding protein	PF05860	haemagglutination activity domain
20100303_Bin_105	NODE_2_length_495419_cov_51.1812	CLHDOAPP_01160	231783	233099	-	hypothetical protein	PF04773	FecR protein
20100303_Bin_105	NODE_2_length_495419_cov_51.1812	CLHDOAPP_01161	233154	234722	-	Heme/hemopexin transporter protein HuxB	PF03865	Haemolysin secretion/activation protein ShlB/FhaC/HecB
20100303_Bin_105	NODE_2_length_495419_cov_51.1812	CLHDOAPP_01161	233154	234722	-	Heme/hemopexin transporter protein HuxB	PF08479	POTRA domain, ShlB-type
20100303_Bin_105	NODE_2_length_495419_cov_51.1812	CLHDOAPP_01162	235161	237668	+	Serine/threonine-protein kinase PknB	PF00069	Protein kinase domain
20100303_Bin_105	NODE_2_length_495419_cov_51.1812	CLHDOAPP_01162	235161	237668	+	Serine/threonine-protein kinase PknB	PF05226	CHASE2 domain
20100303_Bin_105	NODE_2_length_495419_cov_51.1812	CLHDOAPP_01163	238123	239940	+	GTP-binding protein TypA/BipA	PF00009	Elongation factor Tu GTP binding domain
20100303_Bin_105	NODE_2_length_495419_cov_51.1812	CLHDOAPP_01163	238123	239940	+	GTP-binding protein TypA/BipA	PF00679	Elongation factor G C-terminus
20100303_Bin_105	NODE_2_length_495419_cov_51.1812	CLHDOAPP_01163	238123	239940	+	GTP-binding protein TypA/BipA	PF03144	Elongation factor Tu domain 2
20100303_Bin_105	NODE_2_length_495419_cov_51.1812	CLHDOAPP_01164	240442	241176	-	hypothetical protein
20100303_Bin_105	NODE_2_length_495419_cov_51.1812	CLHDOAPP_01165	241181	242713	-	hypothetical protein
20100303_Bin_105	NODE_2_length_495419_cov_51.1812	CLHDOAPP_01166	242867	244327	-	hypothetical protein	PF13598	Domain of unknown function (DUF4139)
20100303_Bin_105	NODE_2_length_495419_cov_51.1812	CLHDOAPP_01167	244484	245305	-	hypothetical protein
20100303_Bin_105	NODE_2_length_495419_cov_51.1812	CLHDOAPP_01168	245437	246195	-	putative acetoacetate decarboxylase	PF06314	Acetoacetate decarboxylase (ADC)
20100303_Bin_105	NODE_2_length_495419_cov_51.1812	CLHDOAPP_01169	246718	248808	-	Elongation factor G 1	PF00009	Elongation factor Tu GTP binding domain
20100303_Bin_105	NODE_2_length_495419_cov_51.1812	CLHDOAPP_01169	246718	248808	-	Elongation factor G 1	PF00679	Elongation factor G C-terminus
20100303_Bin_105	NODE_2_length_495419_cov_51.1812	CLHDOAPP_01169	246718	248808	-	Elongation factor G 1	PF03144	Elongation factor Tu domain 2
20100303_Bin_105	NODE_2_length_495419_cov_51.1812	CLHDOAPP_01169	246718	248808	-	Elongation factor G 1	PF03764	Elongation factor G, domain IV
20100303_Bin_105	NODE_2_length_495419_cov_51.1812	CLHDOAPP_01169	246718	248808	-	Elongation factor G 1	PF14492	Elongation Factor G, domain III
20100303_Bin_105	NODE_2_length_495419_cov_51.1812	CLHDOAPP_01170	249118	249462	+	hypothetical protein	PF04287	tRNA pseudouridine synthase C
20100303_Bin_105	NODE_2_length_495419_cov_51.1812	CLHDOAPP_01171	249527	249880	+	hypothetical protein	PF01844	HNH endonuclease
20100303_Bin_105	NODE_2_length_495419_cov_51.1812	CLHDOAPP_01172	249896	250276	-	putative HTH-type transcriptional regulator YybR	PF01638	HxlR-like helix-turn-helix
20100303_Bin_105	NODE_2_length_495419_cov_51.1812	CLHDOAPP_01173	250501	251493	+	Quinone oxidoreductase 1	PF00107	Zinc-binding dehydrogenase
20100303_Bin_105	NODE_2_length_495419_cov_51.1812	CLHDOAPP_01173	250501	251493	+	Quinone oxidoreductase 1	PF08240	Alcohol dehydrogenase GroES-like domain
20100303_Bin_105	NODE_2_length_495419_cov_51.1812	CLHDOAPP_01174	251587	252687	+	N-ethylmaleimide reductase	PF00724	NADH:flavin oxidoreductase / NADH oxidase family
20100303_Bin_105	NODE_2_length_495419_cov_51.1812	CLHDOAPP_01175	252795	253109	-	hypothetical protein	PF09361	Phasin protein
20100303_Bin_105	NODE_2_length_495419_cov_51.1812	CLHDOAPP_01176	253361	253669	-	hypothetical protein	PF09361	Phasin protein
20100303_Bin_105	NODE_2_length_495419_cov_51.1812	CLHDOAPP_01177	253873	254781	-	HTH-type transcriptional regulator DmlR	PF00126	Bacterial regulatory helix-turn-helix protein, lysR family
20100303_Bin_105	NODE_2_length_495419_cov_51.1812	CLHDOAPP_01177	253873	254781	-	HTH-type transcriptional regulator DmlR	PF03466	LysR substrate binding domain
20100303_Bin_105	NODE_2_length_495419_cov_51.1812	CLHDOAPP_01178	254927	255367	+	hypothetical protein	PF14534	Domain of unknown function (DUF4440)
20100303_Bin_105	NODE_2_length_495419_cov_51.1812	CLHDOAPP_01179	255599	256693	+	N-ethylmaleimide reductase	PF00724	NADH:flavin oxidoreductase / NADH oxidase family
20100303_Bin_105	NODE_2_length_495419_cov_51.1812	CLHDOAPP_01180	256849	258297	-	D-alanyl-D-alanine carboxypeptidase DacC	PF02113	D-Ala-D-Ala carboxypeptidase 3 (S13) family
20100303_Bin_105	NODE_2_length_495419_cov_51.1812	CLHDOAPP_01181	258294	259067	-	hypothetical protein
20100303_Bin_105	NODE_2_length_495419_cov_51.1812	CLHDOAPP_01182	259073	259381	-	hypothetical protein	PF09413	Putative prokaryotic signal transducing protein
20100303_Bin_105	NODE_2_length_495419_cov_51.1812	CLHDOAPP_01183	259579	259950	-	hypothetical protein
20100303_Bin_105	NODE_2_length_495419_cov_51.1812	CLHDOAPP_01184	260052	260267	-	4-hydroxy-2-oxo-heptane-1%2C7-dioate aldolase
20100303_Bin_105	NODE_2_length_495419_cov_51.1812	CLHDOAPP_01185	260781	261743	+	hypothetical protein	PF07726	ATPase family associated with various cellular activities (AAA)
20100303_Bin_105	NODE_2_length_495419_cov_51.1812	CLHDOAPP_01185	260781	261743	+	hypothetical protein	PF17863	AAA lid domain
20100303_Bin_105	NODE_2_length_495419_cov_51.1812	CLHDOAPP_01186	261755	262684	+	hypothetical protein	PF01882	Protein of unknown function DUF58
20100303_Bin_105	NODE_2_length_495419_cov_51.1812	CLHDOAPP_01187	262681	263184	+	hypothetical protein	PF14316	Domain of unknown function (DUF4381)
20100303_Bin_105	NODE_2_length_495419_cov_51.1812	CLHDOAPP_01188	263181	264188	+	hypothetical protein	PF00092	von Willebrand factor type A domain
20100303_Bin_105	NODE_2_length_495419_cov_51.1812	CLHDOAPP_01189	264188	266011	+	hypothetical protein	PF07719	Tetratricopeptide repeat
20100303_Bin_105	NODE_2_length_495419_cov_51.1812	CLHDOAPP_01189	264188	266011	+	hypothetical protein	PF13519	von Willebrand factor type A domain
20100303_Bin_105	NODE_2_length_495419_cov_51.1812	CLHDOAPP_01190	266019	267719	+	hypothetical protein	PF13584	BatD DUF11 like domain
20100303_Bin_105	NODE_2_length_495419_cov_51.1812	CLHDOAPP_01191	267781	268023	+	hypothetical protein
20100303_Bin_105	NODE_2_length_495419_cov_51.1812	CLHDOAPP_01192	268035	268391	-	hypothetical protein
20100303_Bin_105	NODE_2_length_495419_cov_51.1812	CLHDOAPP_01193	268407	268796	-	hypothetical protein	PF04241	Protein of unknown function (DUF423)
20100303_Bin_105	NODE_2_length_495419_cov_51.1812	CLHDOAPP_01194	268793	269602	-	hypothetical protein
20100303_Bin_105	NODE_2_length_495419_cov_51.1812	CLHDOAPP_01195	269589	269969	-	hypothetical protein
20100303_Bin_105	NODE_2_length_495419_cov_51.1812	CLHDOAPP_01196	270008	270508	+	Phosphatidylglycerophosphatase A	PF04608	Phosphatidylglycerophosphatase A
20100303_Bin_105	NODE_2_length_495419_cov_51.1812	CLHDOAPP_01197	270555	271163	+	Soluble lytic murein transglycosylase	PF01464	Transglycosylase SLT domain	GH23
20100303_Bin_105	NODE_2_length_495419_cov_51.1812	CLHDOAPP_01197	270555	271163	+	Soluble lytic murein transglycosylase	PF13511	Domain of unknown function (DUF4124)	GH23
20100303_Bin_105	NODE_2_length_495419_cov_51.1812	CLHDOAPP_01198	271160	271546	-	hypothetical protein	PF10067	Predicted membrane protein (DUF2306)
20100303_Bin_105	NODE_2_length_495419_cov_51.1812	CLHDOAPP_01199	271625	272062	-	DNA-binding protein	PF09905	DNA-binding protein VF530
20100303_Bin_105	NODE_2_length_495419_cov_51.1812	CLHDOAPP_01200	272094	273773	-	Dihydroxy-acid dehydratase	PF00920	Dehydratase family
20100303_Bin_105	NODE_2_length_495419_cov_51.1812	CLHDOAPP_01201	273861	275039	+	Acetylornithine deacetylase	PF01546	Peptidase family M20/M25/M40
20100303_Bin_105	NODE_2_length_495419_cov_51.1812	CLHDOAPP_01201	273861	275039	+	Acetylornithine deacetylase	PF07687	Peptidase dimerisation domain
20100303_Bin_105	NODE_2_length_495419_cov_51.1812	CLHDOAPP_01202	275066	276391	+	Amino-acid acetyltransferase	PF00583	Acetyltransferase (GNAT) family
20100303_Bin_105	NODE_2_length_495419_cov_51.1812	CLHDOAPP_01202	275066	276391	+	Amino-acid acetyltransferase	PF00696	Amino acid kinase family
20100303_Bin_105	NODE_2_length_495419_cov_51.1812	CLHDOAPP_01203	276410	278677	-	ATP-dependent Clp protease ATP-binding subunit ClpA	PF00004	ATPase family associated with various cellular activities (AAA)
20100303_Bin_105	NODE_2_length_495419_cov_51.1812	CLHDOAPP_01203	276410	278677	-	ATP-dependent Clp protease ATP-binding subunit ClpA	PF02861	Clp amino terminal domain, pathogenicity island component
20100303_Bin_105	NODE_2_length_495419_cov_51.1812	CLHDOAPP_01203	276410	278677	-	ATP-dependent Clp protease ATP-binding subunit ClpA	PF07724	AAA domain (Cdc48 subfamily)
20100303_Bin_105	NODE_2_length_495419_cov_51.1812	CLHDOAPP_01203	276410	278677	-	ATP-dependent Clp protease ATP-binding subunit ClpA	PF10431	C-terminal, D2-small domain, of ClpB protein
20100303_Bin_105	NODE_2_length_495419_cov_51.1812	CLHDOAPP_01203	276410	278677	-	ATP-dependent Clp protease ATP-binding subunit ClpA	PF17871	AAA lid domain
20100303_Bin_105	NODE_2_length_495419_cov_51.1812	CLHDOAPP_01204	278691	279011	-	ATP-dependent Clp protease adapter protein ClpS	PF02617	ATP-dependent Clp protease adaptor protein ClpS
20100303_Bin_105	NODE_2_length_495419_cov_51.1812	CLHDOAPP_01205	279148	280122	-	HTH-type transcriptional regulator CysB	PF00126	Bacterial regulatory helix-turn-helix protein, lysR family
20100303_Bin_105	NODE_2_length_495419_cov_51.1812	CLHDOAPP_01205	279148	280122	-	HTH-type transcriptional regulator CysB	PF03466	LysR substrate binding domain
20100303_Bin_105	NODE_2_length_495419_cov_51.1812	CLHDOAPP_01206	280324	281643	+	Isocitrate lyase	PF00463	Isocitrate lyase family
20100303_Bin_105	NODE_2_length_495419_cov_51.1812	CLHDOAPP_01207	281748	282254	-	hypothetical protein	PF03350	Uncharacterized protein family, UPF0114
20100303_Bin_105	NODE_2_length_495419_cov_51.1812	CLHDOAPP_01208	282259	283389	-	Succinyl-diaminopimelate desuccinylase	PF01546	Peptidase family M20/M25/M40
20100303_Bin_105	NODE_2_length_495419_cov_51.1812	CLHDOAPP_01208	282259	283389	-	Succinyl-diaminopimelate desuccinylase	PF07687	Peptidase dimerisation domain
20100303_Bin_105	NODE_2_length_495419_cov_51.1812	CLHDOAPP_01209	283618	284100	+	hypothetical protein	PF04073	Aminoacyl-tRNA editing domain
20100303_Bin_105	NODE_2_length_495419_cov_51.1812	CLHDOAPP_01210	284259	285416	-	hypothetical protein
20100303_Bin_105	NODE_2_length_495419_cov_51.1812	CLHDOAPP_01211	285462	286316	-	DNA adenine methylase	PF02086	D12 class N6 adenine-specific DNA methyltransferase
20100303_Bin_105	NODE_2_length_495419_cov_51.1812	CLHDOAPP_01212	286288	286563	-	DNA-binding transcriptional regulator BolA	PF01722	BolA-like protein
20100303_Bin_105	NODE_2_length_495419_cov_51.1812	CLHDOAPP_01213	286556	286861	-	hypothetical protein	PF03795	YCII-related domain
20100303_Bin_105	NODE_2_length_495419_cov_51.1812	CLHDOAPP_01214	286864	287457	-	Intracellular septation protein	PF04279	Intracellular septation protein A
20100303_Bin_105	NODE_2_length_495419_cov_51.1812	CLHDOAPP_01215	287519	288142	+	Threonylcarbamoyl-AMP synthase	PF01300	Telomere recombination
20100303_Bin_105	NODE_2_length_495419_cov_51.1812	CLHDOAPP_01216	288235	289446	+	Tryptophan--tRNA ligase	PF00579	tRNA synthetases class I (W and Y)
20100303_Bin_105	NODE_2_length_495419_cov_51.1812	CLHDOAPP_01217	289466	290275	+	Segregation and condensation protein A	PF02616	Segregation and condensation protein ScpA
20100303_Bin_105	NODE_2_length_495419_cov_51.1812	CLHDOAPP_01218	290272	291129	+	Segregation and condensation protein B	PF04079	Segregation and condensation complex subunit ScpB
20100303_Bin_105	NODE_2_length_495419_cov_51.1812	CLHDOAPP_01219	291158	291895	+	Ribosomal large subunit pseudouridine synthase B	PF00849	RNA pseudouridylate synthase
20100303_Bin_105	NODE_2_length_495419_cov_51.1812	CLHDOAPP_01219	291158	291895	+	Ribosomal large subunit pseudouridine synthase B	PF01479	S4 domain
20100303_Bin_105	NODE_2_length_495419_cov_51.1812	CLHDOAPP_01220	291975	292622	+	Ultraviolet N-glycosylase/AP lyase	PF00730	HhH-GPD superfamily base excision DNA repair protein
20100303_Bin_105	NODE_2_length_495419_cov_51.1812	CLHDOAPP_01221	292706	293464	+	Triosephosphate isomerase	PF00121	Triosephosphate isomerase
20100303_Bin_105	NODE_2_length_495419_cov_51.1812	CLHDOAPP_01222	293473	293853	+	Protein-export membrane protein SecG	PF03840	Preprotein translocase SecG subunit
20100303_Bin_105	NODE_2_length_495419_cov_51.1812	CLHDOAPP_01223	293872	293958	+	tRNA-Leu(gag)
20100303_Bin_105	NODE_2_length_495419_cov_51.1812	CLHDOAPP_01224	294235	296841	+	2-methylcitrate dehydratase (2-methyl-trans-aconitate forming)	PF00330	Aconitase family (aconitate hydratase)
20100303_Bin_105	NODE_2_length_495419_cov_51.1812	CLHDOAPP_01224	294235	296841	+	2-methylcitrate dehydratase (2-methyl-trans-aconitate forming)	PF00694	Aconitase C-terminal domain
20100303_Bin_105	NODE_2_length_495419_cov_51.1812	CLHDOAPP_01225	296856	298034	+	2-methyl-aconitate isomerase	PF04303	PrpF protein
20100303_Bin_105	NODE_2_length_495419_cov_51.1812	CLHDOAPP_01226	298411	298779	+	NAD(P)H-quinone oxidoreductase subunit 3	PF00507	NADH-ubiquinone/plastoquinone oxidoreductase, chain 3
20100303_Bin_105	NODE_2_length_495419_cov_51.1812	CLHDOAPP_01227	298784	299263	+	NADH-quinone oxidoreductase subunit B	PF01058	NADH ubiquinone oxidoreductase, 20 Kd subunit
20100303_Bin_105	NODE_2_length_495419_cov_51.1812	CLHDOAPP_01228	299286	299975	+	NADH-quinone oxidoreductase chain 5	PF00329	Respiratory-chain NADH dehydrogenase, 30 Kd subunit
20100303_Bin_105	NODE_2_length_495419_cov_51.1812	CLHDOAPP_01229	299968	301221	+	NADH-quinone oxidoreductase subunit D	PF00346	Respiratory-chain NADH dehydrogenase, 49 Kd subunit
20100303_Bin_105	NODE_2_length_495419_cov_51.1812	CLHDOAPP_01230	301377	301874	+	NADH-quinone oxidoreductase chain 2	PF01257	Thioredoxin-like [2Fe-2S] ferredoxin
20100303_Bin_105	NODE_2_length_495419_cov_51.1812	CLHDOAPP_01231	301879	303183	+	NADH-quinone oxidoreductase subunit F	PF01512	Respiratory-chain NADH dehydrogenase 51 Kd subunit
20100303_Bin_105	NODE_2_length_495419_cov_51.1812	CLHDOAPP_01231	301879	303183	+	NADH-quinone oxidoreductase subunit F	PF10531	SLBB domain
20100303_Bin_105	NODE_2_length_495419_cov_51.1812	CLHDOAPP_01231	301879	303183	+	NADH-quinone oxidoreductase subunit F	PF10589	NADH-ubiquinone oxidoreductase-F iron-sulfur binding region
20100303_Bin_105	NODE_2_length_495419_cov_51.1812	CLHDOAPP_01232	303201	305582	+	NADH-quinone oxidoreductase chain 3	PF00384	Molybdopterin oxidoreductase
20100303_Bin_105	NODE_2_length_495419_cov_51.1812	CLHDOAPP_01232	303201	305582	+	NADH-quinone oxidoreductase chain 3	PF10588	NADH-ubiquinone oxidoreductase-G iron-sulfur binding region
20100303_Bin_105	NODE_2_length_495419_cov_51.1812	CLHDOAPP_01232	303201	305582	+	NADH-quinone oxidoreductase chain 3	PF13510	2Fe-2S iron-sulfur cluster binding domain
20100303_Bin_105	NODE_2_length_495419_cov_51.1812	CLHDOAPP_01233	305587	306702	+	NADH-quinone oxidoreductase subunit H	PF00146	NADH dehydrogenase
20100303_Bin_105	NODE_2_length_495419_cov_51.1812	CLHDOAPP_01234	306708	307199	+	NADH-quinone oxidoreductase subunit I	PF12838	4Fe-4S dicluster domain
20100303_Bin_105	NODE_2_length_495419_cov_51.1812	CLHDOAPP_01235	307233	307856	+	NADH-quinone oxidoreductase subunit J	PF00499	NADH-ubiquinone/plastoquinone oxidoreductase chain 6
20100303_Bin_105	NODE_2_length_495419_cov_51.1812	CLHDOAPP_01236	307853	308158	+	NADH-quinone oxidoreductase subunit 11	PF00420	NADH-ubiquinone/plastoquinone oxidoreductase chain 4L
20100303_Bin_105	NODE_2_length_495419_cov_51.1812	CLHDOAPP_01237	308162	310144	+	NADH-quinone oxidoreductase subunit L	PF00361	Proton-conducting membrane transporter
20100303_Bin_105	NODE_2_length_495419_cov_51.1812	CLHDOAPP_01237	308162	310144	+	NADH-quinone oxidoreductase subunit L	PF00662	NADH-Ubiquinone oxidoreductase (complex I), chain 5 N-terminus
20100303_Bin_105	NODE_2_length_495419_cov_51.1812	CLHDOAPP_01238	310189	311709	+	NADH-quinone oxidoreductase subunit M	PF00361	Proton-conducting membrane transporter
20100303_Bin_105	NODE_2_length_495419_cov_51.1812	CLHDOAPP_01239	311720	313150	+	NADH-quinone oxidoreductase subunit N	PF00361	Proton-conducting membrane transporter
20100303_Bin_105	NODE_2_length_495419_cov_51.1812	CLHDOAPP_01240	313418	313834	-	Group 2 truncated hemoglobin YjbI	PF01152	Bacterial-like globin
20100303_Bin_105	NODE_2_length_495419_cov_51.1812	CLHDOAPP_01241	313838	314722	-	Phosphatidylserine decarboxylase proenzyme	PF02666	Phosphatidylserine decarboxylase
20100303_Bin_105	NODE_2_length_495419_cov_51.1812	CLHDOAPP_01242	314725	315198	-	hypothetical protein	PF04314	Copper chaperone PCu(A)C
20100303_Bin_105	NODE_2_length_495419_cov_51.1812	CLHDOAPP_01243	315185	315838	-	SCO1 protein	PF02630	SCO1/SenC
20100303_Bin_105	NODE_2_length_495419_cov_51.1812	CLHDOAPP_01244	316189	317667	+	Na(+)/H(+) antiporter NhaD	PF03600	Citrate transporter
20100303_Bin_105	NODE_2_length_495419_cov_51.1812	CLHDOAPP_01245	317969	318955	-	N-acetyl-alpha-D-glucosaminyl-diphospho-ditrans%2Coctacis-undecaprenol 4-epimerase	PF01370	NAD dependent epimerase/dehydratase family
20100303_Bin_105	NODE_2_length_495419_cov_51.1812	CLHDOAPP_01246	319034	321652	-	hypothetical protein	PF03176	MMPL family
20100303_Bin_105	NODE_2_length_495419_cov_51.1812	CLHDOAPP_01247	321700	322446	-	hypothetical protein	PF05721	Phytanoyl-CoA dioxygenase (PhyH)
20100303_Bin_105	NODE_2_length_495419_cov_51.1812	CLHDOAPP_01248	322522	323241	-	5'-methylthioadenosine/S-adenosylhomocysteine nucleosidase	PF01048	Phosphorylase superfamily
20100303_Bin_105	NODE_2_length_495419_cov_51.1812	CLHDOAPP_01249	323238	325181	-	Squalene--hopene cyclase	PF13243	Squalene-hopene cyclase C-terminal domain
20100303_Bin_105	NODE_2_length_495419_cov_51.1812	CLHDOAPP_01249	323238	325181	-	Squalene--hopene cyclase	PF13249	Squalene-hopene cyclase N-terminal domain
20100303_Bin_105	NODE_2_length_495419_cov_51.1812	CLHDOAPP_01250	325321	326376	-	All-trans-phytoene synthase/15-cis-phytoene synthase	PF00494	Squalene/phytoene synthase
20100303_Bin_105	NODE_2_length_495419_cov_51.1812	CLHDOAPP_01251	326704	328347	+	Polyketide biosynthesis protein PksE	PF03060	Nitronate monooxygenase
20100303_Bin_105	NODE_2_length_495419_cov_51.1812	CLHDOAPP_01252	328351	335136	+	Phenolphthiocerol synthesis polyketide synthase type I Pks15/1	PF00109	Beta-ketoacyl synthase, N-terminal domain
20100303_Bin_105	NODE_2_length_495419_cov_51.1812	CLHDOAPP_01252	328351	335136	+	Phenolphthiocerol synthesis polyketide synthase type I Pks15/1	PF00550	Phosphopantetheine attachment site
20100303_Bin_105	NODE_2_length_495419_cov_51.1812	CLHDOAPP_01252	328351	335136	+	Phenolphthiocerol synthesis polyketide synthase type I Pks15/1	PF00698	Acyl transferase domain
20100303_Bin_105	NODE_2_length_495419_cov_51.1812	CLHDOAPP_01252	328351	335136	+	Phenolphthiocerol synthesis polyketide synthase type I Pks15/1	PF02801	Beta-ketoacyl synthase, C-terminal domain
20100303_Bin_105	NODE_2_length_495419_cov_51.1812	CLHDOAPP_01252	328351	335136	+	Phenolphthiocerol synthesis polyketide synthase type I Pks15/1	PF08659	KR domain
20100303_Bin_105	NODE_2_length_495419_cov_51.1812	CLHDOAPP_01252	328351	335136	+	Phenolphthiocerol synthesis polyketide synthase type I Pks15/1	PF14765	Polyketide synthase dehydratase
20100303_Bin_105	NODE_2_length_495419_cov_51.1812	CLHDOAPP_01253	335183	335482	-	putative HTH-type transcriptional regulator YbaQ
20100303_Bin_105	NODE_2_length_495419_cov_51.1812	CLHDOAPP_01254	335493	335735	-	hypothetical protein
20100303_Bin_105	NODE_2_length_495419_cov_51.1812	CLHDOAPP_01255	335808	337052	+	hypothetical protein	PF02661	Fic/DOC family
20100303_Bin_105	NODE_2_length_495419_cov_51.1812	CLHDOAPP_01256	337258	338319	+	GDP-mannose 4%2C6-dehydratase	PF16363	GDP-mannose 4,6 dehydratase
20100303_Bin_105	NODE_2_length_495419_cov_51.1812	CLHDOAPP_01257	338507	339448	+	GDP-L-fucose synthase	PF01370	NAD dependent epimerase/dehydratase family
20100303_Bin_105	NODE_2_length_495419_cov_51.1812	CLHDOAPP_01258	339602	340561	+	hypothetical protein	PF04773	FecR protein
20100303_Bin_105	NODE_2_length_495419_cov_51.1812	CLHDOAPP_01259	340463	340786	-	hypothetical protein
20100303_Bin_105	NODE_2_length_495419_cov_51.1812	CLHDOAPP_01260	340966	341178	+	hypothetical protein	PF15919	HicB_like antitoxin of bacterial toxin-antitoxin system
20100303_Bin_105	NODE_2_length_495419_cov_51.1812	CLHDOAPP_01261	341377	342348	+	UDP-glucose 4-epimerase	PF01370	NAD dependent epimerase/dehydratase family
20100303_Bin_105	NODE_2_length_495419_cov_51.1812	CLHDOAPP_01262	342447	343742	+	hypothetical protein	PF04932	O-Antigen ligase
20100303_Bin_105	NODE_2_length_495419_cov_51.1812	CLHDOAPP_01263	343935	344267	+	hypothetical protein	PF13412	Winged helix-turn-helix DNA-binding
20100303_Bin_105	NODE_2_length_495419_cov_51.1812	CLHDOAPP_01264	344422	344727	+	hypothetical protein	PF01381	Helix-turn-helix
20100303_Bin_105	NODE_2_length_495419_cov_51.1812	CLHDOAPP_01265	344724	345989	+	Serine/threonine-protein kinase HipA	PF07804	HipA-like C-terminal domain
20100303_Bin_105	NODE_2_length_495419_cov_51.1812	CLHDOAPP_01265	344724	345989	+	Serine/threonine-protein kinase HipA	PF13657	HipA N-terminal domain
20100303_Bin_105	NODE_2_length_495419_cov_51.1812	CLHDOAPP_01266	346061	346384	+	hypothetical protein	PF13412	Winged helix-turn-helix DNA-binding
20100303_Bin_105	NODE_2_length_495419_cov_51.1812	CLHDOAPP_01267	346903	353544	+	Polyketide synthase PksL	PF00109	Beta-ketoacyl synthase, N-terminal domain
20100303_Bin_105	NODE_2_length_495419_cov_51.1812	CLHDOAPP_01267	346903	353544	+	Polyketide synthase PksL	PF02801	Beta-ketoacyl synthase, C-terminal domain
20100303_Bin_105	NODE_2_length_495419_cov_51.1812	CLHDOAPP_01267	346903	353544	+	Polyketide synthase PksL	PF07977	FabA-like domain
20100303_Bin_105	NODE_2_length_495419_cov_51.1812	CLHDOAPP_01267	346903	353544	+	Polyketide synthase PksL	PF16197	Ketoacyl-synthetase C-terminal extension
20100303_Bin_105	NODE_2_length_495419_cov_51.1812	CLHDOAPP_01268	353554	354753	+	3-oxoacyl-[acyl-carrier-protein] synthase 3 protein 1	PF00108	Thiolase, N-terminal domain
20100303_Bin_105	NODE_2_length_495419_cov_51.1812	CLHDOAPP_01268	353554	354753	+	3-oxoacyl-[acyl-carrier-protein] synthase 3 protein 1	PF08541	3-Oxoacyl-[acyl-carrier-protein (ACP)] synthase III C terminal
20100303_Bin_105	NODE_2_length_495419_cov_51.1812	CLHDOAPP_01269	354822	355928	+	DNA polymerase IV	PF00817	impB/mucB/samB family
20100303_Bin_105	NODE_2_length_495419_cov_51.1812	CLHDOAPP_01269	354822	355928	+	DNA polymerase IV	PF11798	IMS family HHH motif
20100303_Bin_105	NODE_2_length_495419_cov_51.1812	CLHDOAPP_01269	354822	355928	+	DNA polymerase IV	PF11799	impB/mucB/samB family C-terminal domain
20100303_Bin_105	NODE_2_length_495419_cov_51.1812	CLHDOAPP_01270	356029	356946	+	Haloalkane dehalogenase	PF00561	alpha/beta hydrolase fold
20100303_Bin_105	NODE_2_length_495419_cov_51.1812	CLHDOAPP_01271	356964	358628	+	Long-chain-fatty-acid--CoA ligase	PF00501	AMP-binding enzyme
20100303_Bin_105	NODE_2_length_495419_cov_51.1812	CLHDOAPP_01272	358625	359620	+	3 beta-hydroxysteroid dehydrogenase/Delta 5-->4-isomerase	PF01073	3-beta hydroxysteroid dehydrogenase/isomerase family
20100303_Bin_105	NODE_2_length_495419_cov_51.1812	CLHDOAPP_01273	359620	360342	+	4'-phosphopantetheinyl transferase sfp	PF01648	4'-phosphopantetheinyl transferase superfamily
20100303_Bin_105	NODE_2_length_495419_cov_51.1812	CLHDOAPP_01274	360420	360857	-	Cyclic AMP receptor protein	PF00027	Cyclic nucleotide-binding domain
20100303_Bin_105	NODE_2_length_495419_cov_51.1812	CLHDOAPP_01275	360991	361761	+	hypothetical protein	PF13649	Methyltransferase domain
20100303_Bin_105	NODE_2_length_495419_cov_51.1812	CLHDOAPP_01276	361825	362334	-	hypothetical protein	PF16694	Cytochrome P460
20100303_Bin_105	NODE_2_length_495419_cov_51.1812	CLHDOAPP_01277	362472	362900	+	Organic hydroperoxide resistance transcriptional regulator	PF01047	MarR family
20100303_Bin_105	NODE_2_length_495419_cov_51.1812	CLHDOAPP_01278	362908	364728	-	Quinohemoprotein alcohol dehydrogenase ADH IIB	PF01011	PQQ enzyme repeat
20100303_Bin_105	NODE_2_length_495419_cov_51.1812	CLHDOAPP_01278	362908	364728	-	Quinohemoprotein alcohol dehydrogenase ADH IIB	PF13360	PQQ-like domain
20100303_Bin_105	NODE_2_length_495419_cov_51.1812	CLHDOAPP_01279	364808	365407	-	hypothetical protein	PF01066	CDP-alcohol phosphatidyltransferase
20100303_Bin_105	NODE_2_length_495419_cov_51.1812	CLHDOAPP_01280	365423	366166	-	Chitooligosaccharide deacetylase	PF04794	YdjC-like protein
20100303_Bin_105	NODE_2_length_495419_cov_51.1812	CLHDOAPP_01281	366268	367689	-	2-hydroxyethylphosphonate methyltransferase	PF04055	Radical SAM superfamily
20100303_Bin_105	NODE_2_length_495419_cov_51.1812	CLHDOAPP_01282	367709	368941	-	hypothetical protein	PF13506	Glycosyl transferase family 21	GT21
20100303_Bin_105	NODE_2_length_495419_cov_51.1812	CLHDOAPP_01283	369190	370167	-	hypothetical protein	PF03706	Lysylphosphatidylglycerol synthase TM region
20100303_Bin_105	NODE_2_length_495419_cov_51.1812	CLHDOAPP_01284	370178	370978	+	Bifunctional IPC transferase and DIPP synthase	PF01066	CDP-alcohol phosphatidyltransferase
20100303_Bin_105	NODE_2_length_495419_cov_51.1812	CLHDOAPP_01285	370988	371539	-	hypothetical protein	PF00515	Tetratricopeptide repeat
20100303_Bin_105	NODE_2_length_495419_cov_51.1812	CLHDOAPP_01285	370988	371539	-	hypothetical protein	PF13181	Tetratricopeptide repeat
20100303_Bin_105	NODE_2_length_495419_cov_51.1812	CLHDOAPP_01286	371744	376273	-	Translocation and assembly module TamB	PF04357	TamB, inner membrane protein subunit of TAM complex
20100303_Bin_105	NODE_2_length_495419_cov_51.1812	CLHDOAPP_01287	376276	377226	-	Translocation and assembly module TamA	PF01103	Omp85 superfamily domain
20100303_Bin_105	NODE_2_length_495419_cov_51.1812	CLHDOAPP_01288	377368	378120	-	Translocation and assembly module TamA	PF17243	POTRA domain TamA domain 1
20100303_Bin_105	NODE_2_length_495419_cov_51.1812	CLHDOAPP_01289	378165	379172	-	Octaprenyl diphosphate synthase	PF00348	Polyprenyl synthetase
20100303_Bin_105	NODE_2_length_495419_cov_51.1812	CLHDOAPP_01290	379207	379671	+	50S ribosomal protein L21	PF00829	Ribosomal prokaryotic L21 protein
20100303_Bin_105	NODE_2_length_495419_cov_51.1812	CLHDOAPP_01291	379688	379945	+	50S ribosomal protein L27	PF01016	Ribosomal L27 protein
20100303_Bin_105	NODE_2_length_495419_cov_51.1812	CLHDOAPP_01292	379961	380236	-	hypothetical protein
20100303_Bin_105	NODE_2_length_495419_cov_51.1812	CLHDOAPP_01293	380315	381334	+	GTPase Obg	PF01018	GTP1/OBG
20100303_Bin_105	NODE_2_length_495419_cov_51.1812	CLHDOAPP_01293	380315	381334	+	GTPase Obg	PF01926	50S ribosome-binding GTPase
20100303_Bin_105	NODE_2_length_495419_cov_51.1812	CLHDOAPP_01294	381327	382451	+	Glutamate 5-kinase	PF00696	Amino acid kinase family
20100303_Bin_105	NODE_2_length_495419_cov_51.1812	CLHDOAPP_01294	381327	382451	+	Glutamate 5-kinase	PF01472	PUA domain
20100303_Bin_105	NODE_2_length_495419_cov_51.1812	CLHDOAPP_01295	382424	382561	-	hypothetical protein
20100303_Bin_105	NODE_2_length_495419_cov_51.1812	CLHDOAPP_01296	382752	383012	-	30S ribosomal protein S20	PF01649	Ribosomal protein S20
20100303_Bin_105	NODE_2_length_495419_cov_51.1812	CLHDOAPP_01297	383185	384717	+	putative lipid II flippase MurJ	PF03023	Lipid II flippase MurJ
20100303_Bin_105	NODE_2_length_495419_cov_51.1812	CLHDOAPP_01298	384782	384988	+	hypothetical protein
20100303_Bin_105	NODE_2_length_495419_cov_51.1812	CLHDOAPP_01299	384988	385929	+	Riboflavin biosynthesis protein RibF	PF01687	Riboflavin kinase
20100303_Bin_105	NODE_2_length_495419_cov_51.1812	CLHDOAPP_01299	384988	385929	+	Riboflavin biosynthesis protein RibF	PF06574	FAD synthetase
20100303_Bin_105	NODE_2_length_495419_cov_51.1812	CLHDOAPP_01300	385958	388744	+	Isoleucine--tRNA ligase	PF00133	tRNA synthetases class I (I, L, M and V)
20100303_Bin_105	NODE_2_length_495419_cov_51.1812	CLHDOAPP_01300	385958	388744	+	Isoleucine--tRNA ligase	PF06827	Zinc finger found in FPG and IleRS
20100303_Bin_105	NODE_2_length_495419_cov_51.1812	CLHDOAPP_01300	385958	388744	+	Isoleucine--tRNA ligase	PF08264	Anticodon-binding domain of tRNA ligase
20100303_Bin_105	NODE_2_length_495419_cov_51.1812	CLHDOAPP_01301	388763	389236	+	Lipoprotein signal peptidase	PF01252	Signal peptidase (SPase) II
20100303_Bin_105	NODE_2_length_495419_cov_51.1812	CLHDOAPP_01302	389291	390250	+	4-hydroxy-3-methylbut-2-enyl diphosphate reductase	PF02401	LytB protein
20100303_Bin_105	NODE_2_length_495419_cov_51.1812	CLHDOAPP_01303	390253	390771	-	hypothetical protein	PF00462	Glutaredoxin
20100303_Bin_105	NODE_2_length_495419_cov_51.1812	CLHDOAPP_01304	390955	391425	+	hypothetical protein	PF13511	Domain of unknown function (DUF4124)
20100303_Bin_105	NODE_2_length_495419_cov_51.1812	CLHDOAPP_01305	391567	392199	+	Thiol:disulfide interchange protein DsbA	PF01323	DSBA-like thioredoxin domain
20100303_Bin_105	NODE_2_length_495419_cov_51.1812	CLHDOAPP_01306	392410	397521	-	hypothetical protein
20100303_Bin_105	NODE_2_length_495419_cov_51.1812	CLHDOAPP_01307	397541	397972	-	hypothetical protein
20100303_Bin_105	NODE_2_length_495419_cov_51.1812	CLHDOAPP_01308	397972	399120	-	hypothetical protein	PF07963	Prokaryotic N-terminal methylation motif
20100303_Bin_105	NODE_2_length_495419_cov_51.1812	CLHDOAPP_01308	397972	399120	-	hypothetical protein	PF16074	Type IV Pilus-assembly protein W
20100303_Bin_105	NODE_2_length_495419_cov_51.1812	CLHDOAPP_01309	399134	399688	-	hypothetical protein
20100303_Bin_105	NODE_2_length_495419_cov_51.1812	CLHDOAPP_01310	399733	400263	-	Fimbrial protein	PF07963	Prokaryotic N-terminal methylation motif
20100303_Bin_105	NODE_2_length_495419_cov_51.1812	CLHDOAPP_01310	399733	400263	-	Fimbrial protein	PF12019	Type II transport protein GspH
20100303_Bin_105	NODE_2_length_495419_cov_51.1812	CLHDOAPP_01311	400283	400687	-	Fimbrial protein	PF07963	Prokaryotic N-terminal methylation motif
20100303_Bin_105	NODE_2_length_495419_cov_51.1812	CLHDOAPP_01311	400283	400687	-	Fimbrial protein	PF16732	Type IV minor pilin ComP, DNA uptake sequence receptor
20100303_Bin_105	NODE_2_length_495419_cov_51.1812	CLHDOAPP_01312	400814	401911	+	Hydrogen cyanide synthase subunit HcnC	PF01266	FAD dependent oxidoreductase
20100303_Bin_105	NODE_2_length_495419_cov_51.1812	CLHDOAPP_01313	402009	402419	+	Peroxide-responsive repressor PerR	PF01475	Ferric uptake regulator family
20100303_Bin_105	NODE_2_length_495419_cov_51.1812	CLHDOAPP_01314	402448	402523	+	tRNA-Thr(cgt)
20100303_Bin_105	NODE_2_length_495419_cov_51.1812	CLHDOAPP_01315	402638	403030	+	hypothetical protein	PF18602	Rap1a immunity proteins
20100303_Bin_105	NODE_2_length_495419_cov_51.1812	CLHDOAPP_01316	403187	403570	+	hypothetical protein	PF18602	Rap1a immunity proteins
20100303_Bin_105	NODE_2_length_495419_cov_51.1812	CLHDOAPP_01317	403863	404324	+	hypothetical protein
20100303_Bin_105	NODE_2_length_495419_cov_51.1812	CLHDOAPP_01318	404753	404974	+	hypothetical protein	PF13499	EF-hand domain pair
20100303_Bin_105	NODE_2_length_495419_cov_51.1812	CLHDOAPP_01319	405008	405667	-	Disulfide-bond oxidoreductase YfcG	PF00043	Glutathione S-transferase, C-terminal domain
20100303_Bin_105	NODE_2_length_495419_cov_51.1812	CLHDOAPP_01319	405008	405667	-	Disulfide-bond oxidoreductase YfcG	PF02798	Glutathione S-transferase, N-terminal domain
20100303_Bin_105	NODE_2_length_495419_cov_51.1812	CLHDOAPP_01320	405704	406333	-	Glutathione S-transferase	PF00043	Glutathione S-transferase, C-terminal domain
20100303_Bin_105	NODE_2_length_495419_cov_51.1812	CLHDOAPP_01320	405704	406333	-	Glutathione S-transferase	PF13417	Glutathione S-transferase, N-terminal domain
20100303_Bin_105	NODE_2_length_495419_cov_51.1812	CLHDOAPP_01321	406425	407009	+	HTH-type transcriptional repressor BdcR	PF00440	Bacterial regulatory proteins, tetR family
20100303_Bin_105	NODE_2_length_495419_cov_51.1812	CLHDOAPP_01322	407051	409291	-	Isocitrate dehydrogenase [NADP] 2	PF03971	Monomeric isocitrate dehydrogenase
20100303_Bin_105	NODE_2_length_495419_cov_51.1812	CLHDOAPP_01323	409726	410184	+	hypothetical protein	PF11578	Protein of unknown function (DUF3237)
20100303_Bin_105	NODE_2_length_495419_cov_51.1812	CLHDOAPP_01324	410375	411388	+	Putative NADP-dependent oxidoreductase YfmJ	PF00107	Zinc-binding dehydrogenase
20100303_Bin_105	NODE_2_length_495419_cov_51.1812	CLHDOAPP_01324	410375	411388	+	Putative NADP-dependent oxidoreductase YfmJ	PF16884	N-terminal domain of oxidoreductase
20100303_Bin_105	NODE_2_length_495419_cov_51.1812	CLHDOAPP_01325	411713	413650	+	Acetophenone carboxylase alpha subunit	PF01968	Hydantoinase/oxoprolinase
20100303_Bin_105	NODE_2_length_495419_cov_51.1812	CLHDOAPP_01325	411713	413650	+	Acetophenone carboxylase alpha subunit	PF05378	Hydantoinase/oxoprolinase N-terminal region
20100303_Bin_105	NODE_2_length_495419_cov_51.1812	CLHDOAPP_01326	413650	414057	+	Acetophenone carboxylase beta subunit	PF08882	Acetone carboxylase gamma subunit
20100303_Bin_105	NODE_2_length_495419_cov_51.1812	CLHDOAPP_01327	414117	416264	+	Acetophenone carboxylase gamma subunit	PF01968	Hydantoinase/oxoprolinase
20100303_Bin_105	NODE_2_length_495419_cov_51.1812	CLHDOAPP_01327	414117	416264	+	Acetophenone carboxylase gamma subunit	PF05378	Hydantoinase/oxoprolinase N-terminal region
20100303_Bin_105	NODE_2_length_495419_cov_51.1812	CLHDOAPP_01328	416280	418559	+	Acetophenone carboxylase delta subunit	PF02538	Hydantoinase B/oxoprolinase
20100303_Bin_105	NODE_2_length_495419_cov_51.1812	CLHDOAPP_01329	418562	419419	+	hypothetical protein
20100303_Bin_105	NODE_2_length_495419_cov_51.1812	CLHDOAPP_01330	419450	421015	+	Long-chain-fatty-acid--CoA ligase FadD13	PF00501	AMP-binding enzyme
20100303_Bin_105	NODE_2_length_495419_cov_51.1812	CLHDOAPP_01330	419450	421015	+	Long-chain-fatty-acid--CoA ligase FadD13	PF13193	AMP-binding enzyme C-terminal domain
20100303_Bin_105	NODE_2_length_495419_cov_51.1812	CLHDOAPP_01331	421088	422353	+	3-ketoacyl-CoA thiolase	PF00108	Thiolase, N-terminal domain
20100303_Bin_105	NODE_2_length_495419_cov_51.1812	CLHDOAPP_01331	421088	422353	+	3-ketoacyl-CoA thiolase	PF02803	Thiolase, C-terminal domain
20100303_Bin_105	NODE_2_length_495419_cov_51.1812	CLHDOAPP_01332	422390	423376	+	Zinc-type alcohol dehydrogenase-like protein	PF00107	Zinc-binding dehydrogenase
20100303_Bin_105	NODE_2_length_495419_cov_51.1812	CLHDOAPP_01332	422390	423376	+	Zinc-type alcohol dehydrogenase-like protein	PF08240	Alcohol dehydrogenase GroES-like domain
20100303_Bin_105	NODE_2_length_495419_cov_51.1812	CLHDOAPP_01333	423458	425467	-	Acetoin catabolism regulatory protein	PF00158	Sigma-54 interaction domain
20100303_Bin_105	NODE_2_length_495419_cov_51.1812	CLHDOAPP_01333	423458	425467	-	Acetoin catabolism regulatory protein	PF01590	GAF domain
20100303_Bin_105	NODE_2_length_495419_cov_51.1812	CLHDOAPP_01333	423458	425467	-	Acetoin catabolism regulatory protein	PF02954	Bacterial regulatory protein, Fis family
20100303_Bin_105	NODE_2_length_495419_cov_51.1812	CLHDOAPP_01334	425464	425706	-	hypothetical protein
20100303_Bin_105	NODE_2_length_495419_cov_51.1812	CLHDOAPP_01335	425933	427582	+	hypothetical protein
20100303_Bin_105	NODE_2_length_495419_cov_51.1812	CLHDOAPP_01336	427675	428952	+	hypothetical protein	PF07044	Protein of unknown function (DUF1329)
20100303_Bin_105	NODE_2_length_495419_cov_51.1812	CLHDOAPP_01337	429157	430227	+	Ycf48-like protein	PF14870	Photosynthesis system II assembly factor YCF48	GH0
20100303_Bin_105	NODE_2_length_495419_cov_51.1812	CLHDOAPP_01338	430301	432727	+	hypothetical protein	PF03176	MMPL family
20100303_Bin_105	NODE_2_length_495419_cov_51.1812	CLHDOAPP_01339	432969	433673	+	putative succinyl-CoA:3-ketoacid coenzyme A transferase subunit A	PF01144	Coenzyme A transferase
20100303_Bin_105	NODE_2_length_495419_cov_51.1812	CLHDOAPP_01340	433689	434351	+	putative succinyl-CoA:3-ketoacid coenzyme A transferase subunit B	PF01144	Coenzyme A transferase
20100303_Bin_105	NODE_2_length_495419_cov_51.1812	CLHDOAPP_01341	434459	434896	+	Glutathione-dependent formaldehyde-activating enzyme	PF04828	Glutathione-dependent formaldehyde-activating enzyme
20100303_Bin_105	NODE_2_length_495419_cov_51.1812	CLHDOAPP_01342	434930	435376	+	hypothetical protein
20100303_Bin_105	NODE_2_length_495419_cov_51.1812	CLHDOAPP_01343	435471	436106	+	Glutathione S-transferase GST-6.0	PF13410	Glutathione S-transferase, C-terminal domain
20100303_Bin_105	NODE_2_length_495419_cov_51.1812	CLHDOAPP_01343	435471	436106	+	Glutathione S-transferase GST-6.0	PF13417	Glutathione S-transferase, N-terminal domain
20100303_Bin_105	NODE_2_length_495419_cov_51.1812	CLHDOAPP_01344	436296	437588	+	Putative short-chain fatty acid transporter	PF02667	Short chain fatty acid transporter
20100303_Bin_105	NODE_2_length_495419_cov_51.1812	CLHDOAPP_01345	437703	438392	+	putative D-xylose utilization operon transcriptional repressor	PF00392	Bacterial regulatory proteins, gntR family
20100303_Bin_105	NODE_2_length_495419_cov_51.1812	CLHDOAPP_01345	437703	438392	+	putative D-xylose utilization operon transcriptional repressor	PF07729	FCD domain
20100303_Bin_105	NODE_2_length_495419_cov_51.1812	CLHDOAPP_01346	438414	439304	+	2-methylisocitrate lyase	PF13714	Phosphoenolpyruvate phosphomutase
20100303_Bin_105	NODE_2_length_495419_cov_51.1812	CLHDOAPP_01347	439301	440455	+	2-methylcitrate synthase	PF00285	Citrate synthase, C-terminal domain
20100303_Bin_105	NODE_2_length_495419_cov_51.1812	CLHDOAPP_01348	440581	441411	+	Phosphoenolpyruvate synthase regulatory protein	PF03618	Kinase/pyrophosphorylase
20100303_Bin_105	NODE_2_length_495419_cov_51.1812	CLHDOAPP_01349	441453	443867	+	Phosphoenolpyruvate synthase	PF00391	PEP-utilising enzyme, mobile domain
20100303_Bin_105	NODE_2_length_495419_cov_51.1812	CLHDOAPP_01349	441453	443867	+	Phosphoenolpyruvate synthase	PF01326	Pyruvate phosphate dikinase, AMP/ATP-binding domain
20100303_Bin_105	NODE_2_length_495419_cov_51.1812	CLHDOAPP_01349	441453	443867	+	Phosphoenolpyruvate synthase	PF02896	PEP-utilising enzyme, PEP-binding domain
20100303_Bin_105	NODE_2_length_495419_cov_51.1812	CLHDOAPP_01350	443942	445825	+	Acetyl-coenzyme A synthetase	PF00501	AMP-binding enzyme
20100303_Bin_105	NODE_2_length_495419_cov_51.1812	CLHDOAPP_01350	443942	445825	+	Acetyl-coenzyme A synthetase	PF13193	AMP-binding enzyme C-terminal domain
20100303_Bin_105	NODE_2_length_495419_cov_51.1812	CLHDOAPP_01350	443942	445825	+	Acetyl-coenzyme A synthetase	PF16177	Acetyl-coenzyme A synthetase N-terminus
20100303_Bin_105	NODE_2_length_495419_cov_51.1812	CLHDOAPP_01351	445862	447388	-	Long-chain-fatty-acid--CoA ligase	PF00501	AMP-binding enzyme
20100303_Bin_105	NODE_2_length_495419_cov_51.1812	CLHDOAPP_01351	445862	447388	-	Long-chain-fatty-acid--CoA ligase	PF13193	AMP-binding enzyme C-terminal domain
20100303_Bin_105	NODE_2_length_495419_cov_51.1812	CLHDOAPP_01352	447583	450015	-	Ferric-pseudobactin BN7/BN8 receptor	PF00593	TonB dependent receptor
20100303_Bin_105	NODE_2_length_495419_cov_51.1812	CLHDOAPP_01352	447583	450015	-	Ferric-pseudobactin BN7/BN8 receptor	PF07715	TonB-dependent Receptor Plug Domain
20100303_Bin_105	NODE_2_length_495419_cov_51.1812	CLHDOAPP_01353	450158	450871	-	hypothetical protein
20100303_Bin_105	NODE_2_length_495419_cov_51.1812	CLHDOAPP_01354	450882	451610	-	hypothetical protein
20100303_Bin_105	NODE_2_length_495419_cov_51.1812	CLHDOAPP_01355	451631	452818	-	Secretory immunoglobulin A-binding protein EsiB	PF05036	SPOR domain
20100303_Bin_105	NODE_2_length_495419_cov_51.1812	CLHDOAPP_01355	451631	452818	-	Secretory immunoglobulin A-binding protein EsiB	PF08238	Sel1 repeat
20100303_Bin_105	NODE_2_length_495419_cov_51.1812	CLHDOAPP_01356	452861	453721	-	Bifunctional protein MdtA	PF09176	Methylene-tetrahydromethanopterin dehydrogenase, N-terminal
20100303_Bin_105	NODE_2_length_495419_cov_51.1812	CLHDOAPP_01357	453952	454620	+	Methenyltetrahydrofolate cyclohydrolase	PF04961	Formiminotransferase-cyclodeaminase
20100303_Bin_105	NODE_2_length_495419_cov_51.1812	CLHDOAPP_01358	454647	455474	-	Nicotinate-nucleotide pyrophosphorylase [carboxylating]	PF01729	Quinolinate phosphoribosyl transferase, C-terminal domain
20100303_Bin_105	NODE_2_length_495419_cov_51.1812	CLHDOAPP_01358	454647	455474	-	Nicotinate-nucleotide pyrophosphorylase [carboxylating]	PF02749	Quinolinate phosphoribosyl transferase, N-terminal domain
20100303_Bin_105	NODE_2_length_495419_cov_51.1812	CLHDOAPP_01359	455450	456823	-	Amino-acid carrier protein AlsT	PF01235	Sodium:alanine symporter family
20100303_Bin_105	NODE_2_length_495419_cov_51.1812	CLHDOAPP_01360	456894	457409	-	hypothetical protein	PF13975	gag-polyprotein putative aspartyl protease
20100303_Bin_105	NODE_2_length_495419_cov_51.1812	CLHDOAPP_01361	457434	458588	-	Hercynine oxygenase	PF03781	Sulfatase-modifying factor enzyme 1
20100303_Bin_105	NODE_2_length_495419_cov_51.1812	CLHDOAPP_01361	457434	458588	-	Hercynine oxygenase	PF12867	DinB superfamily
20100303_Bin_105	NODE_2_length_495419_cov_51.1812	CLHDOAPP_01362	458585	459349	-	Gamma-glutamyl-hercynylcysteine sulfoxide hydrolase	PF13230	Glutamine amidotransferases class-II
20100303_Bin_105	NODE_2_length_495419_cov_51.1812	CLHDOAPP_01363	459436	459993	+	1%2C6-anhydro-N-acetylmuramyl-L-alanine amidase AmpD	PF01510	N-acetylmuramoyl-L-alanine amidase
20100303_Bin_105	NODE_2_length_495419_cov_51.1812	CLHDOAPP_01364	459990	460853	+	Cobalamin biosynthesis protein CbiB	PF03186	CobD/Cbib protein
20100303_Bin_105	NODE_2_length_495419_cov_51.1812	CLHDOAPP_01365	460836	461597	-	UDP-2%2C3-diacylglucosamine hydrolase	PF00149	Calcineurin-like phosphoesterase
20100303_Bin_105	NODE_2_length_495419_cov_51.1812	CLHDOAPP_01366	461625	462128	-	Peptidyl-prolyl cis-trans isomerase cyp18	PF00160	Cyclophilin type peptidyl-prolyl cis-trans isomerase/CLD
20100303_Bin_105	NODE_2_length_495419_cov_51.1812	CLHDOAPP_01367	462238	463755	+	Cysteine--tRNA ligase	PF01406	tRNA synthetases class I (C) catalytic domain
20100303_Bin_105	NODE_2_length_495419_cov_51.1812	CLHDOAPP_01367	462238	463755	+	Cysteine--tRNA ligase	PF09190	DALR domain
20100303_Bin_105	NODE_2_length_495419_cov_51.1812	CLHDOAPP_01368	463964	464040	+	tRNA-Pro(tgg)
20100303_Bin_105	NODE_2_length_495419_cov_51.1812	CLHDOAPP_01369	464271	464681	+	hypothetical protein	PF11645	PD-(D/E)XK endonuclease
20100303_Bin_105	NODE_2_length_495419_cov_51.1812	CLHDOAPP_01370	464874	464949	+	tRNA-His(gtg)
20100303_Bin_105	NODE_2_length_495419_cov_51.1812	CLHDOAPP_01371	464957	465032	+	tRNA-Lys(ctt)
20100303_Bin_105	NODE_2_length_495419_cov_51.1812	CLHDOAPP_01372	465108	465386	+	Endoribonuclease HigB	PF05015	RelE-like toxin of type II toxin-antitoxin system HigB
20100303_Bin_105	NODE_2_length_495419_cov_51.1812	CLHDOAPP_01373	465387	465698	+	putative HTH-type transcriptional regulator YddM	PF01381	Helix-turn-helix
20100303_Bin_105	NODE_2_length_495419_cov_51.1812	CLHDOAPP_01374	465892	466965	+	hypothetical protein	PF12281	Nucleotidyltransferase
20100303_Bin_105	NODE_2_length_495419_cov_51.1812	CLHDOAPP_01375	467265	467495	+	hypothetical protein	PF04014	Antidote-toxin recognition MazE, bacterial antitoxin
20100303_Bin_105	NODE_2_length_495419_cov_51.1812	CLHDOAPP_01376	467531	467890	+	hypothetical protein	PF02661	Fic/DOC family
20100303_Bin_105	NODE_2_length_495419_cov_51.1812	CLHDOAPP_01377	468282	468593	+	hypothetical protein	PF13560	Helix-turn-helix domain
20100303_Bin_105	NODE_2_length_495419_cov_51.1812	CLHDOAPP_01378	468605	468850	+	hypothetical protein
20100303_Bin_105	NODE_2_length_495419_cov_51.1812	CLHDOAPP_01379	468816	468992	+	hypothetical protein
20100303_Bin_105	NODE_2_length_495419_cov_51.1812	CLHDOAPP_01380	469162	470202	+	Adenylate cyclase 2	PF00072	Response regulator receiver domain
20100303_Bin_105	NODE_2_length_495419_cov_51.1812	CLHDOAPP_01380	469162	470202	+	Adenylate cyclase 2	PF00211	Adenylate and Guanylate cyclase catalytic domain
20100303_Bin_105	NODE_2_length_495419_cov_51.1812	CLHDOAPP_01381	470281	470553	+	hypothetical protein
20100303_Bin_105	NODE_2_length_495419_cov_51.1812	CLHDOAPP_01382	470792	470876	+	tRNA-Leu(tag)
20100303_Bin_105	NODE_2_length_495419_cov_51.1812	CLHDOAPP_01383	470970	472286	+	Trigger factor	PF00254	FKBP-type peptidyl-prolyl cis-trans isomerase
20100303_Bin_105	NODE_2_length_495419_cov_51.1812	CLHDOAPP_01383	470970	472286	+	Trigger factor	PF05697	Bacterial trigger factor protein (TF)
20100303_Bin_105	NODE_2_length_495419_cov_51.1812	CLHDOAPP_01383	470970	472286	+	Trigger factor	PF05698	Bacterial trigger factor protein (TF) C-terminus
20100303_Bin_105	NODE_2_length_495419_cov_51.1812	CLHDOAPP_01384	472321	472974	+	ATP-dependent Clp protease proteolytic subunit	PF00574	Clp protease
20100303_Bin_105	NODE_2_length_495419_cov_51.1812	CLHDOAPP_01385	473011	474291	+	ATP-dependent Clp protease ATP-binding subunit ClpX	PF06689	ClpX C4-type zinc finger
20100303_Bin_105	NODE_2_length_495419_cov_51.1812	CLHDOAPP_01385	473011	474291	+	ATP-dependent Clp protease ATP-binding subunit ClpX	PF07724	AAA domain (Cdc48 subfamily)
20100303_Bin_105	NODE_2_length_495419_cov_51.1812	CLHDOAPP_01385	473011	474291	+	ATP-dependent Clp protease ATP-binding subunit ClpX	PF10431	C-terminal, D2-small domain, of ClpB protein
20100303_Bin_105	NODE_2_length_495419_cov_51.1812	CLHDOAPP_01386	474437	476845	+	Lon protease	PF00004	ATPase family associated with various cellular activities (AAA)
20100303_Bin_105	NODE_2_length_495419_cov_51.1812	CLHDOAPP_01386	474437	476845	+	Lon protease	PF02190	ATP-dependent protease La (LON) substrate-binding domain
20100303_Bin_105	NODE_2_length_495419_cov_51.1812	CLHDOAPP_01386	474437	476845	+	Lon protease	PF05362	Lon protease (S16) C-terminal proteolytic domain
20100303_Bin_105	NODE_2_length_495419_cov_51.1812	CLHDOAPP_01387	477003	477275	+	DNA-binding protein HU-beta	PF00216	Bacterial DNA-binding protein
20100303_Bin_105	NODE_2_length_495419_cov_51.1812	CLHDOAPP_01388	477289	477364	+	tRNA-Val(tac)
20100303_Bin_105	NODE_2_length_495419_cov_51.1812	CLHDOAPP_01389	477530	477606	+	tRNA-Asp(gtc)
20100303_Bin_105	NODE_2_length_495419_cov_51.1812	CLHDOAPP_01390	477689	479596	+	Peptidyl-prolyl cis-trans isomerase D	PF00639	PPIC-type PPIASE domain
20100303_Bin_105	NODE_2_length_495419_cov_51.1812	CLHDOAPP_01390	477689	479596	+	Peptidyl-prolyl cis-trans isomerase D	PF13624	SurA N-terminal domain
20100303_Bin_105	NODE_2_length_495419_cov_51.1812	CLHDOAPP_01391	479657	480868	-	C4-dicarboxylate transport protein	PF00375	Sodium:dicarboxylate symporter family
20100303_Bin_105	NODE_2_length_495419_cov_51.1812	CLHDOAPP_01392	480878	481657	-	Enoyl-[acyl-carrier-protein] reductase [NADH] FabI	PF13561	Enoyl-(Acyl carrier protein) reductase
20100303_Bin_105	NODE_2_length_495419_cov_51.1812	CLHDOAPP_01393	481751	483946	+	Heme-binding protein A	PF00496	Bacterial extracellular solute-binding proteins, family 5 Middle
20100303_Bin_105	NODE_2_length_495419_cov_51.1812	CLHDOAPP_01394	483943	484920	+	Dipeptide transport system permease protein DppB	PF00528	Binding-protein-dependent transport system inner membrane component
20100303_Bin_105	NODE_2_length_495419_cov_51.1812	CLHDOAPP_01395	485105	486505	+	Glutathione transport system permease protein GsiD	PF00528	Binding-protein-dependent transport system inner membrane component
20100303_Bin_105	NODE_2_length_495419_cov_51.1812	CLHDOAPP_01396	486553	486960	+	putative acyl-CoA thioester hydrolase	PF03061	Thioesterase superfamily
20100303_Bin_105	NODE_2_length_495419_cov_51.1812	CLHDOAPP_01397	486963	488603	+	Glutathione import ATP-binding protein GsiA	PF00005	ABC transporter
20100303_Bin_105	NODE_2_length_495419_cov_51.1812	CLHDOAPP_01397	486963	488603	+	Glutathione import ATP-binding protein GsiA	PF08352	Oligopeptide/dipeptide transporter, C-terminal region
20100303_Bin_105	NODE_2_length_495419_cov_51.1812	CLHDOAPP_01398	488624	488725	+	hypothetical protein
20100303_Bin_105	NODE_2_length_495419_cov_51.1812	CLHDOAPP_01399	489077	489427	+	hypothetical protein
20100303_Bin_105	NODE_2_length_495419_cov_51.1812	CLHDOAPP_01400	489465	490280	+	Secretory immunoglobulin A-binding protein EsiB	PF08238	Sel1 repeat
20100303_Bin_105	NODE_2_length_495419_cov_51.1812	CLHDOAPP_01401	490336	491004	+	Glutathione S-transferase GST-6.0	PF00043	Glutathione S-transferase, C-terminal domain
20100303_Bin_105	NODE_2_length_495419_cov_51.1812	CLHDOAPP_01401	490336	491004	+	Glutathione S-transferase GST-6.0	PF13417	Glutathione S-transferase, N-terminal domain
20100303_Bin_105	NODE_2_length_495419_cov_51.1812	CLHDOAPP_01402	491014	491532	+	hypothetical protein	PF04751	Protein of unknown function (DUF615)
20100303_Bin_105	NODE_2_length_495419_cov_51.1812	CLHDOAPP_01403	491986	492561	-	hypothetical protein	PF10504	Protein of unknown function (DUF2452)
20100303_Bin_105	NODE_2_length_495419_cov_51.1812	CLHDOAPP_01404	492806	494161	-	Glutathione amide reductase	PF02852	Pyridine nucleotide-disulphide oxidoreductase, dimerisation domain
20100303_Bin_105	NODE_2_length_495419_cov_51.1812	CLHDOAPP_01404	492806	494161	-	Glutathione amide reductase	PF07992	Pyridine nucleotide-disulphide oxidoreductase
20100303_Bin_105	NODE_2_length_495419_cov_51.1812	CLHDOAPP_01405	494250	494915	+	Disulfide-bond oxidoreductase YfcG	PF00043	Glutathione S-transferase, C-terminal domain
20100303_Bin_105	NODE_2_length_495419_cov_51.1812	CLHDOAPP_01405	494250	494915	+	Disulfide-bond oxidoreductase YfcG	PF02798	Glutathione S-transferase, N-terminal domain
20100303_Bin_105	NODE_2_length_495419_cov_51.1812	CLHDOAPP_01406	494918	495418	-	Mercuric reductase	PF02852	Pyridine nucleotide-disulphide oxidoreductase, dimerisation domain
20100303_Bin_105	NODE_287_length_72068_cov_56.4982	CLHDOAPP_01407	56	442	-	hypothetical protein
20100303_Bin_105	NODE_287_length_72068_cov_56.4982	CLHDOAPP_01408	535	714	+	hypothetical protein
20100303_Bin_105	NODE_287_length_72068_cov_56.4982	CLHDOAPP_01409	652	1644	-	Glycerol-3-phosphate dehydrogenase [NAD(P)+]	PF01210	NAD-dependent glycerol-3-phosphate dehydrogenase N-terminus
20100303_Bin_105	NODE_287_length_72068_cov_56.4982	CLHDOAPP_01409	652	1644	-	Glycerol-3-phosphate dehydrogenase [NAD(P)+]	PF07479	NAD-dependent glycerol-3-phosphate dehydrogenase C-terminus
20100303_Bin_105	NODE_287_length_72068_cov_56.4982	CLHDOAPP_01410	1651	2160	-	Protein-export protein SecB	PF02556	Preprotein translocase subunit SecB
20100303_Bin_105	NODE_287_length_72068_cov_56.4982	CLHDOAPP_01411	2206	2637	-	Thiosulfate sulfurtransferase GlpE	PF00581	Rhodanese-like domain
20100303_Bin_105	NODE_287_length_72068_cov_56.4982	CLHDOAPP_01412	2919	4508	+	2%2C3-bisphosphoglycerate-independent phosphoglycerate mutase	PF01676	Metalloenzyme superfamily
20100303_Bin_105	NODE_287_length_72068_cov_56.4982	CLHDOAPP_01412	2919	4508	+	2%2C3-bisphosphoglycerate-independent phosphoglycerate mutase	PF06415	BPG-independent PGAM N-terminus (iPGM_N)
20100303_Bin_105	NODE_287_length_72068_cov_56.4982	CLHDOAPP_01413	4516	5685	+	Murein hydrolase activator EnvC	PF01551	Peptidase family M23
20100303_Bin_105	NODE_287_length_72068_cov_56.4982	CLHDOAPP_01414	5796	7133	+	putative CtpA-like serine protease	PF03572	Peptidase family S41
20100303_Bin_105	NODE_287_length_72068_cov_56.4982	CLHDOAPP_01414	5796	7133	+	putative CtpA-like serine protease	PF13180	PDZ domain
20100303_Bin_105	NODE_287_length_72068_cov_56.4982	CLHDOAPP_01415	7490	7990	-	hypothetical protein
20100303_Bin_105	NODE_287_length_72068_cov_56.4982	CLHDOAPP_01416	8000	8836	-	hypothetical protein
20100303_Bin_105	NODE_287_length_72068_cov_56.4982	CLHDOAPP_01417	8979	9524	+	hypothetical protein	PF13590	Domain of unknown function (DUF4136)
20100303_Bin_105	NODE_287_length_72068_cov_56.4982	CLHDOAPP_01418	9644	11341	-	putative type II secretion system protein HxcR	PF00437	Type II/IV secretion system protein
20100303_Bin_105	NODE_287_length_72068_cov_56.4982	CLHDOAPP_01418	9644	11341	-	putative type II secretion system protein HxcR	PF05157	Type II secretion system (T2SS), protein E, N-terminal domain
20100303_Bin_105	NODE_287_length_72068_cov_56.4982	CLHDOAPP_01419	11353	11805	-	hypothetical protein
20100303_Bin_105	NODE_287_length_72068_cov_56.4982	CLHDOAPP_01420	11878	12378	-	Fimbrial protein	PF07963	Prokaryotic N-terminal methylation motif
20100303_Bin_105	NODE_287_length_72068_cov_56.4982	CLHDOAPP_01421	12445	13356	-	Cephalosporin-C deacetylase	PF02129	X-Pro dipeptidyl-peptidase (S15 family)
20100303_Bin_105	NODE_287_length_72068_cov_56.4982	CLHDOAPP_01422	13533	14045	-	Fimbrial protein	PF00114	Pilin (bacterial filament)
20100303_Bin_105	NODE_287_length_72068_cov_56.4982	CLHDOAPP_01422	13533	14045	-	Fimbrial protein	PF07963	Prokaryotic N-terminal methylation motif
20100303_Bin_105	NODE_287_length_72068_cov_56.4982	CLHDOAPP_01423	14083	15741	-	putative protein kinase UbiB	PF03109	ABC1 family
20100303_Bin_105	NODE_287_length_72068_cov_56.4982	CLHDOAPP_01424	15745	16389	-	hypothetical protein	PF02036	SCP-2 sterol transfer family
20100303_Bin_105	NODE_287_length_72068_cov_56.4982	CLHDOAPP_01425	16386	17135	-	Ubiquinone/menaquinone biosynthesis C-methyltransferase UbiE	PF01209	ubiE/COQ5 methyltransferase family
20100303_Bin_105	NODE_287_length_72068_cov_56.4982	CLHDOAPP_01426	17128	17499	-	hypothetical protein	PF06155	Gamma-butyrobetaine hydroxylase-like, N-terminal
20100303_Bin_105	NODE_287_length_72068_cov_56.4982	CLHDOAPP_01427	17542	18870	-	ATP-dependent protease ATPase subunit HslU	PF00004	ATPase family associated with various cellular activities (AAA)
20100303_Bin_105	NODE_287_length_72068_cov_56.4982	CLHDOAPP_01427	17542	18870	-	ATP-dependent protease ATPase subunit HslU	PF07724	AAA domain (Cdc48 subfamily)
20100303_Bin_105	NODE_287_length_72068_cov_56.4982	CLHDOAPP_01427	17542	18870	-	ATP-dependent protease ATPase subunit HslU	PF10431	C-terminal, D2-small domain, of ClpB protein
20100303_Bin_105	NODE_287_length_72068_cov_56.4982	CLHDOAPP_01428	18909	19478	-	ATP-dependent protease subunit HslV	PF00227	Proteasome subunit
20100303_Bin_105	NODE_287_length_72068_cov_56.4982	CLHDOAPP_01429	19527	20426	-	Tyrosine recombinase XerC	PF00589	Phage integrase family
20100303_Bin_105	NODE_287_length_72068_cov_56.4982	CLHDOAPP_01429	19527	20426	-	Tyrosine recombinase XerC	PF02899	Phage integrase, N-terminal SAM-like domain
20100303_Bin_105	NODE_287_length_72068_cov_56.4982	CLHDOAPP_01430	20443	21150	-	hypothetical protein	PF04340	Protein of unknown function, DUF484
20100303_Bin_105	NODE_287_length_72068_cov_56.4982	CLHDOAPP_01431	21147	21977	-	Diaminopimelate epimerase	PF01678	Diaminopimelate epimerase
20100303_Bin_105	NODE_287_length_72068_cov_56.4982	CLHDOAPP_01432	22091	23188	-	Low conductance mechanosensitive channel YnaI	PF00924	Mechanosensitive ion channel
20100303_Bin_105	NODE_287_length_72068_cov_56.4982	CLHDOAPP_01433	23224	24153	-	hypothetical protein	PF01963	TraB family
20100303_Bin_105	NODE_287_length_72068_cov_56.4982	CLHDOAPP_01434	24137	25189	-	Beta-hexosaminidase	PF00933	Glycosyl hydrolase family 3 N terminal domain	GH3
20100303_Bin_105	NODE_287_length_72068_cov_56.4982	CLHDOAPP_01435	25201	26010	-	Glutathione transport system permease protein GsiD	PF00528	Binding-protein-dependent transport system inner membrane component
20100303_Bin_105	NODE_287_length_72068_cov_56.4982	CLHDOAPP_01436	26007	26933	-	Glutathione transport system permease protein GsiC	PF00528	Binding-protein-dependent transport system inner membrane component
20100303_Bin_105	NODE_287_length_72068_cov_56.4982	CLHDOAPP_01437	26984	27526	+	hypothetical protein
20100303_Bin_105	NODE_287_length_72068_cov_56.4982	CLHDOAPP_01438	27622	28065	+	hypothetical protein
20100303_Bin_105	NODE_287_length_72068_cov_56.4982	CLHDOAPP_01439	28189	28518	+	Multidrug transporter EmrE	PF00893	Small Multidrug Resistance protein
20100303_Bin_105	NODE_287_length_72068_cov_56.4982	CLHDOAPP_01440	28623	29387	+	hypothetical protein	PF14559	Tetratricopeptide repeat
20100303_Bin_105	NODE_287_length_72068_cov_56.4982	CLHDOAPP_01441	29464	30570	-	Response regulator PleD	PF00990	Diguanylate cyclase, GGDEF domain
20100303_Bin_105	NODE_287_length_72068_cov_56.4982	CLHDOAPP_01441	29464	30570	-	Response regulator PleD	PF01814	Hemerythrin HHE cation binding domain
20100303_Bin_105	NODE_287_length_72068_cov_56.4982	CLHDOAPP_01442	30660	31244	-	hypothetical protein	PF11304	Protein of unknown function (DUF3106)
20100303_Bin_105	NODE_287_length_72068_cov_56.4982	CLHDOAPP_01443	31434	31778	-	hypothetical protein
20100303_Bin_105	NODE_287_length_72068_cov_56.4982	CLHDOAPP_01444	31778	32251	-	RNA polymerase sigma-E factor	PF08281	Sigma-70, region 4
20100303_Bin_105	NODE_287_length_72068_cov_56.4982	CLHDOAPP_01445	32430	32942	-	hypothetical protein	PF13202	EF hand
20100303_Bin_105	NODE_287_length_72068_cov_56.4982	CLHDOAPP_01446	33029	33937	+	Ferrous-iron efflux pump FieF	PF01545	Cation efflux family
20100303_Bin_105	NODE_287_length_72068_cov_56.4982	CLHDOAPP_01447	34061	34534	+	hypothetical protein
20100303_Bin_105	NODE_287_length_72068_cov_56.4982	CLHDOAPP_01448	34643	35047	-	Group 2 truncated hemoglobin YjbI	PF01152	Bacterial-like globin
20100303_Bin_105	NODE_287_length_72068_cov_56.4982	CLHDOAPP_01449	35040	35528	-	hypothetical protein	PF03734	L,D-transpeptidase catalytic domain
20100303_Bin_105	NODE_287_length_72068_cov_56.4982	CLHDOAPP_01450	35536	37020	-	Periplasmic dipeptide transport protein	PF00496	Bacterial extracellular solute-binding proteins, family 5 Middle
20100303_Bin_105	NODE_287_length_72068_cov_56.4982	CLHDOAPP_01451	37017	38348	-	23S rRNA (uracil(1939)-C(5))-methyltransferase RlmD	PF05958	tRNA (Uracil-5-)-methyltransferase
20100303_Bin_105	NODE_287_length_72068_cov_56.4982	CLHDOAPP_01452	38374	39150	-	hypothetical protein	PF10108	Predicted 3'-5' exonuclease related to the exonuclease domain of PolB
20100303_Bin_105	NODE_287_length_72068_cov_56.4982	CLHDOAPP_01453	39160	40077	-	Cysteine synthase B	PF00291	Pyridoxal-phosphate dependent enzyme
20100303_Bin_105	NODE_287_length_72068_cov_56.4982	CLHDOAPP_01454	40085	40618	-	Ribosomal-protein-alanine acetyltransferase	PF00583	Acetyltransferase (GNAT) family
20100303_Bin_105	NODE_287_length_72068_cov_56.4982	CLHDOAPP_01455	40570	41283	-	hypothetical protein	PF03167	Uracil DNA glycosylase superfamily
20100303_Bin_105	NODE_287_length_72068_cov_56.4982	CLHDOAPP_01456	41289	42824	-	2-isopropylmalate synthase	PF00682	HMGL-like
20100303_Bin_105	NODE_287_length_72068_cov_56.4982	CLHDOAPP_01456	41289	42824	-	2-isopropylmalate synthase	PF08502	LeuA allosteric (dimerisation) domain
20100303_Bin_105	NODE_287_length_72068_cov_56.4982	CLHDOAPP_01457	43068	43820	-	hypothetical protein	PF01066	CDP-alcohol phosphatidyltransferase
20100303_Bin_105	NODE_287_length_72068_cov_56.4982	CLHDOAPP_01458	43917	44582	-	Phosphatidylserine decarboxylase proenzyme	PF02666	Phosphatidylserine decarboxylase
20100303_Bin_105	NODE_287_length_72068_cov_56.4982	CLHDOAPP_01459	44649	45665	-	Ketol-acid reductoisomerase (NADP(+))	PF01450	Acetohydroxy acid isomeroreductase, catalytic domain
20100303_Bin_105	NODE_287_length_72068_cov_56.4982	CLHDOAPP_01459	44649	45665	-	Ketol-acid reductoisomerase (NADP(+))	PF07991	Acetohydroxy acid isomeroreductase, NADPH-binding domain
20100303_Bin_105	NODE_287_length_72068_cov_56.4982	CLHDOAPP_01460	45699	46190	-	Acetolactate synthase isozyme 3 small subunit	PF10369	Small subunit of acetolactate synthase
20100303_Bin_105	NODE_287_length_72068_cov_56.4982	CLHDOAPP_01460	45699	46190	-	Acetolactate synthase isozyme 3 small subunit	PF13710	ACT domain
20100303_Bin_105	NODE_287_length_72068_cov_56.4982	CLHDOAPP_01461	46193	47926	-	Acetolactate synthase isozyme 3 large subunit	PF00205	Thiamine pyrophosphate enzyme, central domain
20100303_Bin_105	NODE_287_length_72068_cov_56.4982	CLHDOAPP_01461	46193	47926	-	Acetolactate synthase isozyme 3 large subunit	PF02775	Thiamine pyrophosphate enzyme, C-terminal TPP binding domain
20100303_Bin_105	NODE_287_length_72068_cov_56.4982	CLHDOAPP_01461	46193	47926	-	Acetolactate synthase isozyme 3 large subunit	PF02776	Thiamine pyrophosphate enzyme, N-terminal TPP binding domain
20100303_Bin_105	NODE_287_length_72068_cov_56.4982	CLHDOAPP_01462	48210	49919	+	Proline--tRNA ligase	PF00587	tRNA synthetase class II core domain (G, H, P, S and T)
20100303_Bin_105	NODE_287_length_72068_cov_56.4982	CLHDOAPP_01462	48210	49919	+	Proline--tRNA ligase	PF03129	Anticodon binding domain
20100303_Bin_105	NODE_287_length_72068_cov_56.4982	CLHDOAPP_01462	48210	49919	+	Proline--tRNA ligase	PF04073	Aminoacyl-tRNA editing domain
20100303_Bin_105	NODE_287_length_72068_cov_56.4982	CLHDOAPP_01463	49925	50248	-	Acylphosphatase	PF00708	Acylphosphatase
20100303_Bin_105	NODE_287_length_72068_cov_56.4982	CLHDOAPP_01464	50564	52147	+	hypothetical protein
20100303_Bin_105	NODE_287_length_72068_cov_56.4982	CLHDOAPP_01465	52159	53463	-	hypothetical protein	PF03631	Virulence factor BrkB
20100303_Bin_105	NODE_287_length_72068_cov_56.4982	CLHDOAPP_01466	53561	53908	+	Arsenate reductase	PF03960	ArsC family
20100303_Bin_105	NODE_287_length_72068_cov_56.4982	CLHDOAPP_01467	53910	54506	+	NAD(P)H dehydrogenase (quinone)	PF03358	NADPH-dependent FMN reductase	AA6
20100303_Bin_105	NODE_287_length_72068_cov_56.4982	CLHDOAPP_01468	54499	55206	-	DnaA regulatory inactivator Hda	PF00308	Bacterial dnaA protein
20100303_Bin_105	NODE_287_length_72068_cov_56.4982	CLHDOAPP_01469	55203	56267	-	hypothetical protein	PF01594	AI-2E family transporter
20100303_Bin_105	NODE_287_length_72068_cov_56.4982	CLHDOAPP_01470	56264	57310	-	hypothetical protein	PF09839	Uncharacterized protein conserved in bacteria (DUF2066)
20100303_Bin_105	NODE_287_length_72068_cov_56.4982	CLHDOAPP_01471	57385	58431	+	Phosphoribosylformylglycinamidine cyclo-ligase	PF00586	AIR synthase related protein, N-terminal domain
20100303_Bin_105	NODE_287_length_72068_cov_56.4982	CLHDOAPP_01471	57385	58431	+	Phosphoribosylformylglycinamidine cyclo-ligase	PF02769	AIR synthase related protein, C-terminal domain
20100303_Bin_105	NODE_287_length_72068_cov_56.4982	CLHDOAPP_01472	58447	59430	-	putative glycosyltransferase	PF00535	Glycosyl transferase family 2	GT2
20100303_Bin_105	NODE_287_length_72068_cov_56.4982	CLHDOAPP_01473	59437	60168	-	Ubiquinone biosynthesis O-methyltransferase	PF13489	Methyltransferase domain
20100303_Bin_105	NODE_287_length_72068_cov_56.4982	CLHDOAPP_01474	60187	60909	-	tRNA (cytidine/uridine-2'-O-)-methyltransferase TrmJ	PF00588	SpoU rRNA Methylase family
20100303_Bin_105	NODE_287_length_72068_cov_56.4982	CLHDOAPP_01475	60982	61752	+	Inositol-1-monophosphatase	PF00459	Inositol monophosphatase family
20100303_Bin_105	NODE_287_length_72068_cov_56.4982	CLHDOAPP_01476	62035	62739	+	Dodecaprenyl-phosphate galacturonate synthase	PF00535	Glycosyl transferase family 2	GT2
20100303_Bin_105	NODE_287_length_72068_cov_56.4982	CLHDOAPP_01477	62984	64804	-	hypothetical protein	PF13181	Tetratricopeptide repeat
20100303_Bin_105	NODE_287_length_72068_cov_56.4982	CLHDOAPP_01477	62984	64804	-	hypothetical protein	PF13231	Dolichyl-phosphate-mannose-protein mannosyltransferase
20100303_Bin_105	NODE_287_length_72068_cov_56.4982	CLHDOAPP_01478	64890	66488	-	hypothetical protein	PF13231	Dolichyl-phosphate-mannose-protein mannosyltransferase
[truncated: 390,660 more rows]
